# Supplementary material for: Molecular conservation of marsupial and eutherian placentation and lactation
Source: eLife. 2017 Sep 12;6:e27450. doi: 10.7554/eLife.27450 (PMC5595433; doi:10.7554/eLife.27450)
Supplement: Supplementary file 1. — Excel spreadsheet containing (1) Up-regulated gene names for each category analyzed by differential expression (2) Up-regulated transcript IDs for each category analyzed by differential expression (3) GO terms for Up-regulated BOM genes (4) TOM genes (5) early genes and (6) late genes. GO terms discussed in the manuscript are highlighted in yellow. DOI: http://dx.doi.org/10.7554/eLife.27450.012 [file elife-27450-supp1.xlsx]

## Sheet: Figure 2 Gene Lists
BOM Upregulated	TOM Upregulated	Early Upregulated	Late Upregulated
ALS2CL	ABAT	5S_rRNA	5S_rRNA
ANK2	ABCB1	ABCA5	ABCA7
ARHGAP6	ABCC2	ABCC6	ABCB1
ATP1B2	ABI3	ABCD4	ABCF2
ATP6V0C	ACPT	ABHD1	ABCG2
B3GALNT1	ACTN2	ABTB2	ABHD6
B4GALNT2	ADA	ACCS	ABI3
BAIAP2	ADAMTS12	ACSBG2	ABLIM1
BAZ1A	ADAMTS15	ACSF3	ABLIM2
BEST2	ADAMTS2	ADA	ACAA2
CANX	ADCY5	ADAMTS8	ACADL
CHTOP	ADD2	ADD2	ACAN
CLTC	ADGRA2	ADH5	ACAP2
CNTNAP2	ADORA2A	ADSL	ACBD4
COX10	ADPRH	AFAP1L1	ACPT
CYP4F22	AFP	AGMAT	ACTA2
DUOXA2	AGXT	AHSP	ACTN1
EDN1	AHSP	AIFM3	ACTN2
ELK4	ALAS2	AMOT	ACTR2
ELOVL5	ALDH1L1	AMT	ADAMDEC1
ELOVL6	ALDH1L2	ANKH	ADAMTS1
ENDOU	ALDOB	ANO10	ADAMTS10
FAM189A2	ANG	ANO3	ADAMTS12
GDPD1	ANXA6	APOO	ADAMTS15
GLB1	APOB	AQP5	ADAMTS2
GM2A	APOC3	ARHGEF37	ADAMTSL4
HENMT1	APOM	ARHGEF4	ADCY5
HSD11B2	APP	ARHGEF6	ADGRA2
IGDCC3	ARHGDIB	ARL16	ADGRE5
LRP5	ARHGEF25	ASCL2	ADGRG1
LRRC36	ARRDC2	ASNS	ADGRL1
MAN1A2	ASCL2	ATG4A	ADGRL3
MCFD2	ASPA	ATP5H	ADIPOR1
MEGF8	ATF3	ATP8B3	ADPRH
MLEC	B4GALNT1	ATXN7L2	AEBP1
NCOA6	BAIAP2L2	BCKDHB	AGA
NR2F6	BBOF1	BCKDK	AGRP
OAT	BEND5	BCS1L	AGXT
OSBPL6	BLVRB	BEST2	AKAP17A
PPM1L	C10orf10	BIRC5	AKAP8L
PPP3CA	C11orf86	BMP7	ALAD
PQLC2	C17orf50	BPIFB3	ALAS1
PTBP2	C19orf66	BRD3	ALDH1A1
RLBP1	C1orf106	BRE	ALDH1L2
SAT1	C1QTNF6	BRICD5	ALDOB
SCRT1	C2orf40	BRINP3	ALG8
SLC3A2	C3orf62	C2orf70	AMD1
SNX33	C7orf43	C5orf30	AMN1
SPINT2	CA3	C5orf63	ANG
TFAP2A	CACNB1	CARD11	ANGPTL4
THAP4	CAMK2D	CCDC112	ANK3
TM4SF1	CCDC88C	CCDC53	ANKFN1
TMCO4	CCM2L	CCDC68	ANKRD12
TNFSF14	CD36	CCDC77	ANKRD13B
TTC25	CD37	CCND1	ANKRD46
TTPA	CDC42EP5	CCNE1	ANKRD50
VAMP8	CDCA7L	CDC25A	ANKRD6
VGLL3	CDH16	CDC7	ANO8
WFS1	CDH5	CDCA7L	ANXA11
WNT7B	CDX1	CDK5RAP1	AP1S2
WWC1	CEPT1	CDKN2C	AP3M2
	CETP	CEBPZ	APLP2
	CLEC11A	CELSR3	APOA4
	CLEC1A	CENPM	APOA5
	COG2	CERS2	APOC3
	COL14A1	CFLAR	APP
	COL3A1	CHCHD4	ARCN1
	COL5A1	CIT	ARFGEF3
	COL5A2	COA4	ARFIP2
	COL6A1	COL9A2	ARHGAP20
	COL6A3	COQ10A	ARHGAP22
	COL8A1	COX10	ARHGAP29
	CPT1B	COX15	ARHGEF25
	CRB2	CPA5	ARHGEF26
	CRTAC1	CPTP	ARID3A
	CRYBB2	CRABP2	ARID5B
	CTHRC1	CRB2	ARL4C
	CTSK	CREG2	ARMC9
	CYP2S1	CSGALNACT2	ARPC2
	DFNB59	CTDSP1	ARSA
	DNAJB2	CUEDC1	ARSG
	DOK1	CXorf36	ARSJ
	DOK2	CYP2U1	ART5
	DYNC2LI1	DAAM1	ASAP1
	EFCAB6	DAG1	ASAP2
	EFNB1	DCAF7	ASCL3
	EGFLAM	DDAH2	ASF1A
	ENTPD2	DDX20	ASMTL
	EPB41	DGKQ	ASNA1
	EPOR	DHCR7	ATF3
	ERN2	DHODH	ATF5
	ETV4	DHX58	ATF6
	F2	DIABLO	ATF7IP2
	FABP1	DIEXF	ATP11B
	FADS3	DLGAP1	ATP13A3
	FAM171A2	DLL3	ATP1B1
	FAM213B	DNAJC27	ATP5C1
	FAM46C	DOK2	AUNIP
	FAM49A	DPEP1	AVIL
	FAM64A	DPM2	B3GNT2
	FBLN2	DPP3	B4GALT2
	FEN1	DRAM1	BARHL1
	FEZ1	DTNBP1	BAZ1A
	FIBIN	DUSP22	BAZ2B
	FKBP1B	E2F1	BCAS3
	FLNA	EBP	BCL2L13
	FN1	ECHS1	BCL6
	FOXN4	ECT2	BCLAF1
	FOXS1	EDEM2	BGN
	FSTL1	EEFSEC	BHLHE40
	FZD2	EFNB3	BMPR2
	GABBR1	ELF4	BRD8
	GATA1	ELP6	BRPF3
	GCGR	EMILIN1	BSN
	GFRA2	ENGASE	BTF3L4
	GFRA3	ENPP1	BTG1
	GLRX5	ERCC8	BZW2
	GNB3	EXOC8	C16orf74
	GNGT1	EXOSC2	C16orf90
	GP1BB	F9	C17orf107
	GPX7	FABP6	C17orf50
	GRAP2	FAM109B	C1orf115
	GRASP	FAM20B	C1orf198
	GRINA	FAM64A	C1QTNF5
	GSTM3	FANK1	C20orf194
	GUCA2B	FASN	C5orf24
	HBA	FBLN1	C5orf52
	HBQ1	FBXO32	CA3
	HEPH	FKBP4	CACNA1F
	HGD	FNDC8	CACNB1
	HMGB2	FOXJ3	CALCOCO1
	HMGCS2	FOXN4	CALD1
	HOMER1	FOXP4	CALU
	HOXC6	FOXRED1	CAMK2D
	HSPA12B	FRMD4B	CAMK2N1
	HSPA2	FRRS1	CANX
	HTRA4	FTO	CASKIN1
	ICAM2	FTSJ3	CAST
	IFITM5	FYCO1	CATSPERB
	IGFBP5	FZD5	CBX6
	IGSF9	GAB1	CCDC120
	ITGA8	GALT	CCDC157
	ITIH2	GANAB	CCDC180
	KHK	GAST	CCDC25
	KLF1	GATA2	CCDC80
	KLHDC7B	GATB	CCM2
	KLHDC8B	GDF6	CCND2
	KLHL35	GJB3	CD37
	KRT13	GNG13	CD47
	LAMB2	GNPDA1	CDC34
	LDLRAD4	GOLGA1	CDC37L1
	LGALS2	GOLGB1	CDH2
	LIFR	GP1BA	CDH3
	LIMD2	GPD1	CDK12
	LIMK1	GPR1	CDK14
	LMOD1	GRAP2	CDK19
	LRP2	GRIP1	CDK5R1
	LRRC71	H3F3A	CDX1
	LTBP3	H6PD	CELSR1
	LTBP4	HDDC2	CEMIP
	LURAP1	HDGF	CENPK
	LYL1	HELLS	CENPO
	LZTR1	HMGCS1	CFD
	MAD2L1BP	HNRNPA3	CFL2
	MAOB	HOOK2	CHCHD2
	MAPK8IP1	HPX	CHD6
	MELTF	HSD17B12	CHMP5
	MFAP2	HSPA4L	CHP1
	MGMT	HUS1	CIB2
	MIOX	HYAL3	CIR1
	MKLN1	IFT27	CISH
	MLXIPL	IHH	CLASP2
	MMP23B	IKBKG	CLCF1
	MPO	ILF3	CLDN1
	MYLK	IVNS1ABP	CLDN4
	MYO15A	JUP	CLEC11A
	MYOF	KANSL3	CLEC1A
	N4BP3	KCMF1	CLIP2
	NCS1	KCNK6	CLPTM1
	NDUFA4L2	KCTD1	CLU
	NFATC4	KCTD21	CMTM7
	NFE2	KDM5A	CNNM1
	NFIX	KDM7A	CNNM3
	NINJ1	KIAA1147	CNOT3
	NOXA1	KIF20A	COG2
	NT5DC2	KIF2C	COL11A1
	NTRK2	KIF9	COL14A1
	OR10Z1	KLF1	COL1A1
	OSBPL3	KLF10	COL1A2
	P2RX1	KMT2C	COL3A1
	P3H4	LDLRAD3	COL4A2
	PAM	LRP5	COL5A1
	PCDH17	LRPPRC	COL5A3
	PCOLCE	M6PR	COL6A1
	PCSK6	MAP3K4	COL6A2
	PDE4C	MAPK14	COL6A3
	PDIA2	MARK1	COL8A1
	PFKFB1	MASP2	COPRS
	PLA2G12B	MAST3	CPE
	PLEKHO1	MCM5	CPED1
	PLP2	MCOLN1	CPSF4
	PLXDC2	MDM4	CRACR2B
	POLD2	MEN1	CRAT
	PON2	MGA	CRNN
	POU2F3	MGMT	CSMD3
	PPIC	MIEF1	CSNK1D
	PRF1	MIOX	CSPG4
	PRSS21	MMACHC	CSRNP1
	PRSS35	MMS22L	CSRP1
	PRSS57	MOGAT2	CTDSPL
	PRX	MOGAT3	CTR9
	PSTPIP1	MOGS	CTSK
	PTCH2	MPO	CX3CL1
	PTP4A1	MPP4	CXXC5
	R3HDML	MPP6	CYB5A
	RAC2	MRPL11	CYFIP1
	RBP4	MRPL17	CYGB
	RFTN1	MRPL32	CYP27A1
	RPS6KA1	MRPL4	CYP2J2
	RPS7	MRPL54	CYP2S1
	S100A13	MRPS2	CYP4F22
	S1PR2	MRPS24	DAB2IP
	SCARF1	MRTO4	DALRD3
	SDC2	MSL2	DAW1
	SDC3	MTCH1	DCAF12
	SELENBP1	MTERF3	DCAF5
	SELENOW	MTM1	DCN
	SERPINF1	MTMR4	DDIT4
	SERPINH1	MTO1	DDX17
	SHE	MTRF1L	DDX46
	SHF	MTTP	DEDD
	SIPA1	MXD3	DGKG
	SLA	MXRA8	DHRS7
	SLC13A3	NAA38	DHRS9
	SLC15A2	NAALADL1	DHRSX
	SLC15A3	NACC1	DHX37
	SLC1A7	NAGS	DISP2
	SLC22A2	NASP	DIXDC1
	SLC22A3	NCOA1	DLC1
	SLC22A6	NDRG3	DLG5
	SLC22A8	NECAB1	DPY30
	SLC25A20	NETO2	DPYD
	SLC2A4RG	NFE2	DPYSL3
	SLC35B1	NKIRAS2	DRC3
	SLC39A5	NPC2	DUPD1
	SLC4A1	NR2C1	DUS1L
	SLC4A2	NTMT1	DUSP1
	SLC51A	NTRK3	DUSP3
	SMARCD3	NUMB	DUSP5
	SMO	NUP153	DYNC2LI1
	SNORA71	ODF3	E2F7
	SNTB1	OR10Z1	EBF4
	SPARC	ORAOV1	ECE1
	SPATS2L	OSBPL3	EEA1
	STAB1	OSGIN2	EEF1B2
	STAB2	OTC	EEF2K
	STEAP3	OTUD7A	EEPD1
	TAGLN2	OVOL3	EFCAB6
	TAL1	P2RX2	EFNA4
	TANGO2	P2RX6	EFS
	TBC1D10C	P4HA3	EHD2
	TEK	PAM16	EHHADH
	THBD	PEAK1	EIF2A
	THRB	PEPD	EIF2B4
	TIE1	PEX14	EIF4G3
	TIMP1	PEX5	ELK4
	TLE1	PHF14	ELL
	TMEM132E	PHF3	ELL2
	TMEM151A	PIGL	ELOVL5
	TMEM176B	PIGQ	ELOVL6
	TMEM63A	PKNOX2	EMC1
	TMEM98	PKP1	EML4
	TOMM34	PLOD3	ENDOU
	TP73	PMPCA	ENTPD2
	TPM1	POLG	EPB41
	TRANK1	POLR1A	EPS15L1
	TRIM14	PPA2	EPS8L2
	TSPAN32	PPARA	ERF
	TSPAN33	PPM1F	ERLIN1
	TSPAN4	PPP1R18	ERLIN2
	TTC38	PPP2R2D	ERRFI1
	TUBA8	PRCP	ESM1
	TYRO3	PRDX2	ESRP2
	U6	PRPF3	ETF1
	UNC5B	PRRG4	EXTL1
	UROD	PRSS57	F8
	VAX2	PSMC4	FA2H
	VIM	PTCD2	FADS3
	VTN	PTGDR2	FAF2
	ZFPM1	PTPN2	FAM102A
	ZFYVE9	PXMP4	FAM110D
		QTRT1	FAM129B
		RAB11B	FAM134B
		RAB2B	FAM163B
		RAC2	FAM193A
		RAD1	FAM35A
		RANBP3	FANCL
		RARRES1	FERMT2
		RDM1	FGF9
		REC8	FHL1
		RHOV	FIBIN
		RNase_MRP	FILIP1
		RNaseP_nuc	FILIP1L
		RNMT	FIS1
		ROMO1	FKBP10
		RPL3L	FKBP5
		RPP40	FN1
		RPS10	FOS
		RPS2	FOSL2
		RPS7	FOXS1
		RREB1	FRMPD1
		RRP15	FSTL1
		RSRC1	FUBP1
		SAE1	FUNDC1
		SAMD14	FYTTD1
		SCARNA3	GABARAPL1
		SCRT1	GABBR1
		SDHC	GABPB2
		SEC11A	GADD45A
		SEC61A2	GADD45B
		SEMA4B	GART
		SERPINC1	GAS2
		SERPIND1	GAS2L2
		SERPINF1	GATSL3
		SFN	GDNF
		SFTPB	GFOD1
		SGSM3	GJA4
		SH3RF2	GJC1
		SIDT1	GJC2
		SIRT1	GLB1
		SLA	GLG1
		SLC10A5	GLRX
		SLC15A2	GMEB2
		SLC16A3	GNAI2
		SLC16A4	GNB3
		SLC22A23	GNG12
		SLC22A6	GNG8
		SLC22A7	GNMT
		SLC25A26	GOLIM4
		SLC25A37	GOT1L1
		SLC26A11	GP1BB
		SLC29A2	GPATCH2
		SLC2A10	GPATCH8
		SLC2A6	GPBP1L1
		SLC35A2	GPHN
		SLC35F6	GPR17
		SLC36A1	GPRC5A
		SLC39A2	GPX7
		SLC45A3	GRASP
		SLC4A1	GRINA
		SLC5A5	GSR
		SLC7A1	GTPBP3
		SMC2	GUCA2B
		SMCHD1	H1F0
		SMO	HADHA
		SMPD2	HAPLN4
		SMTNL2	HBA
		SNAP23	HBP1
		SNAP29	HDAC1
		SNCB	HDAC7
		SNORA56	HEATR5A
		SNORA76	HIGD1B
		SNORD111	HIP1
		SNORD28	HMGCS2
		SNORD35	HMGXB4
		SNORD71	HMOX1
		SNORD95	HNRNPR
		SNORND104	HOMER1
		SNX19	HOXC8
		SNX22	HOXC9
		SP6	HP1BP3
		SPHKAP	HS6ST1
		SPRYD4	HSD17B1
		SPSB2	HSP90AB1
		SRC	HSPA12B
		SRGAP3	HSPB1
		STEAP3	HTR6
		STK26	IGF1R
		STOM	IGFBP3
		STT3A	IGFBP5
		STT3B	IGFBP7
		SUPT20H	IGSF8
		TBC1D30	ILDR1
		TBPL1	IMP4
		TCTE1	ING4
		TDP1	INPP4B
		TEX10	INSR
		TIMM22	IP6K1
		TIMM44	IP6K2
		TLL1	IPCEF1
		TM9SF4	IQGAP1
		TMBIM1	IQGAP2
		TMEM135	ITIH3
		TMEM160	JMJD1C
		TMEM55A	KANSL2
		TMEM92	KAT7
		TMEM97	KCNAB1
		TMEM9B	KCTD15
		TMF1	KCTD6
		TMSB4X	KDM2A
		TMUB2	KDM5B
		TNNC1	KDSR
		TNNT2	KIAA0586
		TP63	KIAA1033
		TPCN2	KIAA1109
		TPI1	KIAA1549
		TRAP1	KIAA1671
		TRIM7	KIF16B
		TRIOBP	KLHDC2
		TRIP4	KLHDC8B
		TSNAXIP1	KLHL10
		TSPAN14	KMT2E
		TSPAN32	KMT5B
		TSPAN33	KPNA3
		TSPO	KPNA4
		TTC27	KRT8
		TTC38	LAMB2
		TTYH2	LAMB3
		TUBA8	LAMB4
		TXNRD2	LAMC1
		U1	LAMP1
		U11	LETM2
		U12	LGI1
		U2	LIM2
		U3	LIMK1
		U5	LIMK2
		U6	LIN7B
		UAP1	LIPH
		UBA7	LITAF
		UBQLN4	LMNA
		UCKL1	LMOD1
		UPF3B	LONRF2
		USP20	LOX
		USP28	LPCAT1
		UTP4	LRP1
		VAMP7	LRP2
		VWCE	LRPAP1
		WAS	LRRC71
		WDR43	LRRFIP2
		WDR55	LRSAM1
		WDR73	LRWD1
		WDR90	LSR
		WNT10A	LTBP3
		YJEFN3	LTBP4
		ZBED1	LUC7L3
		ZFR	LY6G6C
		ZMYND19	LYRM2
		ZNF142	LYSMD2
		ZNF618	MAEA
		ZNF638	MAFF
		ZNF704	MAFK
			MAGI2
			MAML3
			MAN1A2
			MAP1A
			MAP1LC3A
			MAP4K3
			MAP7
			MAP7D1
			MAPKAP1
			MAPKAPK2
			MAX
			MCF2L
			MCFD2
			MDFI
			ME3
			MECOM
			MED13
			MED15
			MEF2D
			METTL9
			MFAP2
			MFAP5
			MFSD4A
			MFSD8
			MGEA5
			MIEF2
			MIER1
			MKRN2
			MLH1
			MMP14
			MMP17
			MMP23B
			MMP24
			MMP7
			MRC1
			MRGBP
			MSL1
			MTHFD2
			MTR
			MTSS1
			MTUS2
			MYBL2
			MYH7B
			MYL5
			MYL6
			MYL6B
			MYLK
			MYO15A
			MYO5B
			MYOF
			NAB2
			NADK
			NAV2
			NCAPG
			NCDN
			NCOA2
			NCOA4
			NCOA6
			NCOA7
			NCOR2
			NDUFV3
			NEDD9
			NEU3
			NFATC4
			NFIB
			NFIC
			NFIX
			NINJ1
			NIPSNAP1
			NIT1
			NKAPL
			NMT1
			NOCT
			NPLOC4
			NUB1
			NUP205
			OLFML2B
			OLFML3
			OPTN
			OSBPL5
			OSBPL7
			OTOS
			OTUD4
			P2RX4
			P4HA2
			PACSIN2
			PADI4
			PALB2
			PALMD
			PAMR1
			PAPSS2
			PAQR8
			PARP2
			PATJ
			PCDHGC5
			PCGF1
			PCOLCE
			PCSK6
			PDCD6IP
			PDE2A
			PDE7B
			PDGFRB
			PDIA2
			PDIA4
			PDIA5
			PDK2
			PDK4
			PDPK1
			PER1
			PGAM2
			PGPEP1
			PGS1
			PHAX
			PHF2
			PHF20
			PHF20L1
			PHIP
			PHYHIP
			PIK3C3
			PITPNB
			PKD2
			PKN1
			PKP2
			PLB1
			PLEC
			PLEKHN1
			PLEKHO1
			PLEKHS1
			PLIN1
			PLIN4
			PLK2
			PLOD1
			PLPP3
			PMP22
			PNISR
			POLR2K
			PON1
			POU2F2
			POU2F3
			PPCDC
			PPFIA1
			PPFIA3
			PPIB
			PPIH
			PPIP5K1
			PPM1L
			PPP1R11
			PPP1R1B
			PPP2R3C
			PPP6R3
			PQLC2
			PREX2
			PRKAR1A
			PRLH
			PRPF38B
			PRRX2
			PRSS35
			PRUNE1
			PSMC1
			PTGER2
			PTGFR
			PTGS2
			PTP4A1
			PTPRB
			PTPRD
			PTPRE
			PTPRM
			PTPRO
			PTRF
			PYGB
			QSOX1
			R3HCC1
			RAB13
			RAB35
			RAB3GAP2
			RAB3IL1
			RABGGTB
			RANBP9
			RAP1GAP
			RAPGEF1
			RAPGEF2
			RAPGEF5
			RASGEF1C
			RASSF1
			RBFOX2
			RBM39
			RBM5
			RBM6
			RCOR2
			RDH11
			REEP2
			REEP3
			REEP4
			RELL2
			RERE
			REST
			RFTN1
			RGS11
			RGS12
			RHEBL1
			RHOB
			RHOD
			RHOF
			RILPL2
			RIN1
			RIOK3
			RLBP1
			RNASEK
			RNF208
			RNF44
			RNPEPL1
			ROCK1
			ROCK2
			RPL13
			RPL23
			RPL32
			RPL5
			RPRM
			RPS8
			RSBN1L
			RSPO3
			RUFY3
			RUNDC3B
			RWDD1
			S100A13
			S100A14
			S100A4
			SAMHD1
			SARNP
			SARS
			SBK1
			SBK2
			SCARB1
			SCARF1
			SCARNA16
			SCARNA6
			SCML2
			SCYL1
			SDAD1
			SDC2
			SDC4
			SDHB
			SECISBP2L
			SELENOP
			SENP2
			SERPINE1
			SESN2
			SESTD1
			SF3A1
			SF3B1
			SF3B2
			SFRP5
			SFTPD
			SH3BP4
			SHOC2
			SIL1
			SKIV2L
			SLC13A2
			SLC1A7
			SLC20A2
			SLC25A1
			SLC26A3
			SLC38A3
			SLC45A1
			SLC45A2
			SLC8B1
			SLC9A1
			SLMAP
			SLU7
			SMAD6
			SMAD7
			SMAP2
			SMARCC1
			SMARCD3
			SMURF2
			snoR38
			SNORA16
			SNORA19
			SNORA28
			SNORA47
			SNORA48
			SNORA5
			SNORA58
			SNORA65
			SNORA71
			SNORA73
			SNORA74
			SNORD34
			SNORD37
			SNORD51
			SNORD65
			SNORD83
			SNORD98
			snoU2_19
			snoU2-30
			SNRNP27
			SNRPB2
			SNX33
			SOCS2
			SORBS3
			SORCS2
			SOX13
			SOX5
			SPAG9
			SPARC
			SPEN
			SPG20
			SPPL3
			SPRYD3
			SPTBN1
			SPTSSA
			SRP68
			SRPK1
			SRSF6
			SSH3
			ST3GAL2
			STAG2
			STAT3
			STAU1
			STK24
			STMN2
			STX3
			SUGP2
			SUMO1
			SUSD2
			SYNE2
			SYNGR3
			SYT12
			SYT8
			TAF15
			TAF1A
			TAF2
			TAGLN
			TARS2
			TAX1BP1
			TBX4
			TCAP
			TCF4
			TEAD3
			TEF
			TENM4
			TGM5
			THOC2
			THOC6
			THRAP3
			TIMP1
			TIMP3
			TIPARP
			TJP1
			TLE1
			TM2D1
			TMCO4
			TMCO6
			TMEM100
			TMEM120B
			TMEM132E
			TMEM151A
			TMEM171
			TMEM176B
			TMEM237
			TMEM241
			TMEM26
			TMEM263
			TMEM41A
			TMEM59
			TMEM63B
			TMEM87A
			TMPRSS13
			TMUB1
			TNK2
			TNRC18
			TNS2
			TNS4
			TOM1L2
			TOP1
			TOR1AIP2
			TOX4
			TP73
			TPR
			TRIB3
			TRPC4AP
			TRPM4
			TSG101
			TSPAN1
			TSPAN15
			TSPAN4
			TSPAN9
			TSTD2
			TTC9B
			TTPA
			TTYH1
			TUFT1
			TYK2
			U2AF2
			U2SURP
			U6
			UBE2A
			UBE2M
			UBR3
			UBXN4
			UFL1
			UGGT1
			ULK2
			UNC5B
			UROD
			USP2
			USP34
			USP42
			UTRN
			UVSSA
			VAPB
			VEGFA
			VGLL3
			VILL
			VIM
			WBP1L
			WDR1
			WDR6
			WDR62
			WFIKKN1
			WHSC1
			WHSC1L1
			WISP2
			WRB
			WRNIP1
			WWC3
			XIRP1
			YAF2
			YBX1
			YPEL5
			YWHAE
			YWHAG
			ZBTB38
			ZBTB39
			ZBTB7A
			ZC3H15
			ZC3H18
			ZC3H7B
			ZCCHC24
			ZCRB1
			ZDHHC13
			ZFAND2A
			ZFAND6
			ZFP36
			ZNF385D
			ZNF436
			ZNF470
			ZNF503
			ZNF598
			ZYG11A
			ZYG11B

## Sheet: Figure 2 Transcript Lists
BOM Upregulated	TOM Upregulated	Early Upregulated	Late Upregulated
ENSMEUT00000017821	ENSMEUT00000000015	ENSMEUT00000018313	ENSMEUT00000000015
ENSMEUT00000017000	ENSMEUT00000000159	ENSMEUT00000018292	ENSMEUT00000000018
ENSMEUT00000016435	ENSMEUT00000000227	ENSMEUT00000018231	ENSMEUT00000000026
ENSMEUT00000016250	ENSMEUT00000000327	ENSMEUT00000018219	ENSMEUT00000000029
ENSMEUT00000015959	ENSMEUT00000000334	ENSMEUT00000018196	ENSMEUT00000000051
ENSMEUT00000015595	ENSMEUT00000000395	ENSMEUT00000018111	ENSMEUT00000000058
ENSMEUT00000015212	ENSMEUT00000000411	ENSMEUT00000018085	ENSMEUT00000000062
ENSMEUT00000015050	ENSMEUT00000000426	ENSMEUT00000018083	ENSMEUT00000000090
ENSMEUT00000014647	ENSMEUT00000000434	ENSMEUT00000018082	ENSMEUT00000000134
ENSMEUT00000014530	ENSMEUT00000000569	ENSMEUT00000017931	ENSMEUT00000000166
ENSMEUT00000014478	ENSMEUT00000000640	ENSMEUT00000017894	ENSMEUT00000000185
ENSMEUT00000014375	ENSMEUT00000000677	ENSMEUT00000017873	ENSMEUT00000000204
ENSMEUT00000014171	ENSMEUT00000000756	ENSMEUT00000017863	ENSMEUT00000000232
ENSMEUT00000014117	ENSMEUT00000000764	ENSMEUT00000017831	ENSMEUT00000000296
ENSMEUT00000014082	ENSMEUT00000000771	ENSMEUT00000017824	ENSMEUT00000000304
ENSMEUT00000014009	ENSMEUT00000000781	ENSMEUT00000017776	ENSMEUT00000000312
ENSMEUT00000013929	ENSMEUT00000000798	ENSMEUT00000017706	ENSMEUT00000000316
ENSMEUT00000013876	ENSMEUT00000000902	ENSMEUT00000017689	ENSMEUT00000000318
ENSMEUT00000013813	ENSMEUT00000001066	ENSMEUT00000017673	ENSMEUT00000000333
ENSMEUT00000013771	ENSMEUT00000001104	ENSMEUT00000017584	ENSMEUT00000000356
ENSMEUT00000013281	ENSMEUT00000001111	ENSMEUT00000017526	ENSMEUT00000000357
ENSMEUT00000013151	ENSMEUT00000001151	ENSMEUT00000017513	ENSMEUT00000000367
ENSMEUT00000012977	ENSMEUT00000001157	ENSMEUT00000017481	ENSMEUT00000000368
ENSMEUT00000012853	ENSMEUT00000001415	ENSMEUT00000017474	ENSMEUT00000000370
ENSMEUT00000012462	ENSMEUT00000001454	ENSMEUT00000017364	ENSMEUT00000000372
ENSMEUT00000012431	ENSMEUT00000001480	ENSMEUT00000017360	ENSMEUT00000000400
ENSMEUT00000012333	ENSMEUT00000001684	ENSMEUT00000017337	ENSMEUT00000000445
ENSMEUT00000012197	ENSMEUT00000001806	ENSMEUT00000017161	ENSMEUT00000000498
ENSMEUT00000012096	ENSMEUT00000001898	ENSMEUT00000017127	ENSMEUT00000000501
ENSMEUT00000012083	ENSMEUT00000002052	ENSMEUT00000017105	ENSMEUT00000000505
ENSMEUT00000012021	ENSMEUT00000002135	ENSMEUT00000017102	ENSMEUT00000000555
ENSMEUT00000011736	ENSMEUT00000002204	ENSMEUT00000017024	ENSMEUT00000000558
ENSMEUT00000011187	ENSMEUT00000002256	ENSMEUT00000017008	ENSMEUT00000000563
ENSMEUT00000011157	ENSMEUT00000002306	ENSMEUT00000016936	ENSMEUT00000000589
ENSMEUT00000010999	ENSMEUT00000002321	ENSMEUT00000016892	ENSMEUT00000000603
ENSMEUT00000010748	ENSMEUT00000002359	ENSMEUT00000016876	ENSMEUT00000000657
ENSMEUT00000010442	ENSMEUT00000002376	ENSMEUT00000016860	ENSMEUT00000000677
ENSMEUT00000010292	ENSMEUT00000002418	ENSMEUT00000016799	ENSMEUT00000000678
ENSMEUT00000010024	ENSMEUT00000002430	ENSMEUT00000016661	ENSMEUT00000000703
ENSMEUT00000009714	ENSMEUT00000002443	ENSMEUT00000016656	ENSMEUT00000000704
ENSMEUT00000009595	ENSMEUT00000002462	ENSMEUT00000016645	ENSMEUT00000000720
ENSMEUT00000009481	ENSMEUT00000002490	ENSMEUT00000016623	ENSMEUT00000000733
ENSMEUT00000009255	ENSMEUT00000002494	ENSMEUT00000016567	ENSMEUT00000000740
ENSMEUT00000008839	ENSMEUT00000002547	ENSMEUT00000016534	ENSMEUT00000000754
ENSMEUT00000008631	ENSMEUT00000002722	ENSMEUT00000016516	ENSMEUT00000000756
ENSMEUT00000007753	ENSMEUT00000002791	ENSMEUT00000016477	ENSMEUT00000000759
ENSMEUT00000007442	ENSMEUT00000002820	ENSMEUT00000016438	ENSMEUT00000000764
ENSMEUT00000007361	ENSMEUT00000002941	ENSMEUT00000016427	ENSMEUT00000000792
ENSMEUT00000007251	ENSMEUT00000003017	ENSMEUT00000016396	ENSMEUT00000000798
ENSMEUT00000006877	ENSMEUT00000003060	ENSMEUT00000016344	ENSMEUT00000000809
ENSMEUT00000006724	ENSMEUT00000003132	ENSMEUT00000016341	ENSMEUT00000000816
ENSMEUT00000006576	ENSMEUT00000003185	ENSMEUT00000016307	ENSMEUT00000000817
ENSMEUT00000006256	ENSMEUT00000003244	ENSMEUT00000016214	ENSMEUT00000000828
ENSMEUT00000006181	ENSMEUT00000003422	ENSMEUT00000016194	ENSMEUT00000000849
ENSMEUT00000006066	ENSMEUT00000003450	ENSMEUT00000016125	ENSMEUT00000000850
ENSMEUT00000005804	ENSMEUT00000003476	ENSMEUT00000016112	ENSMEUT00000000859
ENSMEUT00000005670	ENSMEUT00000003490	ENSMEUT00000016101	ENSMEUT00000000862
ENSMEUT00000005570	ENSMEUT00000003553	ENSMEUT00000016100	ENSMEUT00000000888
ENSMEUT00000004847	ENSMEUT00000003575	ENSMEUT00000016090	ENSMEUT00000000902
ENSMEUT00000004606	ENSMEUT00000003586	ENSMEUT00000016076	ENSMEUT00000000912
ENSMEUT00000004363	ENSMEUT00000003606	ENSMEUT00000016037	ENSMEUT00000000935
ENSMEUT00000004193	ENSMEUT00000003651	ENSMEUT00000016016	ENSMEUT00000000939
ENSMEUT00000004180	ENSMEUT00000003677	ENSMEUT00000015977	ENSMEUT00000000959
ENSMEUT00000003548	ENSMEUT00000003678	ENSMEUT00000015884	ENSMEUT00000000988
ENSMEUT00000003152	ENSMEUT00000003768	ENSMEUT00000015873	ENSMEUT00000001008
ENSMEUT00000002716	ENSMEUT00000003800	ENSMEUT00000015838	ENSMEUT00000001032
ENSMEUT00000002536	ENSMEUT00000003864	ENSMEUT00000015777	ENSMEUT00000001052
ENSMEUT00000002481	ENSMEUT00000003921	ENSMEUT00000015742	ENSMEUT00000001066
ENSMEUT00000001987	ENSMEUT00000003963	ENSMEUT00000015734	ENSMEUT00000001090
ENSMEUT00000001959	ENSMEUT00000004081	ENSMEUT00000015730	ENSMEUT00000001097
ENSMEUT00000001580	ENSMEUT00000004097	ENSMEUT00000015728	ENSMEUT00000001099
ENSMEUT00000001429	ENSMEUT00000004120	ENSMEUT00000015709	ENSMEUT00000001127
ENSMEUT00000001374	ENSMEUT00000004139	ENSMEUT00000015698	ENSMEUT00000001144
ENSMEUT00000001345	ENSMEUT00000004189	ENSMEUT00000015682	ENSMEUT00000001179
ENSMEUT00000001335	ENSMEUT00000004191	ENSMEUT00000015661	ENSMEUT00000001180
ENSMEUT00000001099	ENSMEUT00000004198	ENSMEUT00000015638	ENSMEUT00000001193
ENSMEUT00000001089	ENSMEUT00000004240	ENSMEUT00000015630	ENSMEUT00000001199
ENSMEUT00000000915	ENSMEUT00000004243	ENSMEUT00000015580	ENSMEUT00000001207
ENSMEUT00000000888	ENSMEUT00000004248	ENSMEUT00000015546	ENSMEUT00000001226
ENSMEUT00000000868	ENSMEUT00000004283	ENSMEUT00000015525	ENSMEUT00000001255
ENSMEUT00000000603	ENSMEUT00000004331	ENSMEUT00000015514	ENSMEUT00000001260
ENSMEUT00000000563	ENSMEUT00000004338	ENSMEUT00000015487	ENSMEUT00000001271
ENSMEUT00000000161	ENSMEUT00000004374	ENSMEUT00000015454	ENSMEUT00000001282
	ENSMEUT00000004377	ENSMEUT00000015435	ENSMEUT00000001290
	ENSMEUT00000004381	ENSMEUT00000015433	ENSMEUT00000001335
	ENSMEUT00000004430	ENSMEUT00000015367	ENSMEUT00000001356
	ENSMEUT00000004467	ENSMEUT00000015350	ENSMEUT00000001374
	ENSMEUT00000004501	ENSMEUT00000015277	ENSMEUT00000001389
	ENSMEUT00000004507	ENSMEUT00000015248	ENSMEUT00000001390
	ENSMEUT00000004692	ENSMEUT00000015234	ENSMEUT00000001392
	ENSMEUT00000004745	ENSMEUT00000015211	ENSMEUT00000001427
	ENSMEUT00000004818	ENSMEUT00000015210	ENSMEUT00000001452
	ENSMEUT00000004831	ENSMEUT00000015209	ENSMEUT00000001462
	ENSMEUT00000004865	ENSMEUT00000015188	ENSMEUT00000001480
	ENSMEUT00000004878	ENSMEUT00000015175	ENSMEUT00000001485
	ENSMEUT00000004967	ENSMEUT00000015138	ENSMEUT00000001486
	ENSMEUT00000004985	ENSMEUT00000015129	ENSMEUT00000001487
	ENSMEUT00000004988	ENSMEUT00000015128	ENSMEUT00000001525
	ENSMEUT00000005022	ENSMEUT00000015123	ENSMEUT00000001527
	ENSMEUT00000005118	ENSMEUT00000015092	ENSMEUT00000001532
	ENSMEUT00000005130	ENSMEUT00000015072	ENSMEUT00000001536
	ENSMEUT00000005157	ENSMEUT00000015040	ENSMEUT00000001541
	ENSMEUT00000005201	ENSMEUT00000015030	ENSMEUT00000001556
	ENSMEUT00000005208	ENSMEUT00000014934	ENSMEUT00000001572
	ENSMEUT00000005259	ENSMEUT00000014921	ENSMEUT00000001587
	ENSMEUT00000005269	ENSMEUT00000014913	ENSMEUT00000001594
	ENSMEUT00000005379	ENSMEUT00000014891	ENSMEUT00000001617
	ENSMEUT00000005440	ENSMEUT00000014878	ENSMEUT00000001618
	ENSMEUT00000005448	ENSMEUT00000014836	ENSMEUT00000001634
	ENSMEUT00000005454	ENSMEUT00000014783	ENSMEUT00000001640
	ENSMEUT00000005468	ENSMEUT00000014747	ENSMEUT00000001643
	ENSMEUT00000005582	ENSMEUT00000014692	ENSMEUT00000001657
	ENSMEUT00000005634	ENSMEUT00000014634	ENSMEUT00000001660
	ENSMEUT00000005688	ENSMEUT00000014560	ENSMEUT00000001663
	ENSMEUT00000005718	ENSMEUT00000014553	ENSMEUT00000001664
	ENSMEUT00000005726	ENSMEUT00000014450	ENSMEUT00000001677
	ENSMEUT00000005736	ENSMEUT00000014397	ENSMEUT00000001678
	ENSMEUT00000005781	ENSMEUT00000014389	ENSMEUT00000001683
	ENSMEUT00000005838	ENSMEUT00000014358	ENSMEUT00000001694
	ENSMEUT00000005856	ENSMEUT00000014285	ENSMEUT00000001710
	ENSMEUT00000005871	ENSMEUT00000014260	ENSMEUT00000001716
	ENSMEUT00000006027	ENSMEUT00000014254	ENSMEUT00000001778
	ENSMEUT00000006183	ENSMEUT00000014210	ENSMEUT00000001790
	ENSMEUT00000006241	ENSMEUT00000014200	ENSMEUT00000001797
	ENSMEUT00000006297	ENSMEUT00000014184	ENSMEUT00000001814
	ENSMEUT00000006330	ENSMEUT00000014181	ENSMEUT00000001842
	ENSMEUT00000006378	ENSMEUT00000014125	ENSMEUT00000001869
	ENSMEUT00000006464	ENSMEUT00000014115	ENSMEUT00000001882
	ENSMEUT00000006488	ENSMEUT00000014113	ENSMEUT00000001888
	ENSMEUT00000006581	ENSMEUT00000014095	ENSMEUT00000001889
	ENSMEUT00000006624	ENSMEUT00000014088	ENSMEUT00000001934
	ENSMEUT00000006681	ENSMEUT00000014082	ENSMEUT00000001951
	ENSMEUT00000006714	ENSMEUT00000014054	ENSMEUT00000001967
	ENSMEUT00000006783	ENSMEUT00000014036	ENSMEUT00000002009
	ENSMEUT00000006786	ENSMEUT00000013999	ENSMEUT00000002021
	ENSMEUT00000006790	ENSMEUT00000013988	ENSMEUT00000002102
	ENSMEUT00000006803	ENSMEUT00000013939	ENSMEUT00000002107
	ENSMEUT00000006886	ENSMEUT00000013906	ENSMEUT00000002126
	ENSMEUT00000006907	ENSMEUT00000013903	ENSMEUT00000002135
	ENSMEUT00000006943	ENSMEUT00000013870	ENSMEUT00000002159
	ENSMEUT00000006960	ENSMEUT00000013860	ENSMEUT00000002215
	ENSMEUT00000006963	ENSMEUT00000013846	ENSMEUT00000002216
	ENSMEUT00000007072	ENSMEUT00000013824	ENSMEUT00000002234
	ENSMEUT00000007111	ENSMEUT00000013744	ENSMEUT00000002306
	ENSMEUT00000007168	ENSMEUT00000013696	ENSMEUT00000002321
	ENSMEUT00000007238	ENSMEUT00000013672	ENSMEUT00000002322
	ENSMEUT00000007278	ENSMEUT00000013665	ENSMEUT00000002342
	ENSMEUT00000007343	ENSMEUT00000013636	ENSMEUT00000002357
	ENSMEUT00000007397	ENSMEUT00000013624	ENSMEUT00000002367
	ENSMEUT00000007459	ENSMEUT00000013599	ENSMEUT00000002374
	ENSMEUT00000007483	ENSMEUT00000013546	ENSMEUT00000002394
	ENSMEUT00000007529	ENSMEUT00000013505	ENSMEUT00000002401
	ENSMEUT00000007535	ENSMEUT00000013468	ENSMEUT00000002408
	ENSMEUT00000007544	ENSMEUT00000013467	ENSMEUT00000002410
	ENSMEUT00000007654	ENSMEUT00000013435	ENSMEUT00000002419
	ENSMEUT00000007732	ENSMEUT00000013427	ENSMEUT00000002430
	ENSMEUT00000007734	ENSMEUT00000013425	ENSMEUT00000002442
	ENSMEUT00000007748	ENSMEUT00000013381	ENSMEUT00000002456
	ENSMEUT00000007776	ENSMEUT00000013340	ENSMEUT00000002462
	ENSMEUT00000007818	ENSMEUT00000013325	ENSMEUT00000002463
	ENSMEUT00000007850	ENSMEUT00000013317	ENSMEUT00000002466
	ENSMEUT00000007909	ENSMEUT00000013308	ENSMEUT00000002490
	ENSMEUT00000007949	ENSMEUT00000013292	ENSMEUT00000002593
	ENSMEUT00000007959	ENSMEUT00000013253	ENSMEUT00000002628
	ENSMEUT00000007963	ENSMEUT00000013185	ENSMEUT00000002638
	ENSMEUT00000008098	ENSMEUT00000013184	ENSMEUT00000002641
	ENSMEUT00000008153	ENSMEUT00000013094	ENSMEUT00000002660
	ENSMEUT00000008160	ENSMEUT00000013067	ENSMEUT00000002678
	ENSMEUT00000008199	ENSMEUT00000012955	ENSMEUT00000002716
	ENSMEUT00000008313	ENSMEUT00000012951	ENSMEUT00000002722
	ENSMEUT00000008314	ENSMEUT00000012928	ENSMEUT00000002757
	ENSMEUT00000008336	ENSMEUT00000012886	ENSMEUT00000002766
	ENSMEUT00000008344	ENSMEUT00000012872	ENSMEUT00000002793
	ENSMEUT00000008368	ENSMEUT00000012858	ENSMEUT00000002805
	ENSMEUT00000008403	ENSMEUT00000012769	ENSMEUT00000002822
	ENSMEUT00000008494	ENSMEUT00000012725	ENSMEUT00000002837
	ENSMEUT00000008529	ENSMEUT00000012688	ENSMEUT00000002879
	ENSMEUT00000008547	ENSMEUT00000012663	ENSMEUT00000002881
	ENSMEUT00000008554	ENSMEUT00000012655	ENSMEUT00000002900
	ENSMEUT00000008584	ENSMEUT00000012595	ENSMEUT00000002947
	ENSMEUT00000008635	ENSMEUT00000012501	ENSMEUT00000002959
	ENSMEUT00000008662	ENSMEUT00000012488	ENSMEUT00000002964
	ENSMEUT00000008700	ENSMEUT00000012477	ENSMEUT00000002965
	ENSMEUT00000008721	ENSMEUT00000012461	ENSMEUT00000002990
	ENSMEUT00000008794	ENSMEUT00000012382	ENSMEUT00000002992
	ENSMEUT00000008908	ENSMEUT00000012349	ENSMEUT00000002993
	ENSMEUT00000008943	ENSMEUT00000012325	ENSMEUT00000003017
	ENSMEUT00000009052	ENSMEUT00000012295	ENSMEUT00000003020
	ENSMEUT00000009097	ENSMEUT00000012285	ENSMEUT00000003033
	ENSMEUT00000009126	ENSMEUT00000012275	ENSMEUT00000003051
	ENSMEUT00000009185	ENSMEUT00000012270	ENSMEUT00000003062
	ENSMEUT00000009244	ENSMEUT00000012187	ENSMEUT00000003078
	ENSMEUT00000009317	ENSMEUT00000012184	ENSMEUT00000003101
	ENSMEUT00000009339	ENSMEUT00000012182	ENSMEUT00000003137
	ENSMEUT00000009342	ENSMEUT00000012168	ENSMEUT00000003152
	ENSMEUT00000009498	ENSMEUT00000012120	ENSMEUT00000003185
	ENSMEUT00000009521	ENSMEUT00000012114	ENSMEUT00000003206
	ENSMEUT00000009594	ENSMEUT00000012091	ENSMEUT00000003216
	ENSMEUT00000009648	ENSMEUT00000012025	ENSMEUT00000003231
	ENSMEUT00000009689	ENSMEUT00000011983	ENSMEUT00000003258
	ENSMEUT00000009767	ENSMEUT00000011970	ENSMEUT00000003263
	ENSMEUT00000009798	ENSMEUT00000011906	ENSMEUT00000003270
	ENSMEUT00000009892	ENSMEUT00000011883	ENSMEUT00000003283
	ENSMEUT00000009907	ENSMEUT00000011813	ENSMEUT00000003303
	ENSMEUT00000009952	ENSMEUT00000011749	ENSMEUT00000003321
	ENSMEUT00000009957	ENSMEUT00000011730	ENSMEUT00000003336
	ENSMEUT00000010029	ENSMEUT00000011572	ENSMEUT00000003337
	ENSMEUT00000010054	ENSMEUT00000011570	ENSMEUT00000003353
	ENSMEUT00000010063	ENSMEUT00000011461	ENSMEUT00000003354
	ENSMEUT00000010087	ENSMEUT00000011396	ENSMEUT00000003367
	ENSMEUT00000010108	ENSMEUT00000011393	ENSMEUT00000003370
	ENSMEUT00000010163	ENSMEUT00000011366	ENSMEUT00000003383
	ENSMEUT00000010271	ENSMEUT00000011326	ENSMEUT00000003440
	ENSMEUT00000010409	ENSMEUT00000011322	ENSMEUT00000003450
	ENSMEUT00000010425	ENSMEUT00000011319	ENSMEUT00000003479
	ENSMEUT00000010537	ENSMEUT00000011316	ENSMEUT00000003490
	ENSMEUT00000010546	ENSMEUT00000011315	ENSMEUT00000003504
	ENSMEUT00000010554	ENSMEUT00000011282	ENSMEUT00000003517
	ENSMEUT00000010609	ENSMEUT00000011260	ENSMEUT00000003526
	ENSMEUT00000010620	ENSMEUT00000011225	ENSMEUT00000003529
	ENSMEUT00000010645	ENSMEUT00000011223	ENSMEUT00000003541
	ENSMEUT00000010661	ENSMEUT00000011190	ENSMEUT00000003562
	ENSMEUT00000010671	ENSMEUT00000011183	ENSMEUT00000003566
	ENSMEUT00000010699	ENSMEUT00000011168	ENSMEUT00000003571
	ENSMEUT00000010702	ENSMEUT00000011107	ENSMEUT00000003576
	ENSMEUT00000010715	ENSMEUT00000011096	ENSMEUT00000003594
	ENSMEUT00000010722	ENSMEUT00000011086	ENSMEUT00000003606
	ENSMEUT00000010744	ENSMEUT00000011069	ENSMEUT00000003607
	ENSMEUT00000010766	ENSMEUT00000011042	ENSMEUT00000003618
	ENSMEUT00000010771	ENSMEUT00000010952	ENSMEUT00000003651
	ENSMEUT00000010821	ENSMEUT00000010949	ENSMEUT00000003684
	ENSMEUT00000010836	ENSMEUT00000010935	ENSMEUT00000003686
	ENSMEUT00000010871	ENSMEUT00000010904	ENSMEUT00000003708
	ENSMEUT00000010947	ENSMEUT00000010881	ENSMEUT00000003729
	ENSMEUT00000010983	ENSMEUT00000010868	ENSMEUT00000003782
	ENSMEUT00000011009	ENSMEUT00000010861	ENSMEUT00000003790
	ENSMEUT00000011148	ENSMEUT00000010857	ENSMEUT00000003798
	ENSMEUT00000011272	ENSMEUT00000010845	ENSMEUT00000003802
	ENSMEUT00000011292	ENSMEUT00000010821	ENSMEUT00000003808
	ENSMEUT00000011300	ENSMEUT00000010778	ENSMEUT00000003809
	ENSMEUT00000011305	ENSMEUT00000010710	ENSMEUT00000003815
	ENSMEUT00000011373	ENSMEUT00000010707	ENSMEUT00000003875
	ENSMEUT00000011408	ENSMEUT00000010631	ENSMEUT00000003893
	ENSMEUT00000011427	ENSMEUT00000010624	ENSMEUT00000003908
	ENSMEUT00000011445	ENSMEUT00000010609	ENSMEUT00000003914
	ENSMEUT00000011485	ENSMEUT00000010546	ENSMEUT00000003921
	ENSMEUT00000011527	ENSMEUT00000010543	ENSMEUT00000003929
	ENSMEUT00000011529	ENSMEUT00000010517	ENSMEUT00000003944
	ENSMEUT00000011547	ENSMEUT00000010497	ENSMEUT00000003964
	ENSMEUT00000011591	ENSMEUT00000010468	ENSMEUT00000003967
	ENSMEUT00000011621	ENSMEUT00000010464	ENSMEUT00000003973
	ENSMEUT00000011623	ENSMEUT00000010463	ENSMEUT00000003979
	ENSMEUT00000011648	ENSMEUT00000010414	ENSMEUT00000004002
	ENSMEUT00000011661	ENSMEUT00000010409	ENSMEUT00000004011
	ENSMEUT00000011681	ENSMEUT00000010400	ENSMEUT00000004080
	ENSMEUT00000011704	ENSMEUT00000010351	ENSMEUT00000004090
	ENSMEUT00000011765	ENSMEUT00000010349	ENSMEUT00000004098
	ENSMEUT00000011778	ENSMEUT00000010314	ENSMEUT00000004104
	ENSMEUT00000011818	ENSMEUT00000010260	ENSMEUT00000004105
	ENSMEUT00000011821	ENSMEUT00000010240	ENSMEUT00000004126
	ENSMEUT00000011932	ENSMEUT00000010235	ENSMEUT00000004133
	ENSMEUT00000011988	ENSMEUT00000010232	ENSMEUT00000004178
	ENSMEUT00000012046	ENSMEUT00000010227	ENSMEUT00000004186
	ENSMEUT00000012112	ENSMEUT00000010187	ENSMEUT00000004189
	ENSMEUT00000012168	ENSMEUT00000010156	ENSMEUT00000004191
	ENSMEUT00000012198	ENSMEUT00000010072	ENSMEUT00000004192
	ENSMEUT00000012219	ENSMEUT00000010062	ENSMEUT00000004214
	ENSMEUT00000012238	ENSMEUT00000010028	ENSMEUT00000004249
	ENSMEUT00000012289	ENSMEUT00000009888	ENSMEUT00000004271
	ENSMEUT00000012309	ENSMEUT00000009881	ENSMEUT00000004309
	ENSMEUT00000012325	ENSMEUT00000009873	ENSMEUT00000004316
	ENSMEUT00000012362	ENSMEUT00000009834	ENSMEUT00000004330
	ENSMEUT00000012477	ENSMEUT00000009789	ENSMEUT00000004345
	ENSMEUT00000012608	ENSMEUT00000009675	ENSMEUT00000004349
	ENSMEUT00000012698	ENSMEUT00000009672	ENSMEUT00000004352
	ENSMEUT00000012712	ENSMEUT00000009671	ENSMEUT00000004369
	ENSMEUT00000012745	ENSMEUT00000009652	ENSMEUT00000004377
	ENSMEUT00000012765	ENSMEUT00000009641	ENSMEUT00000004381
	ENSMEUT00000012817	ENSMEUT00000009603	ENSMEUT00000004424
	ENSMEUT00000012836	ENSMEUT00000009595	ENSMEUT00000004432
	ENSMEUT00000012907	ENSMEUT00000009572	ENSMEUT00000004438
	ENSMEUT00000012937	ENSMEUT00000009563	ENSMEUT00000004444
	ENSMEUT00000012982	ENSMEUT00000009535	ENSMEUT00000004459
	ENSMEUT00000013049	ENSMEUT00000009505	ENSMEUT00000004504
	ENSMEUT00000013053	ENSMEUT00000009474	ENSMEUT00000004511
	ENSMEUT00000013076	ENSMEUT00000009442	ENSMEUT00000004544
	ENSMEUT00000013185	ENSMEUT00000009434	ENSMEUT00000004556
	ENSMEUT00000013226	ENSMEUT00000009416	ENSMEUT00000004564
	ENSMEUT00000013233	ENSMEUT00000009410	ENSMEUT00000004626
	ENSMEUT00000013304	ENSMEUT00000009369	ENSMEUT00000004644
	ENSMEUT00000013468	ENSMEUT00000009297	ENSMEUT00000004685
	ENSMEUT00000013701	ENSMEUT00000009251	ENSMEUT00000004692
	ENSMEUT00000013753	ENSMEUT00000009244	ENSMEUT00000004696
	ENSMEUT00000013860	ENSMEUT00000009216	ENSMEUT00000004710
	ENSMEUT00000013910	ENSMEUT00000009187	ENSMEUT00000004731
	ENSMEUT00000013935	ENSMEUT00000009171	ENSMEUT00000004745
	ENSMEUT00000013937	ENSMEUT00000009133	ENSMEUT00000004783
	ENSMEUT00000013939	ENSMEUT00000009126	ENSMEUT00000004788
	ENSMEUT00000013979	ENSMEUT00000009097	ENSMEUT00000004797
	ENSMEUT00000013988	ENSMEUT00000009086	ENSMEUT00000004811
	ENSMEUT00000014237	ENSMEUT00000009082	ENSMEUT00000004827
	ENSMEUT00000014393	ENSMEUT00000009018	ENSMEUT00000004831
	ENSMEUT00000014412	ENSMEUT00000008966	ENSMEUT00000004869
	ENSMEUT00000014549	ENSMEUT00000008940	ENSMEUT00000004916
	ENSMEUT00000014626	ENSMEUT00000008936	ENSMEUT00000004934
	ENSMEUT00000014692	ENSMEUT00000008922	ENSMEUT00000004952
	ENSMEUT00000014746	ENSMEUT00000008919	ENSMEUT00000004965
	ENSMEUT00000014800	ENSMEUT00000008913	ENSMEUT00000004980
	ENSMEUT00000014843	ENSMEUT00000008863	ENSMEUT00000004988
	ENSMEUT00000014975	ENSMEUT00000008857	ENSMEUT00000004992
	ENSMEUT00000015065	ENSMEUT00000008855	ENSMEUT00000004993
	ENSMEUT00000015094	ENSMEUT00000008826	ENSMEUT00000005005
	ENSMEUT00000015128	ENSMEUT00000008795	ENSMEUT00000005022
	ENSMEUT00000015195	ENSMEUT00000008766	ENSMEUT00000005030
	ENSMEUT00000015273	ENSMEUT00000008735	ENSMEUT00000005050
	ENSMEUT00000015281	ENSMEUT00000008710	ENSMEUT00000005060
	ENSMEUT00000015346	ENSMEUT00000008670	ENSMEUT00000005067
	ENSMEUT00000015391	ENSMEUT00000008597	ENSMEUT00000005096
	ENSMEUT00000015490	ENSMEUT00000008552	ENSMEUT00000005118
	ENSMEUT00000015513	ENSMEUT00000008529	ENSMEUT00000005135
	ENSMEUT00000015530	ENSMEUT00000008498	ENSMEUT00000005139
	ENSMEUT00000015538	ENSMEUT00000008394	ENSMEUT00000005142
	ENSMEUT00000015546	ENSMEUT00000008382	ENSMEUT00000005180
	ENSMEUT00000015561	ENSMEUT00000008375	ENSMEUT00000005182
	ENSMEUT00000015594	ENSMEUT00000008361	ENSMEUT00000005199
	ENSMEUT00000015610	ENSMEUT00000008344	ENSMEUT00000005202
	ENSMEUT00000015611	ENSMEUT00000008218	ENSMEUT00000005208
	ENSMEUT00000015800	ENSMEUT00000008148	ENSMEUT00000005242
	ENSMEUT00000015860	ENSMEUT00000008127	ENSMEUT00000005259
	ENSMEUT00000015901	ENSMEUT00000008085	ENSMEUT00000005368
	ENSMEUT00000015989	ENSMEUT00000008035	ENSMEUT00000005420
	ENSMEUT00000016016	ENSMEUT00000008033	ENSMEUT00000005421
	ENSMEUT00000016020	ENSMEUT00000008001	ENSMEUT00000005422
	ENSMEUT00000016045	ENSMEUT00000007994	ENSMEUT00000005427
	ENSMEUT00000016072	ENSMEUT00000007909	ENSMEUT00000005430
	ENSMEUT00000016081	ENSMEUT00000007900	ENSMEUT00000005443
	ENSMEUT00000016083	ENSMEUT00000007883	ENSMEUT00000005445
	ENSMEUT00000016105	ENSMEUT00000007869	ENSMEUT00000005446
	ENSMEUT00000016107	ENSMEUT00000007774	ENSMEUT00000005454
	ENSMEUT00000016112	ENSMEUT00000007753	ENSMEUT00000005468
	ENSMEUT00000016158	ENSMEUT00000007751	ENSMEUT00000005471
	ENSMEUT00000016166	ENSMEUT00000007711	ENSMEUT00000005536
	ENSMEUT00000016228	ENSMEUT00000007699	ENSMEUT00000005539
	ENSMEUT00000016242	ENSMEUT00000007668	ENSMEUT00000005542
	ENSMEUT00000016304	ENSMEUT00000007635	ENSMEUT00000005586
	ENSMEUT00000016319	ENSMEUT00000007510	ENSMEUT00000005588
	ENSMEUT00000016402	ENSMEUT00000007479	ENSMEUT00000005592
	ENSMEUT00000016438	ENSMEUT00000007465	ENSMEUT00000005593
	ENSMEUT00000016458	ENSMEUT00000007444	ENSMEUT00000005612
	ENSMEUT00000016517	ENSMEUT00000007397	ENSMEUT00000005685
	ENSMEUT00000016580	ENSMEUT00000007393	ENSMEUT00000005693
	ENSMEUT00000016674	ENSMEUT00000007392	ENSMEUT00000005717
	ENSMEUT00000016738	ENSMEUT00000007374	ENSMEUT00000005736
	ENSMEUT00000016984	ENSMEUT00000007338	ENSMEUT00000005740
	ENSMEUT00000017122	ENSMEUT00000007332	ENSMEUT00000005754
	ENSMEUT00000017216	ENSMEUT00000007326	ENSMEUT00000005778
	ENSMEUT00000017505	ENSMEUT00000007320	ENSMEUT00000005781
	ENSMEUT00000017518	ENSMEUT00000007239	ENSMEUT00000005787
	ENSMEUT00000017597	ENSMEUT00000007238	ENSMEUT00000005791
	ENSMEUT00000017618	ENSMEUT00000007237	ENSMEUT00000005795
	ENSMEUT00000017680	ENSMEUT00000007178	ENSMEUT00000005822
	ENSMEUT00000018289	ENSMEUT00000007122	ENSMEUT00000005826
		ENSMEUT00000007121	ENSMEUT00000005856
		ENSMEUT00000007108	ENSMEUT00000005867
		ENSMEUT00000007095	ENSMEUT00000005871
		ENSMEUT00000007021	ENSMEUT00000005876
		ENSMEUT00000007009	ENSMEUT00000005901
		ENSMEUT00000007001	ENSMEUT00000005910
		ENSMEUT00000006997	ENSMEUT00000005936
		ENSMEUT00000006994	ENSMEUT00000005937
		ENSMEUT00000006923	ENSMEUT00000005956
		ENSMEUT00000006877	ENSMEUT00000006026
		ENSMEUT00000006874	ENSMEUT00000006032
		ENSMEUT00000006868	ENSMEUT00000006035
		ENSMEUT00000006821	ENSMEUT00000006071
		ENSMEUT00000006818	ENSMEUT00000006081
		ENSMEUT00000006726	ENSMEUT00000006086
		ENSMEUT00000006719	ENSMEUT00000006111
		ENSMEUT00000006714	ENSMEUT00000006113
		ENSMEUT00000006670	ENSMEUT00000006123
		ENSMEUT00000006622	ENSMEUT00000006147
		ENSMEUT00000006597	ENSMEUT00000006207
		ENSMEUT00000006590	ENSMEUT00000006241
		ENSMEUT00000006553	ENSMEUT00000006251
		ENSMEUT00000006549	ENSMEUT00000006266
		ENSMEUT00000006540	ENSMEUT00000006309
		ENSMEUT00000006330	ENSMEUT00000006316
		ENSMEUT00000006056	ENSMEUT00000006324
		ENSMEUT00000006054	ENSMEUT00000006351
		ENSMEUT00000006031	ENSMEUT00000006366
		ENSMEUT00000006002	ENSMEUT00000006373
		ENSMEUT00000005902	ENSMEUT00000006374
		ENSMEUT00000005802	ENSMEUT00000006377
		ENSMEUT00000005763	ENSMEUT00000006380
		ENSMEUT00000005760	ENSMEUT00000006385
		ENSMEUT00000005727	ENSMEUT00000006412
		ENSMEUT00000005667	ENSMEUT00000006426
		ENSMEUT00000005654	ENSMEUT00000006443
		ENSMEUT00000005606	ENSMEUT00000006444
		ENSMEUT00000005587	ENSMEUT00000006447
		ENSMEUT00000005540	ENSMEUT00000006464
		ENSMEUT00000005509	ENSMEUT00000006487
		ENSMEUT00000005490	ENSMEUT00000006488
		ENSMEUT00000005484	ENSMEUT00000006507
		ENSMEUT00000005479	ENSMEUT00000006529
		ENSMEUT00000005467	ENSMEUT00000006542
		ENSMEUT00000005456	ENSMEUT00000006558
		ENSMEUT00000005450	ENSMEUT00000006563
		ENSMEUT00000005440	ENSMEUT00000006579
		ENSMEUT00000005412	ENSMEUT00000006601
		ENSMEUT00000005378	ENSMEUT00000006612
		ENSMEUT00000005357	ENSMEUT00000006621
		ENSMEUT00000005318	ENSMEUT00000006624
		ENSMEUT00000005235	ENSMEUT00000006664
		ENSMEUT00000005185	ENSMEUT00000006680
		ENSMEUT00000005183	ENSMEUT00000006681
		ENSMEUT00000005165	ENSMEUT00000006703
		ENSMEUT00000005150	ENSMEUT00000006754
		ENSMEUT00000005126	ENSMEUT00000006790
		ENSMEUT00000005045	ENSMEUT00000006801
		ENSMEUT00000004986	ENSMEUT00000006807
		ENSMEUT00000004979	ENSMEUT00000006871
		ENSMEUT00000004940	ENSMEUT00000006886
		ENSMEUT00000004896	ENSMEUT00000006895
		ENSMEUT00000004878	ENSMEUT00000006898
		ENSMEUT00000004818	ENSMEUT00000006907
		ENSMEUT00000004813	ENSMEUT00000006908
		ENSMEUT00000004734	ENSMEUT00000006929
		ENSMEUT00000004732	ENSMEUT00000006937
		ENSMEUT00000004721	ENSMEUT00000006952
		ENSMEUT00000004712	ENSMEUT00000006963
		ENSMEUT00000004635	ENSMEUT00000006968
		ENSMEUT00000004628	ENSMEUT00000007023
		ENSMEUT00000004621	ENSMEUT00000007035
		ENSMEUT00000004542	ENSMEUT00000007052
		ENSMEUT00000004521	ENSMEUT00000007053
		ENSMEUT00000004517	ENSMEUT00000007055
		ENSMEUT00000004484	ENSMEUT00000007066
		ENSMEUT00000004471	ENSMEUT00000007071
		ENSMEUT00000004447	ENSMEUT00000007072
		ENSMEUT00000004446	ENSMEUT00000007113
		ENSMEUT00000004430	ENSMEUT00000007141
		ENSMEUT00000004351	ENSMEUT00000007142
		ENSMEUT00000004343	ENSMEUT00000007160
		ENSMEUT00000004338	ENSMEUT00000007165
		ENSMEUT00000004308	ENSMEUT00000007168
		ENSMEUT00000004269	ENSMEUT00000007194
		ENSMEUT00000004219	ENSMEUT00000007263
		ENSMEUT00000004157	ENSMEUT00000007268
		ENSMEUT00000004155	ENSMEUT00000007272
		ENSMEUT00000004128	ENSMEUT00000007278
		ENSMEUT00000004127	ENSMEUT00000007295
		ENSMEUT00000004122	ENSMEUT00000007407
		ENSMEUT00000004111	ENSMEUT00000007416
		ENSMEUT00000004094	ENSMEUT00000007421
		ENSMEUT00000004081	ENSMEUT00000007433
		ENSMEUT00000004061	ENSMEUT00000007436
		ENSMEUT00000003934	ENSMEUT00000007439
		ENSMEUT00000003911	ENSMEUT00000007442
		ENSMEUT00000003906	ENSMEUT00000007449
		ENSMEUT00000003901	ENSMEUT00000007481
		ENSMEUT00000003840	ENSMEUT00000007517
		ENSMEUT00000003831	ENSMEUT00000007518
		ENSMEUT00000003767	ENSMEUT00000007520
		ENSMEUT00000003763	ENSMEUT00000007522
		ENSMEUT00000003760	ENSMEUT00000007529
		ENSMEUT00000003719	ENSMEUT00000007530
		ENSMEUT00000003691	ENSMEUT00000007547
		ENSMEUT00000003679	ENSMEUT00000007565
		ENSMEUT00000003583	ENSMEUT00000007600
		ENSMEUT00000003579	ENSMEUT00000007627
		ENSMEUT00000003563	ENSMEUT00000007649
		ENSMEUT00000003561	ENSMEUT00000007666
		ENSMEUT00000003534	ENSMEUT00000007670
		ENSMEUT00000003466	ENSMEUT00000007692
		ENSMEUT00000003456	ENSMEUT00000007697
		ENSMEUT00000003389	ENSMEUT00000007717
		ENSMEUT00000003339	ENSMEUT00000007724
		ENSMEUT00000003249	ENSMEUT00000007726
		ENSMEUT00000003232	ENSMEUT00000007732
		ENSMEUT00000003230	ENSMEUT00000007803
		ENSMEUT00000003166	ENSMEUT00000007827
		ENSMEUT00000003132	ENSMEUT00000007839
		ENSMEUT00000003129	ENSMEUT00000007852
		ENSMEUT00000003109	ENSMEUT00000007872
		ENSMEUT00000003077	ENSMEUT00000007876
		ENSMEUT00000003049	ENSMEUT00000007890
		ENSMEUT00000003006	ENSMEUT00000007904
		ENSMEUT00000002991	ENSMEUT00000007918
		ENSMEUT00000002930	ENSMEUT00000007921
		ENSMEUT00000002880	ENSMEUT00000007956
		ENSMEUT00000002867	ENSMEUT00000007958
		ENSMEUT00000002841	ENSMEUT00000007963
		ENSMEUT00000002824	ENSMEUT00000008007
		ENSMEUT00000002821	ENSMEUT00000008042
		ENSMEUT00000002820	ENSMEUT00000008057
		ENSMEUT00000002794	ENSMEUT00000008058
		ENSMEUT00000002754	ENSMEUT00000008078
		ENSMEUT00000002752	ENSMEUT00000008105
		ENSMEUT00000002691	ENSMEUT00000008107
		ENSMEUT00000002664	ENSMEUT00000008124
		ENSMEUT00000002642	ENSMEUT00000008144
		ENSMEUT00000002596	ENSMEUT00000008145
		ENSMEUT00000002558	ENSMEUT00000008153
		ENSMEUT00000002556	ENSMEUT00000008165
		ENSMEUT00000002523	ENSMEUT00000008180
		ENSMEUT00000002504	ENSMEUT00000008182
		ENSMEUT00000002491	ENSMEUT00000008188
		ENSMEUT00000002486	ENSMEUT00000008204
		ENSMEUT00000002418	ENSMEUT00000008245
		ENSMEUT00000002396	ENSMEUT00000008265
		ENSMEUT00000002393	ENSMEUT00000008266
		ENSMEUT00000002384	ENSMEUT00000008285
		ENSMEUT00000002344	ENSMEUT00000008299
		ENSMEUT00000002343	ENSMEUT00000008314
		ENSMEUT00000002300	ENSMEUT00000008323
		ENSMEUT00000002299	ENSMEUT00000008368
		ENSMEUT00000002222	ENSMEUT00000008378
		ENSMEUT00000002221	ENSMEUT00000008403
		ENSMEUT00000002218	ENSMEUT00000008413
		ENSMEUT00000002206	ENSMEUT00000008426
		ENSMEUT00000002181	ENSMEUT00000008431
		ENSMEUT00000002158	ENSMEUT00000008451
		ENSMEUT00000002142	ENSMEUT00000008452
		ENSMEUT00000002109	ENSMEUT00000008454
		ENSMEUT00000002108	ENSMEUT00000008462
		ENSMEUT00000002099	ENSMEUT00000008466
		ENSMEUT00000002091	ENSMEUT00000008475
		ENSMEUT00000002073	ENSMEUT00000008486
		ENSMEUT00000002032	ENSMEUT00000008491
		ENSMEUT00000001912	ENSMEUT00000008494
		ENSMEUT00000001893	ENSMEUT00000008497
		ENSMEUT00000001860	ENSMEUT00000008536
		ENSMEUT00000001858	ENSMEUT00000008546
		ENSMEUT00000001806	ENSMEUT00000008547
		ENSMEUT00000001792	ENSMEUT00000008554
		ENSMEUT00000001779	ENSMEUT00000008608
		ENSMEUT00000001759	ENSMEUT00000008626
		ENSMEUT00000001746	ENSMEUT00000008638
		ENSMEUT00000001714	ENSMEUT00000008662
		ENSMEUT00000001672	ENSMEUT00000008703
		ENSMEUT00000001612	ENSMEUT00000008707
		ENSMEUT00000001580	ENSMEUT00000008717
		ENSMEUT00000001488	ENSMEUT00000008736
		ENSMEUT00000001456	ENSMEUT00000008764
		ENSMEUT00000001438	ENSMEUT00000008770
		ENSMEUT00000001408	ENSMEUT00000008779
		ENSMEUT00000001400	ENSMEUT00000008786
		ENSMEUT00000001386	ENSMEUT00000008791
		ENSMEUT00000001379	ENSMEUT00000008794
		ENSMEUT00000001360	ENSMEUT00000008815
		ENSMEUT00000001296	ENSMEUT00000008822
		ENSMEUT00000001198	ENSMEUT00000008847
		ENSMEUT00000001196	ENSMEUT00000008870
		ENSMEUT00000001167	ENSMEUT00000008889
		ENSMEUT00000001166	ENSMEUT00000008899
		ENSMEUT00000001165	ENSMEUT00000008908
		ENSMEUT00000001140	ENSMEUT00000008911
		ENSMEUT00000001117	ENSMEUT00000008964
		ENSMEUT00000001116	ENSMEUT00000008991
		ENSMEUT00000001098	ENSMEUT00000009032
		ENSMEUT00000001075	ENSMEUT00000009119
		ENSMEUT00000001047	ENSMEUT00000009120
		ENSMEUT00000001044	ENSMEUT00000009142
		ENSMEUT00000001036	ENSMEUT00000009196
		ENSMEUT00000001018	ENSMEUT00000009210
		ENSMEUT00000000997	ENSMEUT00000009243
		ENSMEUT00000000984	ENSMEUT00000009245
		ENSMEUT00000000881	ENSMEUT00000009269
		ENSMEUT00000000838	ENSMEUT00000009280
		ENSMEUT00000000795	ENSMEUT00000009303
		ENSMEUT00000000786	ENSMEUT00000009336
		ENSMEUT00000000779	ENSMEUT00000009411
		ENSMEUT00000000771	ENSMEUT00000009445
		ENSMEUT00000000737	ENSMEUT00000009449
		ENSMEUT00000000729	ENSMEUT00000009467
		ENSMEUT00000000707	ENSMEUT00000009479
		ENSMEUT00000000697	ENSMEUT00000009498
		ENSMEUT00000000660	ENSMEUT00000009512
		ENSMEUT00000000650	ENSMEUT00000009514
		ENSMEUT00000000632	ENSMEUT00000009516
		ENSMEUT00000000582	ENSMEUT00000009517
		ENSMEUT00000000426	ENSMEUT00000009520
		ENSMEUT00000000411	ENSMEUT00000009523
		ENSMEUT00000000349	ENSMEUT00000009525
		ENSMEUT00000000330	ENSMEUT00000009627
		ENSMEUT00000000254	ENSMEUT00000009644
		ENSMEUT00000000162	ENSMEUT00000009659
		ENSMEUT00000000125	ENSMEUT00000009692
		ENSMEUT00000000117	ENSMEUT00000009717
		ENSMEUT00000000027	ENSMEUT00000009743
		ENSMEUT00000000021	ENSMEUT00000009750
			ENSMEUT00000009761
			ENSMEUT00000009763
			ENSMEUT00000009765
			ENSMEUT00000009793
			ENSMEUT00000009798
			ENSMEUT00000009807
			ENSMEUT00000009819
			ENSMEUT00000009820
			ENSMEUT00000009824
			ENSMEUT00000009835
			ENSMEUT00000009839
			ENSMEUT00000009869
			ENSMEUT00000009890
			ENSMEUT00000009892
			ENSMEUT00000009906
			ENSMEUT00000009926
			ENSMEUT00000009928
			ENSMEUT00000009941
			ENSMEUT00000009947
			ENSMEUT00000009951
			ENSMEUT00000009952
			ENSMEUT00000009960
			ENSMEUT00000009974
			ENSMEUT00000009995
			ENSMEUT00000010024
			ENSMEUT00000010039
			ENSMEUT00000010077
			ENSMEUT00000010083
			ENSMEUT00000010163
			ENSMEUT00000010199
			ENSMEUT00000010208
			ENSMEUT00000010221
			ENSMEUT00000010238
			ENSMEUT00000010241
			ENSMEUT00000010243
			ENSMEUT00000010262
			ENSMEUT00000010266
			ENSMEUT00000010271
			ENSMEUT00000010293
			ENSMEUT00000010343
			ENSMEUT00000010365
			ENSMEUT00000010384
			ENSMEUT00000010385
			ENSMEUT00000010406
			ENSMEUT00000010465
			ENSMEUT00000010475
			ENSMEUT00000010481
			ENSMEUT00000010487
			ENSMEUT00000010507
			ENSMEUT00000010516
			ENSMEUT00000010531
			ENSMEUT00000010537
			ENSMEUT00000010542
			ENSMEUT00000010553
			ENSMEUT00000010554
			ENSMEUT00000010564
			ENSMEUT00000010579
			ENSMEUT00000010592
			ENSMEUT00000010595
			ENSMEUT00000010603
			ENSMEUT00000010608
			ENSMEUT00000010617
			ENSMEUT00000010632
			ENSMEUT00000010645
			ENSMEUT00000010659
			ENSMEUT00000010660
			ENSMEUT00000010661
			ENSMEUT00000010699
			ENSMEUT00000010702
			ENSMEUT00000010723
			ENSMEUT00000010724
			ENSMEUT00000010748
			ENSMEUT00000010770
			ENSMEUT00000010785
			ENSMEUT00000010790
			ENSMEUT00000010793
			ENSMEUT00000010798
			ENSMEUT00000010800
			ENSMEUT00000010811
			ENSMEUT00000010823
			ENSMEUT00000010836
			ENSMEUT00000010863
			ENSMEUT00000010864
			ENSMEUT00000010888
			ENSMEUT00000010925
			ENSMEUT00000010941
			ENSMEUT00000010943
			ENSMEUT00000010947
			ENSMEUT00000010999
			ENSMEUT00000011009
			ENSMEUT00000011057
			ENSMEUT00000011062
			ENSMEUT00000011102
			ENSMEUT00000011125
			ENSMEUT00000011149
			ENSMEUT00000011157
			ENSMEUT00000011176
			ENSMEUT00000011182
			ENSMEUT00000011187
			ENSMEUT00000011215
			ENSMEUT00000011246
			ENSMEUT00000011250
			ENSMEUT00000011273
			ENSMEUT00000011274
			ENSMEUT00000011277
			ENSMEUT00000011298
			ENSMEUT00000011301
			ENSMEUT00000011302
			ENSMEUT00000011333
			ENSMEUT00000011338
			ENSMEUT00000011343
			ENSMEUT00000011352
			ENSMEUT00000011358
			ENSMEUT00000011359
			ENSMEUT00000011369
			ENSMEUT00000011374
			ENSMEUT00000011425
			ENSMEUT00000011476
			ENSMEUT00000011485
			ENSMEUT00000011498
			ENSMEUT00000011516
			ENSMEUT00000011527
			ENSMEUT00000011561
			ENSMEUT00000011574
			ENSMEUT00000011582
			ENSMEUT00000011591
			ENSMEUT00000011600
			ENSMEUT00000011623
			ENSMEUT00000011708
			ENSMEUT00000011714
			ENSMEUT00000011736
			ENSMEUT00000011744
			ENSMEUT00000011811
			ENSMEUT00000011830
			ENSMEUT00000011861
			ENSMEUT00000011877
			ENSMEUT00000011889
			ENSMEUT00000011925
			ENSMEUT00000011939
			ENSMEUT00000011948
			ENSMEUT00000011961
			ENSMEUT00000011962
			ENSMEUT00000011963
			ENSMEUT00000011966
			ENSMEUT00000011987
			ENSMEUT00000011999
			ENSMEUT00000012010
			ENSMEUT00000012021
			ENSMEUT00000012041
			ENSMEUT00000012051
			ENSMEUT00000012083
			ENSMEUT00000012096
			ENSMEUT00000012098
			ENSMEUT00000012103
			ENSMEUT00000012143
			ENSMEUT00000012164
			ENSMEUT00000012170
			ENSMEUT00000012179
			ENSMEUT00000012180
			ENSMEUT00000012190
			ENSMEUT00000012250
			ENSMEUT00000012276
			ENSMEUT00000012289
			ENSMEUT00000012296
			ENSMEUT00000012304
			ENSMEUT00000012333
			ENSMEUT00000012340
			ENSMEUT00000012341
			ENSMEUT00000012347
			ENSMEUT00000012373
			ENSMEUT00000012392
			ENSMEUT00000012410
			ENSMEUT00000012439
			ENSMEUT00000012456
			ENSMEUT00000012511
			ENSMEUT00000012546
			ENSMEUT00000012549
			ENSMEUT00000012577
			ENSMEUT00000012579
			ENSMEUT00000012582
			ENSMEUT00000012608
			ENSMEUT00000012618
			ENSMEUT00000012644
			ENSMEUT00000012674
			ENSMEUT00000012681
			ENSMEUT00000012698
			ENSMEUT00000012712
			ENSMEUT00000012719
			ENSMEUT00000012744
			ENSMEUT00000012749
			ENSMEUT00000012758
			ENSMEUT00000012806
			ENSMEUT00000012817
			ENSMEUT00000012829
			ENSMEUT00000012851
			ENSMEUT00000012866
			ENSMEUT00000012878
			ENSMEUT00000012898
			ENSMEUT00000012935
			ENSMEUT00000012943
			ENSMEUT00000012946
			ENSMEUT00000012967
			ENSMEUT00000012973
			ENSMEUT00000012977
			ENSMEUT00000012982
			ENSMEUT00000012990
			ENSMEUT00000013001
			ENSMEUT00000013019
			ENSMEUT00000013036
			ENSMEUT00000013044
			ENSMEUT00000013049
			ENSMEUT00000013053
			ENSMEUT00000013063
			ENSMEUT00000013073
			ENSMEUT00000013089
			ENSMEUT00000013103
			ENSMEUT00000013115
			ENSMEUT00000013119
			ENSMEUT00000013127
			ENSMEUT00000013142
			ENSMEUT00000013152
			ENSMEUT00000013178
			ENSMEUT00000013188
			ENSMEUT00000013215
			ENSMEUT00000013230
			ENSMEUT00000013249
			ENSMEUT00000013251
			ENSMEUT00000013252
			ENSMEUT00000013254
			ENSMEUT00000013267
			ENSMEUT00000013275
			ENSMEUT00000013290
			ENSMEUT00000013295
			ENSMEUT00000013297
			ENSMEUT00000013304
			ENSMEUT00000013307
			ENSMEUT00000013323
			ENSMEUT00000013336
			ENSMEUT00000013339
			ENSMEUT00000013372
			ENSMEUT00000013404
			ENSMEUT00000013406
			ENSMEUT00000013415
			ENSMEUT00000013424
			ENSMEUT00000013442
			ENSMEUT00000013452
			ENSMEUT00000013469
			ENSMEUT00000013507
			ENSMEUT00000013514
			ENSMEUT00000013539
			ENSMEUT00000013542
			ENSMEUT00000013564
			ENSMEUT00000013579
			ENSMEUT00000013609
			ENSMEUT00000013629
			ENSMEUT00000013637
			ENSMEUT00000013642
			ENSMEUT00000013682
			ENSMEUT00000013698
			ENSMEUT00000013710
			ENSMEUT00000013724
			ENSMEUT00000013757
			ENSMEUT00000013766
			ENSMEUT00000013773
			ENSMEUT00000013780
			ENSMEUT00000013782
			ENSMEUT00000013795
			ENSMEUT00000013806
			ENSMEUT00000013813
			ENSMEUT00000013819
			ENSMEUT00000013875
			ENSMEUT00000013878
			ENSMEUT00000013887
			ENSMEUT00000013891
			ENSMEUT00000013897
			ENSMEUT00000013909
			ENSMEUT00000013923
			ENSMEUT00000013931
			ENSMEUT00000013935
			ENSMEUT00000013937
			ENSMEUT00000013953
			ENSMEUT00000013957
			ENSMEUT00000013979
			ENSMEUT00000013987
			ENSMEUT00000014010
			ENSMEUT00000014017
			ENSMEUT00000014030
			ENSMEUT00000014039
			ENSMEUT00000014046
			ENSMEUT00000014065
			ENSMEUT00000014075
			ENSMEUT00000014085
			ENSMEUT00000014141
			ENSMEUT00000014147
			ENSMEUT00000014198
			ENSMEUT00000014203
			ENSMEUT00000014208
			ENSMEUT00000014221
			ENSMEUT00000014237
			ENSMEUT00000014252
			ENSMEUT00000014264
			ENSMEUT00000014275
			ENSMEUT00000014276
			ENSMEUT00000014278
			ENSMEUT00000014286
			ENSMEUT00000014294
			ENSMEUT00000014295
			ENSMEUT00000014296
			ENSMEUT00000014298
			ENSMEUT00000014303
			ENSMEUT00000014351
			ENSMEUT00000014352
			ENSMEUT00000014357
			ENSMEUT00000014362
			ENSMEUT00000014363
			ENSMEUT00000014364
			ENSMEUT00000014365
			ENSMEUT00000014371
			ENSMEUT00000014407
			ENSMEUT00000014408
			ENSMEUT00000014412
			ENSMEUT00000014449
			ENSMEUT00000014454
			ENSMEUT00000014533
			ENSMEUT00000014591
			ENSMEUT00000014601
			ENSMEUT00000014638
			ENSMEUT00000014641
			ENSMEUT00000014647
			ENSMEUT00000014653
			ENSMEUT00000014667
			ENSMEUT00000014674
			ENSMEUT00000014694
			ENSMEUT00000014739
			ENSMEUT00000014743
			ENSMEUT00000014746
			ENSMEUT00000014772
			ENSMEUT00000014778
			ENSMEUT00000014819
			ENSMEUT00000014843
			ENSMEUT00000014886
			ENSMEUT00000014930
			ENSMEUT00000014941
			ENSMEUT00000014946
			ENSMEUT00000014971
			ENSMEUT00000015016
			ENSMEUT00000015029
			ENSMEUT00000015043
			ENSMEUT00000015057
			ENSMEUT00000015059
			ENSMEUT00000015065
			ENSMEUT00000015075
			ENSMEUT00000015076
			ENSMEUT00000015082
			ENSMEUT00000015094
			ENSMEUT00000015102
			ENSMEUT00000015183
			ENSMEUT00000015197
			ENSMEUT00000015199
			ENSMEUT00000015205
			ENSMEUT00000015217
			ENSMEUT00000015219
			ENSMEUT00000015221
			ENSMEUT00000015231
			ENSMEUT00000015243
			ENSMEUT00000015254
			ENSMEUT00000015260
			ENSMEUT00000015288
			ENSMEUT00000015293
			ENSMEUT00000015325
			ENSMEUT00000015346
			ENSMEUT00000015357
			ENSMEUT00000015392
			ENSMEUT00000015403
			ENSMEUT00000015407
			ENSMEUT00000015414
			ENSMEUT00000015434
			ENSMEUT00000015440
			ENSMEUT00000015448
			ENSMEUT00000015457
			ENSMEUT00000015479
			ENSMEUT00000015482
			ENSMEUT00000015486
			ENSMEUT00000015490
			ENSMEUT00000015498
			ENSMEUT00000015513
			ENSMEUT00000015529
			ENSMEUT00000015539
			ENSMEUT00000015550
			ENSMEUT00000015554
			ENSMEUT00000015572
			ENSMEUT00000015595
			ENSMEUT00000015610
			ENSMEUT00000015611
			ENSMEUT00000015647
			ENSMEUT00000015697
			ENSMEUT00000015707
			ENSMEUT00000015710
			ENSMEUT00000015716
			ENSMEUT00000015731
			ENSMEUT00000015735
			ENSMEUT00000015747
			ENSMEUT00000015771
			ENSMEUT00000015774
			ENSMEUT00000015803
			ENSMEUT00000015808
			ENSMEUT00000015814
			ENSMEUT00000015828
			ENSMEUT00000015834
			ENSMEUT00000015835
			ENSMEUT00000015849
			ENSMEUT00000015853
			ENSMEUT00000015860
			ENSMEUT00000015864
			ENSMEUT00000015892
			ENSMEUT00000015893
			ENSMEUT00000015899
			ENSMEUT00000015901
			ENSMEUT00000015906
			ENSMEUT00000015935
			ENSMEUT00000015938
			ENSMEUT00000015974
			ENSMEUT00000015979
			ENSMEUT00000015989
			ENSMEUT00000015991
			ENSMEUT00000016014
			ENSMEUT00000016015
			ENSMEUT00000016020
			ENSMEUT00000016028
			ENSMEUT00000016045
			ENSMEUT00000016052
			ENSMEUT00000016071
			ENSMEUT00000016105
			ENSMEUT00000016121
			ENSMEUT00000016153
			ENSMEUT00000016179
			ENSMEUT00000016193
			ENSMEUT00000016198
			ENSMEUT00000016202
			ENSMEUT00000016205
			ENSMEUT00000016222
			ENSMEUT00000016228
			ENSMEUT00000016230
			ENSMEUT00000016232
			ENSMEUT00000016237
			ENSMEUT00000016250
			ENSMEUT00000016271
			ENSMEUT00000016274
			ENSMEUT00000016291
			ENSMEUT00000016304
			ENSMEUT00000016308
			ENSMEUT00000016319
			ENSMEUT00000016327
			ENSMEUT00000016328
			ENSMEUT00000016332
			ENSMEUT00000016335
			ENSMEUT00000016336
			ENSMEUT00000016348
			ENSMEUT00000016360
			ENSMEUT00000016383
			ENSMEUT00000016402
			ENSMEUT00000016422
			ENSMEUT00000016435
			ENSMEUT00000016444
			ENSMEUT00000016457
			ENSMEUT00000016458
			ENSMEUT00000016497
			ENSMEUT00000016538
			ENSMEUT00000016550
			ENSMEUT00000016582
			ENSMEUT00000016584
			ENSMEUT00000016590
			ENSMEUT00000016627
			ENSMEUT00000016654
			ENSMEUT00000016667
			ENSMEUT00000016677
			ENSMEUT00000016679
			ENSMEUT00000016681
			ENSMEUT00000016698
			ENSMEUT00000016711
			ENSMEUT00000016713
			ENSMEUT00000016721
			ENSMEUT00000016724
			ENSMEUT00000016726
			ENSMEUT00000016776
			ENSMEUT00000016815
			ENSMEUT00000016829
			ENSMEUT00000016963
			ENSMEUT00000016982
			ENSMEUT00000017038
			ENSMEUT00000017106
			ENSMEUT00000017119
			ENSMEUT00000017143
			ENSMEUT00000017150
			ENSMEUT00000017189
			ENSMEUT00000017240
			ENSMEUT00000017292
			ENSMEUT00000017357
			ENSMEUT00000017436
			ENSMEUT00000017445
			ENSMEUT00000017476
			ENSMEUT00000017505
			ENSMEUT00000017518
			ENSMEUT00000017597
			ENSMEUT00000017601
			ENSMEUT00000017688
			ENSMEUT00000017738
			ENSMEUT00000017739
			ENSMEUT00000017765
			ENSMEUT00000017769
			ENSMEUT00000017783
			ENSMEUT00000017791
			ENSMEUT00000017794
			ENSMEUT00000017798
			ENSMEUT00000017850
			ENSMEUT00000017936
			ENSMEUT00000017944
			ENSMEUT00000017947
			ENSMEUT00000017961
			ENSMEUT00000018021
			ENSMEUT00000018397

## Sheet: GO BOM Upregulated Genes
Term	P-value	Adjusted P-value	Old P-value	Old Adjusted P-value	Z-score	Combined Score	Genes
protein glycosylation (GO:0006486)	0.000151072	0.0389568	0.000464535	0.0867964	-2.3552	7.64335	B3GALNT1;MCFD2;MAN1A2;CANX;MLEC;B4GALNT2
macromolecule glycosylation (GO:0043413)	0.000151072	0.0389568	0.000464535	0.0867964	-2.35282	7.63562	B3GALNT1;MCFD2;MAN1A2;CANX;MLEC;B4GALNT2
glycosylation (GO:0070085)	0.000181199	0.0389568	0.000552386	0.0867964	-2.34809	7.62026	B3GALNT1;MCFD2;MAN1A2;CANX;MLEC;B4GALNT2
oligosaccharide metabolic process (GO:0009311)	0.00026497	0.0389568	0.000569911	0.0867964	-2.34524	7.61102	B3GALNT1;GM2A;MAN1A2
positive regulation of potassium ion transmembrane transporter activity (GO:1901018)	0.000324911	0.0389568	0.000723907	0.0867964	-2.26933	7.36465	ANK2;ATP1B2
membrane depolarization (GO:0051899)	0.000308373	0.0389568	0.000723022	0.0867964	-2.23649	7.25809	PPP3CA;EDN1;ANK2;BEST2
protein N-linked glycosylation via asparagine (GO:0018279)	0.000210949	0.0389568	0.000504656	0.0867964	-2.20845	7.16709	MCFD2;MAN1A2;CANX;MLEC
peptidyl-asparagine modification (GO:0018196)	0.000219522	0.0389568	0.000524036	0.0867964	-2.20742	7.16376	MCFD2;MAN1A2;CANX;MLEC
protein N-linked glycosylation (GO:0006487)	0.00028673	0.0389568	0.00067483	0.0867964	-2.18723	7.09824	MCFD2;MAN1A2;CANX;MLEC
fatty acid elongation (GO:0030497)	0.000253206	0.0389568	0.000593695	0.0867964	-2.16092	7.01284	ELOVL5;ELOVL6
positive regulation of odontogenesis (GO:0042482)	0.000405341	0.043721	0.00086663	0.0944626	-2.47178	7.7365	TFAP2A;EDN1
cellular chemical homeostasis (GO:0055082)	0.000437574	0.043721	0.00143167	0.124761	-2.42743	7.59769	PPP3CA;EDN1;WFS1;TTPA;ANK2;ATP1B2;ATP6V0C
anatomical structure regression (GO:0060033)	0.00069846	0.0644195	0.00136896	0.124761	-2.45066	6.72054	WNT7B;LRP5
cell migration involved in gastrulation (GO:0042074)	0.000813272	0.0650075	0.00156082	0.124761	-2.76006	7.54394	LRP5;MEGF8
inositol phosphate-mediated signaling (GO:0048016)	0.000813272	0.0650075	0.00156082	0.124761	-2.68523	7.33941	PPP3CA;EDN1
positive regulation of potassium ion transmembrane transport (GO:1901381)	0.000936549	0.0701827	0.00176474	0.132245	-2.55388	6.78477	ANK2;ATP1B2
long-chain fatty-acyl-CoA biosynthetic process (GO:0035338)	0.0012083	0.0756024	0.00220841	0.136441	-2.70615	6.988	ELOVL5;ELOVL6
fatty-acyl-CoA biosynthetic process (GO:0046949)	0.00151331	0.0756024	0.00269927	0.136441	-2.65876	6.86563	ELOVL5;ELOVL6
apoptotic process involved in morphogenesis (GO:0060561)	0.0012083	0.0756024	0.00220841	0.136441	-2.53883	6.55594	WNT7B;LRP5
neural crest cell development (GO:0014032)	0.00151331	0.0756024	0.00269927	0.136441	-2.52247	6.51368	TFAP2A;EDN1
cellular cation homeostasis (GO:0030003)	0.00117372	0.0756024	0.0032612	0.136441	-2.41674	6.24068	EDN1;WFS1;TTPA;ANK2;ATP1B2;ATP6V0C
cellular ion homeostasis (GO:0006873)	0.00138836	0.0756024	0.0038231	0.136441	-2.41347	6.23223	EDN1;WFS1;TTPA;ANK2;ATP1B2;ATP6V0C
regulation of membrane potential (GO:0042391)	0.001299	0.0756024	0.00320189	0.136441	-2.342	6.04766	PPP3CA;EDN1;ANK2;ATP1B2;BEST2
renal system process (GO:0003014)	0.00133132	0.0756024	0.00257976	0.136441	-2.16273	5.58474	HSD11B2;EDN1;WFS1
cell communication involved in cardiac conduction (GO:0086065)	0.00222149	0.0763164	0.00381978	0.136441	-2.55587	6.57591	ANK2;ATP1B2
thioester biosynthetic process (GO:0035384)	0.0024187	0.0763164	0.00412832	0.136441	-2.5519	6.5657	ELOVL5;ELOVL6
acyl-CoA biosynthetic process (GO:0071616)	0.0024187	0.0763164	0.00412832	0.136441	-2.52919	6.50727	ELOVL5;ELOVL6
long-chain fatty-acyl-CoA metabolic process (GO:0035336)	0.00222149	0.0763164	0.00381978	0.136441	-2.52645	6.50023	ELOVL5;ELOVL6
mesenchymal cell development (GO:0014031)	0.0024187	0.0763164	0.00412832	0.136441	-2.45906	6.32683	TFAP2A;EDN1
apoptotic process involved in development (GO:1902742)	0.0020323	0.0763164	0.00352252	0.136441	-2.43723	6.27066	WNT7B;LRP5
positive regulation of potassium ion transport (GO:0043268)	0.00222149	0.0763164	0.00381978	0.136441	-2.42248	6.23272	ANK2;ATP1B2
regulation of systemic arterial blood pressure mediated by a chemical signal (GO:0003044)	0.00222149	0.0763164	0.00381978	0.136441	-2.36058	6.07345	HSD11B2;EDN1
endocrine process (GO:0050886)	0.00222149	0.0763164	0.00381978	0.136441	-2.35127	6.0495	HSD11B2;EDN1
regulation of systemic arterial blood pressure by hormone (GO:0001990)	0.00222149	0.0763164	0.00381978	0.136441	-2.34565	6.03504	HSD11B2;EDN1
embryonic limb morphogenesis (GO:0030326)	0.00230783	0.0763164	0.00434673	0.136441	-2.1853	5.62247	TFAP2A;LRP5;MEGF8
embryonic appendage morphogenesis (GO:0035113)	0.00230783	0.0763164	0.00434673	0.136441	-2.18238	5.61496	TFAP2A;LRP5;MEGF8
monovalent inorganic cation homeostasis (GO:0055067)	0.0020144	0.0763164	0.00381994	0.136441	-2.1348	5.49256	EDN1;TTPA;ATP1B2
calcium-mediated signaling (GO:0019722)	0.00181043	0.0763164	0.00345185	0.136441	-2.13244	5.48648	PPP3CA;EDN1;ANK2
endosome organization (GO:0007032)	0.00305793	0.0763846	0.0051208	0.136441	-2.56433	6.59539	ALS2CL;SNX33
regulation of odontogenesis (GO:0042481)	0.00283697	0.0763846	0.00477891	0.136441	-2.41564	6.21297	TFAP2A;EDN1
cation homeostasis (GO:0055080)	0.0028829	0.0763846	0.00761863	0.154428	-2.31247	5.94761	EDN1;WFS1;TTPA;ANK2;ATP1B2;ATP6V0C
bone morphogenesis (GO:0060349)	0.00305793	0.0763846	0.0051208	0.136441	-2.29164	5.89404	TFAP2A;LRP5
developmental programmed cell death (GO:0010623)	0.00305793	0.0763846	0.0051208	0.136441	-2.24674	5.77856	WNT7B;LRP5
endocytosis (GO:0006897)	0.00302547	0.0763846	0.0071462	0.152957	-2.24668	5.77842	ENDOU;CANX;CLTC;LRP5;SNX33
sensory perception (GO:0007600)	0.00264555	0.0763846	0.00702669	0.152957	-2.24137	5.76475	TFAP2A;EDN1;OAT;WFS1;BEST2;RLBP1
regulation of potassium ion transmembrane transporter activity (GO:1901016)	0.00262388	0.0763846	0.00444806	0.136441	-2.22744	5.72893	ANK2;ATP1B2
positive regulation of chemotaxis (GO:0050921)	0.00262648	0.0763846	0.00491559	0.136441	-2.20571	5.67302	EDN1;TNFSF14;MEGF8
protein stabilization (GO:0050821)	0.00271017	0.0763846	0.00506449	0.136441	-2.1035	5.41016	WFS1;ANK2;ATP1B2
stem cell development (GO:0048864)	0.00328671	0.0804239	0.00547362	0.142671	-2.35217	5.92852	TFAP2A;EDN1
fatty-acyl-CoA metabolic process (GO:0035337)	0.00352327	0.0821326	0.00583731	0.145811	-2.31442	5.78471	ELOVL5;ELOVL6
positive regulation of ATPase activity (GO:0032781)	0.00376755	0.0821326	0.00621178	0.148959	-2.17729	5.44195	CHTOP;ATP1B2
positive regulation of ATP catabolic process (GO:1903291)	0.00376755	0.0821326	0.00621178	0.148959	-2.1711	5.4265	CHTOP;ATP1B2
regulation of systemic arterial blood pressure (GO:0003073)	0.00352327	0.0821326	0.00583731	0.145811	-2.14914	5.37159	HSD11B2;EDN1
appendage morphogenesis (GO:0035107)	0.00363846	0.0821326	0.00670429	0.152957	-2.11812	5.29407	TFAP2A;LRP5;MEGF8
limb morphogenesis (GO:0035108)	0.00363846	0.0821326	0.00670429	0.152957	-2.11529	5.28699	TFAP2A;LRP5;MEGF8
post-translational protein modification (GO:0043687)	0.00392876	0.0841175	0.00815271	0.154428	-2.09563	5.18781	MCFD2;MAN1A2;CANX;MLEC
fat-soluble vitamin metabolic process (GO:0006775)	0.00427909	0.0869598	0.00699275	0.152957	-2.21684	5.4142	TTPA;RLBP1
positive regulation of behavior (GO:0048520)	0.00427787	0.0869598	0.00782311	0.154428	-2.20833	5.39343	EDN1;TNFSF14;MEGF8
regulation of potassium ion transmembrane transport (GO:1901379)	0.00427909	0.0869598	0.00699275	0.152957	-2.10903	5.15089	ANK2;ATP1B2
transferrin transport (GO:0033572)	0.00454626	0.0893601	0.00739907	0.152957	-2.35221	5.68077	CLTC;ATP6V0C
neuron recognition (GO:0008038)	0.00454626	0.0893601	0.00739907	0.152957	-2.26696	5.4749	CNTNAP2;MEGF8
cellular metal ion homeostasis (GO:0006875)	0.00484834	0.0899806	0.0111639	0.174797	-2.29878	5.53584	EDN1;WFS1;ANK2;ATP1B2;ATP6V0C
trivalent inorganic cation transport (GO:0072512)	0.00510315	0.0899806	0.00824302	0.154428	-2.29834	5.53476	CLTC;ATP6V0C
ferric iron transport (GO:0015682)	0.00510315	0.0899806	0.00824302	0.154428	-2.29176	5.51892	CLTC;ATP6V0C
hexose catabolic process (GO:0019320)	0.00510315	0.0899806	0.00824302	0.154428	-2.23883	5.39147	GLB1;LRP5
tissue morphogenesis (GO:0048729)	0.00468145	0.0899806	0.0108006	0.174797	-2.22192	5.35073	TFAP2A;EDN1;WNT7B;LRP5;MEGF8
fatty acid biosynthetic process (GO:0006633)	0.00473971	0.0899806	0.00862668	0.157695	-2.09352	5.04153	EDN1;ELOVL5;ELOVL6
single-organism carbohydrate catabolic process (GO:0044724)	0.0049815	0.0899806	0.00904601	0.161883	-2.06525	4.97345	GM2A;GLB1;LRP5
regulation of muscle adaptation (GO:0043502)	0.00539278	0.0937094	0.00868048	0.157695	-2.26282	5.35735	PPP3CA;EDN1
regulation of chemotaxis (GO:0050920)	0.00588592	0.0980168	0.0106069	0.174797	-2.15027	4.99424	EDN1;TNFSF14;MEGF8
embryonic organ development (GO:0048568)	0.00575112	0.0980168	0.010375	0.174797	-2.08027	4.83167	NCOA6;WNT7B;TTPA
carbohydrate catabolic process (GO:0016052)	0.00588592	0.0980168	0.0106069	0.174797	-2.05896	4.78218	GM2A;GLB1;LRP5
embryonic organ morphogenesis (GO:0048562)	0.0060226	0.0989191	0.0108419	0.174797	-2.0202	4.67364	TFAP2A;LRP5;MEGF8
pattern specification process (GO:0007389)	0.00633945	0.102716	0.0143766	0.191529	-2.19544	4.99635	TFAP2A;EDN1;WNT7B;LRP5;MEGF8
regionalization (GO:0003002)	0.00683166	0.105227	0.013797	0.189358	-2.21567	4.98889	EDN1;WNT7B;LRP5;MEGF8
monosaccharide catabolic process (GO:0046365)	0.0066248	0.105227	0.0105317	0.174797	-2.09371	4.71428	GLB1;LRP5
positive regulation of mitosis (GO:0045840)	0.00728425	0.105227	0.0115171	0.174797	-2.09076	4.70764	EDN1;LRP5
cofactor biosynthetic process (GO:0051188)	0.00688266	0.105227	0.012315	0.180069	-2.04946	4.61465	ELOVL5;ELOVL6;COX10
triglyceride biosynthetic process (GO:0019432)	0.00695094	0.105227	0.0110195	0.174797	-2.03817	4.58921	ELOVL5;ELOVL6
multicellular organismal signaling (GO:0035637)	0.00728425	0.105227	0.0115171	0.174797	-2.03775	4.58827	CNTNAP2;ANK2
sphingolipid metabolic process (GO:0006665)	0.00703272	0.105227	0.0125711	0.1816	-2.03118	4.57348	GM2A;PPM1L;GLB1
regulation of ATP catabolic process (GO:1903289)	0.00728425	0.105227	0.0115171	0.174797	-2.00375	4.51173	CHTOP;ATP1B2
regulation of ATPase activity (GO:0043462)	0.00728425	0.105227	0.0115171	0.174797	-1.9912	4.48346	CHTOP;ATP1B2
embryonic morphogenesis (GO:0048598)	0.00765154	0.106677	0.017161	0.207839	-2.21635	4.96008	TFAP2A;EDN1;WNT7B;LRP5;MEGF8
neutral lipid biosynthetic process (GO:0046460)	0.00762468	0.106677	0.0120244	0.177991	-2.0173	4.51462	ELOVL5;ELOVL6
acylglycerol biosynthetic process (GO:0046463)	0.00762468	0.106677	0.0120244	0.177991	-2.01432	4.50796	ELOVL5;ELOVL6
regulation of actin filament-based process (GO:0032970)	0.00783649	0.106772	0.0157162	0.202621	-2.20161	4.92513	EDN1;ANK2;BAIAP2;ARHGAP6
regulation of blood pressure (GO:0008217)	0.00781221	0.106772	0.0138978	0.189358	-2.08744	4.66973	HSD11B2;EDN1;LRP5
second-messenger-mediated signaling (GO:0019932)	0.00797399	0.107425	0.0141724	0.190929	-1.97879	4.4146	PPP3CA;EDN1;ANK2
positive regulation of ion transmembrane transporter activity (GO:0032414)	0.00832673	0.109711	0.0130681	0.184337	-2.08683	4.61168	ANK2;ATP1B2
neuromuscular process controlling balance (GO:0050885)	0.00832673	0.109711	0.0130681	0.184337	-1.90025	4.19937	GM2A;IGDCC3
regulation of protein stability (GO:0031647)	0.00864086	0.112013	0.0153015	0.199419	-2.05912	4.5077	WFS1;ANK2;ATP1B2
respiratory gaseous exchange (GO:0007585)	0.00868825	0.112013	0.0136043	0.189358	-1.87211	4.09832	EDN1;MAN1A2
metal ion homeostasis (GO:0055065)	0.00923116	0.117664	0.0204689	0.229367	-2.19754	4.70257	EDN1;WFS1;ANK2;ATP1B2;ATP6V0C
carboxylic acid biosynthetic process (GO:0046394)	0.00951912	0.117664	0.0188987	0.222152	-2.12499	4.5473	EDN1;OAT;ELOVL5;ELOVL6
organic acid biosynthetic process (GO:0016053)	0.00951912	0.117664	0.0188987	0.222152	-2.12233	4.54162	EDN1;OAT;ELOVL5;ELOVL6
cellular monovalent inorganic cation homeostasis (GO:0030004)	0.00943207	0.117664	0.0147048	0.193748	-1.92615	4.12181	TTPA;ATP1B2
regulation of muscle system process (GO:0090257)	0.00970104	0.118689	0.0170883	0.207839	-2.04545	4.35936	PPP3CA;EDN1;ANK2
unsaturated fatty acid biosynthetic process (GO:0006636)	0.0105991	0.127083	0.0164253	0.207305	-1.85887	3.83469	EDN1;ELOVL5
regulation of potassium ion transport (GO:0043266)	0.0105991	0.127083	0.0164253	0.207305	-1.8285	3.77205	ANK2;ATP1B2
positive regulation of transporter activity (GO:0032411)	0.0110016	0.129323	0.017017	0.207839	-1.96554	4.02041	ANK2;ATP1B2
regulation of pH (GO:0006885)	0.0110016	0.129323	0.017017	0.207839	-1.81977	3.72224	EDN1;TTPA
receptor-mediated endocytosis (GO:0006898)	0.0112279	0.130702	0.0196456	0.224335	-2.02091	4.11222	ENDOU;CANX;CLTC
positive regulation of cellular component movement (GO:0051272)	0.0126734	0.140749	0.0247759	0.246807	-2.23156	4.37558	TFAP2A;EDN1;TNFSF14;MEGF8
morphogenesis of an epithelium (GO:0002009)	0.0126734	0.140749	0.0247759	0.246807	-2.09192	4.10179	TFAP2A;EDN1;LRP5;MEGF8
iron ion transport (GO:0006826)	0.012678	0.140749	0.0194734	0.224335	-1.91587	3.75658	CLTC;ATP6V0C
positive regulation of nuclear division (GO:0051785)	0.012249	0.140749	0.018846	0.222152	-1.86842	3.66355	EDN1;LRP5
positive regulation of leukocyte chemotaxis (GO:0002690)	0.012678	0.140749	0.0194734	0.224335	-1.82075	3.57008	EDN1;TNFSF14
negative regulation of hormone secretion (GO:0046888)	0.0131135	0.144248	0.0201095	0.227465	-1.80861	3.50187	PPP3CA;EDN1
membrane lipid metabolic process (GO:0006643)	0.0133216	0.145205	0.0231248	0.246807	-2.04851	3.95282	GM2A;PPM1L;GLB1
positive regulation of locomotion (GO:0040017)	0.0138571	0.149681	0.0269556	0.246807	-2.19614	4.17102	TFAP2A;EDN1;TNFSF14;MEGF8
regulation of behavior (GO:0050795)	0.0142173	0.150745	0.0246046	0.246807	-2.11048	3.99337	EDN1;TNFSF14;MEGF8
monocarboxylic acid biosynthetic process (GO:0072330)	0.0144464	0.150745	0.0249824	0.246807	-2.01504	3.81278	EDN1;ELOVL5;ELOVL6
acyl-CoA metabolic process (GO:0006637)	0.0144585	0.150745	0.0220693	0.242763	-1.78306	3.37385	ELOVL5;ELOVL6
thioester metabolic process (GO:0035383)	0.0144585	0.150745	0.0220693	0.242763	-1.77975	3.36758	ELOVL5;ELOVL6
glycosphingolipid metabolic process (GO:0006687)	0.0149196	0.152894	0.0227396	0.245629	-1.82692	3.43098	GM2A;GLB1
positive regulation of JUN kinase activity (GO:0043507)	0.0149196	0.152894	0.0227396	0.245629	-1.80754	3.39458	EDN1;WNT7B
regulation of ossification (GO:0030278)	0.0158656	0.16121	0.0273154	0.246807	-2.019	3.68477	TFAP2A;WNT7B;LRP5
lipid biosynthetic process (GO:0008610)	0.0168511	0.169786	0.0359181	0.246807	-2.08982	3.70571	HSD11B2;EDN1;PPM1L;ELOVL5;ELOVL6
positive regulation of ion transport (GO:0043270)	0.0192017	0.178903	0.0327574	0.246807	-2.06871	3.56006	WFS1;ANK2;ATP1B2
positive regulation of response to external stimulus (GO:0032103)	0.0234984	0.178903	0.0396897	0.246807	-2.06527	3.55415	EDN1;TNFSF14;MEGF8
response to peptide hormone (GO:0043434)	0.024991	0.178903	0.0469365	0.246807	-2.06138	3.54744	HSD11B2;LRP5;BAIAP2;ATP6V0C
response to steroid hormone (GO:0048545)	0.026106	0.178903	0.0488943	0.246807	-2.06109	3.54695	HSD11B2;EDN1;WNT7B;NR2F6
response to peptide (GO:1901652)	0.02963	0.178903	0.0550382	0.246807	-2.01541	3.46834	HSD11B2;LRP5;BAIAP2;ATP6V0C
monovalent inorganic cation transport (GO:0015672)	0.02963	0.178903	0.0550382	0.246807	-1.95753	3.36873	SLC3A2;ATP1B2;ATP6V0C;COX10
calcium ion transport (GO:0006816)	0.0279424	0.178903	0.0467807	0.246807	-1.93123	3.32347	PPP3CA;SLC3A2;ANK2
small molecule biosynthetic process (GO:0044283)	0.0321295	0.178903	0.0593583	0.246807	-1.90114	3.2717	EDN1;OAT;ELOVL5;ELOVL6
positive regulation of leukocyte migration (GO:0002687)	0.0236882	0.178903	0.0353604	0.246807	-1.88488	3.24371	EDN1;TNFSF14
sensory perception of light stimulus (GO:0050953)	0.0226006	0.178903	0.0382477	0.246807	-1.88439	3.24287	OAT;WFS1;RLBP1
visual perception (GO:0007601)	0.021722	0.178903	0.0368334	0.246807	-1.88081	3.2367	OAT;WFS1;RLBP1
protein folding (GO:0006457)	0.0299748	0.178903	0.0499998	0.246807	-1.87722	3.23052	WFS1;CANX;MLEC
positive regulation of transmembrane transport (GO:0034764)	0.0231256	0.178903	0.0345569	0.246807	-1.86695	3.21284	ANK2;ATP1B2
regulation of JUN kinase activity (GO:0043506)	0.0220174	0.178903	0.0329718	0.246807	-1.86048	3.20171	EDN1;WNT7B
regulation of leukocyte chemotaxis (GO:0002688)	0.0183212	0.178903	0.0276621	0.246807	-1.82982	3.14896	EDN1;TNFSF14
positive regulation of ion transmembrane transport (GO:0034767)	0.0203981	0.178903	0.0306503	0.246807	-1.82869	3.14702	ANK2;ATP1B2
regulation of peptide transport (GO:0090087)	0.0335321	0.178903	0.0556006	0.246807	-1.82166	3.13491	PPP3CA;TNFSF14;LRP5
regulation of heart rate (GO:0002027)	0.0203981	0.178903	0.0306503	0.246807	-1.81404	3.1218	EDN1;ANK2
divalent metal ion transport (GO:0070838)	0.0346404	0.178903	0.0573374	0.246807	-1.80922	3.11351	PPP3CA;SLC3A2;ANK2
organ morphogenesis (GO:0009887)	0.0350188	0.178903	0.0643161	0.247434	-1.80251	3.10196	TFAP2A;WNT7B;LRP5;MEGF8
canonical Wnt signaling pathway (GO:0060070)	0.0271807	0.178903	0.0403318	0.246807	-1.79777	3.0938	WNT7B;LRP5
neuromuscular process (GO:0050905)	0.0242565	0.178903	0.0361712	0.246807	-1.79439	3.08799	GM2A;IGDCC3
regulation of hormone secretion (GO:0046883)	0.0331668	0.178903	0.0550274	0.246807	-1.79432	3.08787	PPP3CA;EDN1;LRP5
regulation of actin cytoskeleton organization (GO:0032956)	0.0369139	0.178903	0.0608884	0.246807	-1.79266	3.085	EDN1;BAIAP2;ARHGAP6
leukocyte migration (GO:0050900)	0.031727	0.178903	0.0527637	0.246807	-1.79092	3.08201	EDN1;SLC3A2;ATP1B2
sodium ion transmembrane transport (GO:0035725)	0.0259946	0.178903	0.0386465	0.246807	-1.78615	3.0738	SLC3A2;ATP1B2
divalent inorganic cation transport (GO:0072511)	0.0361477	0.178903	0.0596934	0.246807	-1.76822	3.04296	PPP3CA;SLC3A2;ANK2
positive regulation of ossification (GO:0045778)	0.0265849	0.178903	0.0394857	0.246807	-1.76438	3.03634	TFAP2A;WNT7B
reactive oxygen species metabolic process (GO:0072593)	0.0271807	0.178903	0.0403318	0.246807	-1.76335	3.03457	EDN1;DUOXA2
regulation of synaptic transmission (GO:0050804)	0.038866	0.178903	0.0639253	0.247434	-1.75673	3.02318	PPP3CA;EDN1;BAIAP2
positive regulation of calcium ion transport (GO:0051928)	0.0315001	0.178903	0.0464443	0.246807	-1.7399	2.99421	WFS1;ANK2
female pregnancy (GO:0007565)	0.0277819	0.178903	0.0411849	0.246807	-1.72453	2.96776	ENDOU;HSD11B2
triglyceride metabolic process (GO:0006641)	0.0290003	0.178903	0.0429113	0.246807	-1.70569	2.93533	ELOVL5;ELOVL6
embryonic skeletal system morphogenesis (GO:0048704)	0.0254097	0.178903	0.0378143	0.246807	-1.70388	2.93222	TFAP2A;MEGF8
glycolipid metabolic process (GO:0006664)	0.032138	0.178903	0.0473438	0.246807	-1.69178	2.91141	GM2A;GLB1
antigen processing and presentation of exogenous peptide antigen via MHC class II (GO:0019886)	0.0327809	0.178903	0.0482498	0.246807	-1.67512	2.88274	CANX;CLTC
interaction with host (GO:0051701)	0.032138	0.178903	0.0473438	0.246807	-1.6511	2.84139	VAMP8;ATP6V0C
long-chain fatty acid metabolic process (GO:0001676)	0.0283884	0.178903	0.0420447	0.246807	-1.64504	2.83097	ELOVL5;ELOVL6
post-Golgi vesicle-mediated transport (GO:0006892)	0.0308673	0.178903	0.0455512	0.246807	-1.6359	2.81524	VAMP8;CLTC
acylglycerol metabolic process (GO:0006639)	0.0327809	0.178903	0.0482498	0.246807	-1.63026	2.80554	ELOVL5;ELOVL6
antigen processing and presentation of peptide or polysaccharide antigen via MHC class II (GO:0002504)	0.0347401	0.178903	0.0510056	0.246807	-1.61652	2.78188	CANX;CLTC
antigen processing and presentation of peptide antigen via MHC class II (GO:0002495)	0.033429	0.178903	0.0491621	0.246807	-1.59649	2.74741	CANX;CLTC
neutral lipid metabolic process (GO:0006638)	0.033429	0.178903	0.0491621	0.246807	-1.57503	2.71049	ELOVL5;ELOVL6
liposaccharide metabolic process (GO:1903509)	0.0374215	0.178903	0.0547664	0.246807	-1.56416	2.69178	GM2A;GLB1
establishment or maintenance of cell polarity (GO:0007163)	0.0374215	0.178903	0.0547664	0.246807	-1.55565	2.67712	WWC1;WNT7B
coenzyme biosynthetic process (GO:0009108)	0.0360711	0.178903	0.0528739	0.246807	-1.53755	2.64599	ELOVL5;ELOVL6
protein import (GO:0017038)	0.038104	0.178903	0.0557216	0.246807	-1.53528	2.64208	PPP3CA;SNX33
unsaturated fatty acid metabolic process (GO:0033559)	0.0374215	0.178903	0.0547664	0.246807	-1.51847	2.61315	EDN1;ELOVL5
transition metal ion transport (GO:0000041)	0.038104	0.178903	0.0557216	0.246807	-1.51018	2.59888	CLTC;ATP6V0C
cartilage morphogenesis (GO:0060536)	0.0330512	0.178903	0.0435457	0.246807	0.417209	-0.717979	WNT7B
collecting duct development (GO:0072044)	0.0330512	0.178903	0.0435457	0.246807	0.507173	-0.872798	WNT7B
lung-associated mesenchyme development (GO:0060484)	0.0330512	0.178903	0.0435457	0.246807	0.542143	-0.932979	WNT7B
metanephric tubule development (GO:0072170)	0.0330512	0.178903	0.0435457	0.246807	0.551547	-0.949163	WNT7B
regulation of sarcomere organization (GO:0060297)	0.0241453	0.178903	0.032837	0.246807	0.572365	-0.984988	EDN1
positive regulation of urine volume (GO:0035810)	0.0389439	0.178903	0.0506202	0.246807	0.598838	-1.03055	EDN1
ER overload response (GO:0006983)	0.0300915	0.178903	0.0399891	0.246807	0.616845	-1.06153	WFS1
cellular sodium ion homeostasis (GO:0006883)	0.0389439	0.178903	0.0506202	0.246807	0.622318	-1.07095	ATP1B2
detection of temperature stimulus involved in sensory perception of pain (GO:0050965)	0.036002	0.178903	0.0470894	0.246807	0.626983	-1.07898	NR2F6
negative regulation of actin filament bundle assembly (GO:0032232)	0.0389439	0.178903	0.0506202	0.246807	0.628364	-1.08136	ARHGAP6
metanephric nephron tubule development (GO:0072234)	0.0330512	0.178903	0.0435457	0.246807	0.632477	-1.08844	WNT7B
tonic smooth muscle contraction (GO:0014820)	0.0271228	0.178903	0.0364196	0.246807	0.633823	-1.09075	EDN1
lung epithelium development (GO:0060428)	0.0271228	0.178903	0.0364196	0.246807	0.637673	-1.09738	WNT7B
metanephric epithelium development (GO:0072207)	0.0389439	0.178903	0.0506202	0.246807	0.643747	-1.10783	WNT7B
metanephric nephron epithelium development (GO:0072243)	0.036002	0.178903	0.0470894	0.246807	0.655136	-1.12743	WNT7B
negative regulation of stress fiber assembly (GO:0051497)	0.0300915	0.178903	0.0399891	0.246807	0.655594	-1.12822	ARHGAP6
regulation of type B pancreatic cell apoptotic process (GO:2000674)	0.0271228	0.178903	0.0364196	0.246807	0.657822	-1.13205	WFS1
regulation of T cell chemotaxis (GO:0010819)	0.0300915	0.178903	0.0399891	0.246807	0.665173	-1.1447	TNFSF14
positive regulation of systemic arterial blood pressure (GO:0003084)	0.0389439	0.178903	0.0506202	0.246807	0.667243	-1.14827	HSD11B2
positive regulation of receptor biosynthetic process (GO:0010870)	0.0330512	0.178903	0.0435457	0.246807	0.667329	-1.14841	EDN1
detection of temperature stimulus involved in sensory perception (GO:0050961)	0.036002	0.178903	0.0470894	0.246807	0.675363	-1.16224	NR2F6
corticosteroid receptor signaling pathway (GO:0031958)	0.0300915	0.178903	0.0399891	0.246807	0.677409	-1.16576	NCOA6
lens fiber cell development (GO:0070307)	0.0300915	0.178903	0.0399891	0.246807	0.689603	-1.18674	WNT7B
chemosensory behavior (GO:0007635)	0.0389439	0.178903	0.0506202	0.246807	0.691602	-1.19018	WFS1
vascular smooth muscle contraction (GO:0014829)	0.0389439	0.178903	0.0506202	0.246807	0.694804	-1.19569	EDN1
lung morphogenesis (GO:0060425)	0.0389439	0.178903	0.0506202	0.246807	0.704261	-1.21197	WNT7B
thalamus development (GO:0021794)	0.036002	0.178903	0.0470894	0.246807	0.729979	-1.25623	CNTNAP2
negative regulation of adherens junction organization (GO:1903392)	0.0330512	0.178903	0.0435457	0.246807	0.731414	-1.2587	ARHGAP6
regulation of cardiac muscle cell contraction (GO:0086004)	0.0330512	0.178903	0.0435457	0.246807	0.749493	-1.28981	ANK2
positive regulation of cell size (GO:0045793)	0.0271228	0.178903	0.0364196	0.246807	0.749636	-1.29006	EDN1
negative regulation of focal adhesion assembly (GO:0051895)	0.0330512	0.178903	0.0435457	0.246807	0.765102	-1.31667	ARHGAP6
glycosphingolipid catabolic process (GO:0046479)	0.0330512	0.178903	0.0435457	0.246807	0.765677	-1.31766	GM2A
protein maturation by protein folding (GO:0022417)	0.0271228	0.178903	0.0364196	0.246807	0.766165	-1.3185	WFS1
body morphogenesis (GO:0010171)	0.036002	0.178903	0.0470894	0.246807	0.769667	-1.32453	TFAP2A
eyelid development in camera-type eye (GO:0061029)	0.0330512	0.178903	0.0435457	0.246807	0.777071	-1.33727	TFAP2A
organelle membrane fusion (GO:0090174)	0.0300915	0.178903	0.0399891	0.246807	0.781375	-1.34468	VAMP8
vocalization behavior (GO:0071625)	0.0389439	0.178903	0.0506202	0.246807	0.781687	-1.34521	CNTNAP2
keratan sulfate catabolic process (GO:0042340)	0.036002	0.178903	0.0470894	0.246807	0.78434	-1.34978	GLB1
artery smooth muscle contraction (GO:0014824)	0.0241453	0.178903	0.032837	0.246807	0.791922	-1.36283	EDN1
basement membrane organization (GO:0071711)	0.0330512	0.178903	0.0435457	0.246807	0.79335	-1.36528	TFAP2A
positive regulation of T cell chemotaxis (GO:0010820)	0.0300915	0.178903	0.0399891	0.246807	0.801462	-1.37924	TNFSF14
striatum development (GO:0021756)	0.0330512	0.178903	0.0435457	0.246807	0.809087	-1.39237	CNTNAP2
left/right pattern formation (GO:0060972)	0.0330512	0.178903	0.0435457	0.246807	0.809369	-1.39285	MEGF8
UDP-N-acetylglucosamine metabolic process (GO:0006047)	0.0300915	0.178903	0.0399891	0.246807	0.809625	-1.39329	B4GALNT2
regulation of ventricular cardiac muscle cell membrane repolarization (GO:0060307)	0.036002	0.178903	0.0470894	0.246807	0.816927	-1.40586	ANK2
retina vasculature morphogenesis in camera-type eye (GO:0061299)	0.0330512	0.178903	0.0435457	0.246807	0.818805	-1.40909	LRP5
potassium ion import (GO:0010107)	0.0389439	0.178903	0.0506202	0.246807	0.828709	-1.42613	ATP1B2
kidney morphogenesis (GO:0060993)	0.0330512	0.178903	0.0435457	0.246807	0.834957	-1.43688	WNT7B
neuronal ion channel clustering (GO:0045161)	0.036002	0.178903	0.0470894	0.246807	0.841462	-1.44808	CNTNAP2
regulation of chemokine-mediated signaling pathway (GO:0070099)	0.0241453	0.178903	0.032837	0.246807	0.849027	-1.4611	EDN1
negative regulation of cell junction assembly (GO:1901889)	0.0330512	0.178903	0.0435457	0.246807	0.856002	-1.4731	ARHGAP6
cell communication by electrical coupling involved in cardiac conduction (GO:0086064)	0.036002	0.178903	0.0470894	0.246807	0.857966	-1.47648	ATP1B2
ceramide catabolic process (GO:0046514)	0.0389439	0.178903	0.0506202	0.246807	0.860684	-1.48116	GM2A
regulation of helicase activity (GO:0051095)	0.0271228	0.178903	0.0364196	0.246807	0.866762	-1.49162	CHTOP
histamine transport (GO:0051608)	0.0300915	0.178903	0.0399891	0.246807	0.868254	-1.49419	EDN1
membrane depolarization during cardiac muscle cell action potential (GO:0086012)	0.0300915	0.178903	0.0399891	0.246807	0.875531	-1.50671	ANK2
regulation of hippo signaling (GO:0035330)	0.0271228	0.178903	0.0364196	0.246807	0.876324	-1.50807	WWC1
basic amino acid transport (GO:0015802)	0.0330512	0.178903	0.0435457	0.246807	0.882143	-1.51809	PQLC2
negative regulation of transcription by competitive promoter binding (GO:0010944)	0.0300915	0.178903	0.0399891	0.246807	0.883275	-1.52004	TFAP2A
amino acid import (GO:0043090)	0.036002	0.178903	0.0470894	0.246807	0.887679	-1.52762	SLC3A2
cellular potassium ion homeostasis (GO:0030007)	0.0241453	0.178903	0.032837	0.246807	0.895586	-1.54122	ATP1B2
sodium ion export (GO:0071436)	0.0241453	0.178903	0.032837	0.246807	0.900325	-1.54938	ATP1B2
galactose catabolic process (GO:0019388)	0.0241453	0.178903	0.032837	0.246807	0.904433	-1.55645	GLB1
oligosaccharide biosynthetic process (GO:0009312)	0.0389439	0.178903	0.0506202	0.246807	0.906245	-1.55957	B3GALNT1
embryonic body morphogenesis (GO:0010172)	0.0300915	0.178903	0.0399891	0.246807	0.907037	-1.56093	TFAP2A
histamine secretion (GO:0001821)	0.0241453	0.178903	0.032837	0.246807	0.916509	-1.57723	EDN1
respiratory chain complex IV assembly (GO:0008535)	0.0389439	0.178903	0.0506202	0.246807	0.920687	-1.58442	COX10
long-chain fatty acid biosynthetic process (GO:0042759)	0.0300915	0.178903	0.0399891	0.246807	0.927033	-1.59534	ELOVL6
linoleic acid metabolic process (GO:0043651)	0.036002	0.178903	0.0470894	0.246807	0.937568	-1.61347	ELOVL5
N-glycan processing (GO:0006491)	0.0300915	0.178903	0.0399891	0.246807	0.946455	-1.62876	MAN1A2
polyamine biosynthetic process (GO:0006596)	0.0389439	0.178903	0.0506202	0.246807	0.954957	-1.64339	SAT1
positive regulation of osteoblast proliferation (GO:0033690)	0.0271228	0.178903	0.0364196	0.246807	0.961349	-1.6544	LRP5
sarcoplasmic reticulum calcium ion transport (GO:0070296)	0.0300915	0.178903	0.0399891	0.246807	0.964786	-1.66031	ANK2
glucocorticoid biosynthetic process (GO:0006704)	0.0300915	0.178903	0.0399891	0.246807	0.985919	-1.69668	HSD11B2
pinocytosis (GO:0006907)	0.0330512	0.178903	0.0435457	0.246807	0.98807	-1.70038	SNX33
negative regulation of protein localization to cell surface (GO:2000009)	0.0241453	0.178903	0.032837	0.246807	0.99745	-1.71652	SNX33
glycolipid catabolic process (GO:0019377)	0.036002	0.178903	0.0470894	0.246807	0.998449	-1.71824	GM2A
keratinocyte development (GO:0003334)	0.0241453	0.178903	0.032837	0.246807	1.0061	-1.7314	TFAP2A
atrial cardiac muscle cell action potential (GO:0086014)	0.0271228	0.178903	0.0364196	0.246807	1.02188	-1.75856	ANK2
vitamin A metabolic process (GO:0006776)	0.0241453	0.178903	0.032837	0.246807	1.02532	-1.76448	RLBP1
regulation of endoplasmic reticulum stress-induced intrinsic apoptotic signaling pathway (GO:1902235)	0.0241453	0.178903	0.032837	0.246807	1.09021	-1.87615	WFS1
membrane tubulation (GO:0097320)	0.0300915	0.178903	0.0399891	0.246807	1.09983	-1.89271	SNX33
proline metabolic process (GO:0006560)	0.0330512	0.178903	0.0435457	0.246807	1.12847	-1.94199	OAT
alpha-linolenic acid metabolic process (GO:0036109)	0.0330512	0.178903	0.0435457	0.246807	1.1429	-1.96682	ELOVL5
response to methylmercury (GO:0051597)	0.0241453	0.178903	0.032837	0.246807	1.15134	-1.98136	ANK2
respiratory tube development (GO:0030323)	0.0241453	0.178903	0.032837	0.246807	1.15866	-1.99394	WNT7B
proline biosynthetic process (GO:0006561)	0.0241453	0.178903	0.032837	0.246807	1.16134	-1.99856	OAT
piRNA metabolic process (GO:0034587)	0.036002	0.178903	0.0470894	0.246807	1.17186	-2.01666	HENMT1
oligosaccharide catabolic process (GO:0009313)	0.0241453	0.178903	0.032837	0.246807	1.20029	-2.06559	GM2A
cornea development in camera-type eye (GO:0061303)	0.0241453	0.178903	0.032837	0.246807	1.20956	-2.08154	TFAP2A
glucocorticoid receptor signaling pathway (GO:0042921)	0.0241453	0.178903	0.032837	0.246807	1.27043	-2.1863	NCOA6
embryonic retina morphogenesis in camera-type eye (GO:0060059)	0.0241453	0.178903	0.032837	0.246807	1.30976	-2.25398	LRP5
autophagic vacuole fusion (GO:0000046)	0.0241453	0.178903	0.032837	0.246807	1.32993	-2.28869	VAMP8
response to insulin (GO:0032868)	0.0392627	0.179679	0.0645411	0.247434	-1.71629	2.94615	HSD11B2;BAIAP2;ATP6V0C
positive regulation of mitotic cell cycle (GO:0045931)	0.0394833	0.180002	0.0576497	0.246807	-1.53098	2.62531	EDN1;LRP5
regulation of metal ion transport (GO:0010959)	0.0408701	0.180865	0.0670319	0.247434	-1.75292	2.99751	WFS1;ANK2;ATP1B2
cellular protein complex assembly (GO:0043623)	0.0433431	0.180865	0.0708504	0.247434	-1.71603	2.93443	VAMP8;ARHGAP6;COX10
cofactor metabolic process (GO:0051186)	0.0429258	0.180865	0.0702071	0.247434	-1.63464	2.79524	ELOVL5;ELOVL6;COX10
response to transition metal nanoparticle (GO:1990267)	0.0415875	0.180865	0.0605851	0.246807	-1.56074	2.66887	TFAP2A;ANK2
regulation of leukocyte migration (GO:0002685)	0.0444575	0.180865	0.0645777	0.247434	-1.53604	2.62664	EDN1;TNFSF14
cell growth (GO:0016049)	0.0415875	0.180865	0.0605851	0.246807	-1.50293	2.57002	EDN1;SLC3A2
regulation of osteoblast differentiation (GO:0045667)	0.0415875	0.180865	0.0605851	0.246807	-1.50141	2.56742	WNT7B;LRP5
epithelial cell development (GO:0002064)	0.0422982	0.180865	0.061575	0.246918	-1.49052	2.5488	TFAP2A;WNT7B
positive regulation of JNK cascade (GO:0046330)	0.0422982	0.180865	0.061575	0.246918	-1.47261	2.51818	EDN1;WNT7B
skeletal system morphogenesis (GO:0048705)	0.0415875	0.180865	0.0605851	0.246807	-1.44381	2.46893	TFAP2A;MEGF8
cell recognition (GO:0008037)	0.0437332	0.180865	0.0635713	0.247434	-1.44272	2.46705	CNTNAP2;MEGF8
hydrogen ion transmembrane transport (GO:1902600)	0.0430134	0.180865	0.0625704	0.247434	-1.43205	2.44882	ATP6V0C;COX10
positive regulation of muscle hypertrophy (GO:0014742)	0.0448014	0.180865	0.0576432	0.246807	0.378181	-0.646691	EDN1
regulation of smooth muscle cell apoptotic process (GO:0034391)	0.0448014	0.180865	0.0576432	0.246807	0.381871	-0.653001	EDN1
positive regulation of renal sodium excretion (GO:0035815)	0.0418771	0.180865	0.0541381	0.246807	0.413748	-0.707512	EDN1
regulation of axon extension involved in axon guidance (GO:0048841)	0.0448014	0.180865	0.0576432	0.246807	0.440298	-0.752912	MEGF8
positive regulation of cardiac muscle hypertrophy (GO:0010613)	0.0448014	0.180865	0.0576432	0.246807	0.461671	-0.78946	EDN1
craniofacial suture morphogenesis (GO:0097094)	0.0448014	0.180865	0.0576432	0.246807	0.47814	-0.817622	MEGF8
regulation of nitric-oxide synthase biosynthetic process (GO:0051769)	0.0448014	0.180865	0.0576432	0.246807	0.501443	-0.857469	EDN1
response to food (GO:0032094)	0.0448014	0.180865	0.0576432	0.246807	0.501512	-0.857588	HSD11B2
positive regulation of sodium ion transmembrane transport (GO:1902307)	0.0448014	0.180865	0.0576432	0.246807	0.537054	-0.918365	ATP1B2
positive regulation of membrane protein ectodomain proteolysis (GO:0051044)	0.0448014	0.180865	0.0576432	0.246807	0.555687	-0.950227	SNX33
cell communication by electrical coupling (GO:0010644)	0.0418771	0.180865	0.0541381	0.246807	0.582085	-0.995368	ATP1B2
superoxide anion generation (GO:0042554)	0.0418771	0.180865	0.0541381	0.246807	0.60346	-1.03192	EDN1
renal system process involved in regulation of blood volume (GO:0001977)	0.0448014	0.180865	0.0576432	0.246807	0.613591	-1.04924	HSD11B2
potassium ion homeostasis (GO:0055075)	0.0448014	0.180865	0.0576432	0.246807	0.647924	-1.10795	ATP1B2
prostaglandin biosynthetic process (GO:0001516)	0.0418771	0.180865	0.0541381	0.246807	0.661335	-1.13089	EDN1
embryonic camera-type eye morphogenesis (GO:0048596)	0.0448014	0.180865	0.0576432	0.246807	0.662498	-1.13287	LRP5
galactose metabolic process (GO:0006012)	0.0448014	0.180865	0.0576432	0.246807	0.663968	-1.13539	GLB1
prostanoid biosynthetic process (GO:0046457)	0.0418771	0.180865	0.0541381	0.246807	0.668035	-1.14234	EDN1
regulation of actin filament-based movement (GO:1903115)	0.0418771	0.180865	0.0541381	0.246807	0.676718	-1.15719	ANK2
ganglioside metabolic process (GO:0001573)	0.0418771	0.180865	0.0541381	0.246807	0.696861	-1.19164	GM2A
synaptic vesicle endocytosis (GO:0048488)	0.0418771	0.180865	0.0541381	0.246807	0.697277	-1.19235	CANX
membrane repolarization (GO:0086009)	0.0418771	0.180865	0.0541381	0.246807	0.784875	-1.34214	ATP1B2
inorganic cation transmembrane transport (GO:0098662)	0.0451948	0.181841	0.0814989	0.247434	-1.60405	2.73431	SLC3A2;ATP1B2;ATP6V0C;COX10
cellular calcium ion homeostasis (GO:0006874)	0.0454604	0.182298	0.0741068	0.247434	-1.63299	2.77953	EDN1;WFS1;ANK2
regulation of muscle contraction (GO:0006937)	0.0473991	0.183374	0.068657	0.247434	-1.44759	2.45545	EDN1;ANK2
regulation of mitosis (GO:0007088)	0.0459194	0.183374	0.0666067	0.247434	-1.43464	2.43347	EDN1;LRP5
phasic smooth muscle contraction (GO:0014821)	0.0477169	0.183374	0.0611357	0.246807	0.375503	-0.636939	EDN1
positive regulation of cytosolic calcium ion concentration involved in phospholipase C-activating G-protein coupled signaling pathway (GO:0051482)	0.0477169	0.183374	0.0611357	0.246807	0.392036	-0.664983	EDN1
sympathetic nervous system development (GO:0048485)	0.0477169	0.183374	0.0611357	0.246807	0.39546	-0.670792	TFAP2A
regulation of lymphocyte chemotaxis (GO:1901623)	0.0477169	0.183374	0.0611357	0.246807	0.401253	-0.680618	TNFSF14
multicellular organismal aging (GO:0010259)	0.0477169	0.183374	0.0611357	0.246807	0.5079	-0.861514	EDN1
glucocorticoid metabolic process (GO:0008211)	0.0477169	0.183374	0.0611357	0.246807	0.539138	-0.914501	HSD11B2
detection of temperature stimulus (GO:0016048)	0.0477169	0.183374	0.0611357	0.246807	0.605404	-1.0269	NR2F6
amine catabolic process (GO:0009310)	0.0477169	0.183374	0.0611357	0.246807	0.621091	-1.05351	SAT1
cytokinetic process (GO:0032506)	0.0477169	0.183374	0.0611357	0.246807	0.629726	-1.06816	SNX33
glucose catabolic process (GO:0006007)	0.0477169	0.183374	0.0611357	0.246807	0.630355	-1.06923	LRP5
cellular biogenic amine catabolic process (GO:0042402)	0.0477169	0.183374	0.0611357	0.246807	0.666116	-1.12988	SAT1
negative regulation of cell adhesion (GO:0007162)	0.0481454	0.184429	0.06969	0.247434	-1.42133	2.40274	ARHGAP6;B4GALNT2
cellular divalent inorganic cation homeostasis (GO:0072503)	0.0498473	0.186008	0.0808179	0.247434	-1.58954	2.67355	EDN1;WFS1;ANK2
calcium ion homeostasis (GO:0055074)	0.0512025	0.186008	0.0828817	0.247434	-1.57383	2.64714	EDN1;WFS1;ANK2
nitrogen compound transport (GO:0071705)	0.053039	0.186008	0.0944825	0.25298	-1.56012	2.62408	EDN1;CHTOP;PQLC2;SLC3A2
neuron development (GO:0048666)	0.0527129	0.186008	0.0759946	0.247434	-1.39747	2.35051	TFAP2A;NR2F6
positive regulation of stress-activated MAPK cascade (GO:0032874)	0.0504102	0.186008	0.0728197	0.247434	-1.38032	2.32165	EDN1;WNT7B
positive regulation of cell division (GO:0051781)	0.0519412	0.186008	0.0749314	0.247434	-1.37485	2.31245	EDN1;LRP5
positive regulation of stress-activated protein kinase signaling cascade (GO:0070304)	0.0511736	0.186008	0.0738731	0.247434	-1.36413	2.29442	EDN1;WNT7B
kidney development (GO:0001822)	0.0534888	0.186008	0.0770627	0.247434	-1.35604	2.28081	TFAP2A;WFS1
plasma membrane organization (GO:0007009)	0.0527129	0.186008	0.0759946	0.247434	-1.34721	2.26597	ANK2;SNX33
multi-multicellular organism process (GO:0044706)	0.0527129	0.186008	0.0759946	0.247434	-1.33981	2.25351	HSD11B2;ENDOU
vitamin metabolic process (GO:0006766)	0.0534888	0.186008	0.0770627	0.247434	-1.31983	2.21992	TTPA;RLBP1
nephron tubule development (GO:0072080)	0.0535218	0.186008	0.0680824	0.247434	0.26713	-0.449305	WNT7B
positive regulation of neutrophil migration (GO:1902624)	0.0535218	0.186008	0.0680824	0.247434	0.308595	-0.519047	EDN1
positive regulation of neutrophil chemotaxis (GO:0090023)	0.0535218	0.186008	0.0680824	0.247434	0.328825	-0.553073	EDN1
anatomical structure arrangement (GO:0048532)	0.0535218	0.186008	0.0680824	0.247434	0.339025	-0.570229	TFAP2A
bone remodeling (GO:0046849)	0.0506237	0.186008	0.0646154	0.247434	0.379188	-0.637783	LRP5
regulation of axon guidance (GO:1902667)	0.0506237	0.186008	0.0646154	0.247434	0.380478	-0.639952	MEGF8
transmission of nerve impulse (GO:0019226)	0.0506237	0.186008	0.0646154	0.247434	0.40553	-0.682088	CNTNAP2
endoplasmic reticulum calcium ion homeostasis (GO:0032469)	0.0506237	0.186008	0.0646154	0.247434	0.414428	-0.697055	WFS1
regulation of cardiac muscle contraction by regulation of the release of sequestered calcium ion (GO:0010881)	0.0506237	0.186008	0.0646154	0.247434	0.414522	-0.697213	ANK2
regulation of urine volume (GO:0035809)	0.0535218	0.186008	0.0680824	0.247434	0.418096	-0.703224	EDN1
axonal fasciculation (GO:0007413)	0.0535218	0.186008	0.0680824	0.247434	0.458032	-0.770395	MEGF8
forebrain neuron development (GO:0021884)	0.0506237	0.186008	0.0646154	0.247434	0.458154	-0.770601	TFAP2A
morphogenesis of an epithelial sheet (GO:0002011)	0.0535218	0.186008	0.0680824	0.247434	0.466359	-0.784402	MEGF8
viral entry into host cell (GO:0046718)	0.0535218	0.186008	0.0680824	0.247434	0.470493	-0.791355	VAMP8
azole transport (GO:0045117)	0.0506237	0.186008	0.0646154	0.247434	0.482694	-0.811876	EDN1
intracellular estrogen receptor signaling pathway (GO:0030520)	0.0535218	0.186008	0.0680824	0.247434	0.486987	-0.819097	NCOA6
cytochrome complex assembly (GO:0017004)	0.0506237	0.186008	0.0646154	0.247434	0.508905	-0.855962	COX10
entrainment of circadian clock by photoperiod (GO:0043153)	0.0535218	0.186008	0.0680824	0.247434	0.51492	-0.866079	NR2F6
protein localization to cell surface (GO:0034394)	0.0535218	0.186008	0.0680824	0.247434	0.536048	-0.901615	ANK2
negative regulation of protein localization to plasma membrane (GO:1903077)	0.0535218	0.186008	0.0680824	0.247434	0.563036	-0.947008	CLTC
skeletal muscle fiber development (GO:0048741)	0.0535218	0.186008	0.0680824	0.247434	0.565772	-0.95161	PPP3CA
positive regulation of cell migration (GO:0030335)	0.0539668	0.186473	0.087078	0.250375	-1.5841	2.66045	TFAP2A;EDN1;TNFSF14
fatty acid metabolic process (GO:0006631)	0.0539668	0.186473	0.087078	0.250375	-1.49169	2.50525	EDN1;ELOVL5;ELOVL6
ameboidal-type cell migration (GO:0001667)	0.0542687	0.186842	0.0781356	0.247434	-1.38181	2.31796	LRP5;MEGF8
sensory perception of sound (GO:0007605)	0.0550527	0.186842	0.0792132	0.247434	-1.33299	2.23608	TFAP2A;WFS1
osteoblast development (GO:0002076)	0.0564111	0.186842	0.0715369	0.247434	0.345022	-0.578771	LRP5
regulation of protein localization to cell surface (GO:2000008)	0.0564111	0.186842	0.0715369	0.247434	0.389738	-0.653782	SNX33
regulation of membrane protein ectodomain proteolysis (GO:0051043)	0.0564111	0.186842	0.0715369	0.247434	0.399061	-0.669421	SNX33
protein targeting to plasma membrane (GO:0072661)	0.0564111	0.186842	0.0715369	0.247434	0.417748	-0.700769	ANK2
positive regulation of calcium ion transmembrane transporter activity (GO:1901021)	0.0564111	0.186842	0.0715369	0.247434	0.439735	-0.737651	ANK2
positive regulation of heart rate (GO:0010460)	0.0564111	0.186842	0.0715369	0.247434	0.442487	-0.742268	EDN1
regulation of cardiac muscle contraction by calcium ion signaling (GO:0010882)	0.0564111	0.186842	0.0715369	0.247434	0.45634	-0.765506	ANK2
retina layer formation (GO:0010842)	0.0564111	0.186842	0.0715369	0.247434	0.457891	-0.768107	TFAP2A
negative regulation of RNA splicing (GO:0033119)	0.0564111	0.186842	0.0715369	0.247434	0.460472	-0.772437	PTBP2
intracellular pH reduction (GO:0051452)	0.0564111	0.186842	0.0715369	0.247434	0.47087	-0.789879	TTPA
ventricular cardiac muscle cell action potential (GO:0086005)	0.0564111	0.186842	0.0715369	0.247434	0.490473	-0.822764	ANK2
glutamine family amino acid biosynthetic process (GO:0009084)	0.0564111	0.186842	0.0715369	0.247434	0.56197	-0.942698	OAT
labyrinthine layer blood vessel development (GO:0060716)	0.0564111	0.186842	0.0715369	0.247434	0.598131	-1.00336	NCOA6
positive regulation of cell motility (GO:2000147)	0.0572813	0.18857	0.0920867	0.251508	-1.54123	2.57122	TFAP2A;EDN1;TNFSF14
divalent inorganic cation homeostasis (GO:0072507)	0.0592181	0.18857	0.0950024	0.25298	-1.46381	2.44205	EDN1;WFS1;ANK2
sensory perception of mechanical stimulus (GO:0050954)	0.0574288	0.18857	0.0824743	0.247434	-1.30981	2.18514	TFAP2A;WFS1
amino acid transport (GO:0006865)	0.0582288	0.18857	0.0835705	0.247434	-1.26877	2.11667	PQLC2;SLC3A2
positive regulation of granulocyte chemotaxis (GO:0071624)	0.0592918	0.18857	0.0749787	0.247434	0.311513	-0.519692	EDN1
renal tubule development (GO:0061326)	0.0592918	0.18857	0.0749787	0.247434	0.351529	-0.58645	WNT7B
positive regulation of organelle assembly (GO:1902117)	0.0592918	0.18857	0.0749787	0.247434	0.380213	-0.634304	EDN1
regulation of receptor biosynthetic process (GO:0010869)	0.0592918	0.18857	0.0749787	0.247434	0.39208	-0.654102	EDN1
renal system process involved in regulation of systemic arterial blood pressure (GO:0003071)	0.0592918	0.18857	0.0749787	0.247434	0.396526	-0.661518	HSD11B2
mitochondrial fission (GO:0000266)	0.0592918	0.18857	0.0749787	0.247434	0.408889	-0.682144	COX10
positive regulation of T cell migration (GO:2000406)	0.0592918	0.18857	0.0749787	0.247434	0.411729	-0.686882	TNFSF14
cellular biogenic amine biosynthetic process (GO:0042401)	0.0592918	0.18857	0.0749787	0.247434	0.416927	-0.695553	SAT1
regulation of osteoblast proliferation (GO:0033688)	0.0592918	0.18857	0.0749787	0.247434	0.418161	-0.697613	LRP5
regulation of membrane repolarization (GO:0060306)	0.0592918	0.18857	0.0749787	0.247434	0.437079	-0.729173	ANK2
heme biosynthetic process (GO:0006783)	0.0592918	0.18857	0.0749787	0.247434	0.595253	-0.993053	COX10
response to glucocorticoid (GO:0051384)	0.0598403	0.189811	0.0857766	0.248421	-1.25665	2.08821	HSD11B2;WNT7B
negative regulation of neuron apoptotic process (GO:0043524)	0.0622864	0.190398	0.0891187	0.25142	-1.30178	2.15919	TFAP2A;WFS1
proton transport (GO:0015992)	0.0606519	0.190398	0.0868862	0.250375	-1.26057	2.09082	ATP6V0C;COX10
negative regulation of secretion by cell (GO:1903531)	0.063936	0.190398	0.0913684	0.251508	-1.24084	2.05811	PPP3CA;EDN1
hydrogen transport (GO:0006818)	0.0622864	0.190398	0.0891187	0.25142	-1.23901	2.05507	ATP6V0C;COX10
regulation of ion transmembrane transporter activity (GO:0032412)	0.0656003	0.190398	0.0936348	0.25298	-1.23664	2.05114	ANK2;ATP1B2
regulation of nuclear division (GO:0051783)	0.0664379	0.190398	0.0947742	0.25298	-1.2155	2.01607	EDN1;LRP5
regulation of heart contraction (GO:0008016)	0.068124	0.190398	0.0970653	0.255783	-1.18695	1.96873	EDN1;ANK2
neuron projection development (GO:0031175)	0.0656003	0.190398	0.0936348	0.25298	-1.15699	1.91903	CNTNAP2;BAIAP2
response to corticosteroid (GO:0031960)	0.068124	0.190398	0.0970653	0.255783	-1.148	1.90411	HSD11B2;WNT7B
multi-organism reproductive process (GO:0044703)	0.068124	0.190398	0.0970653	0.255783	-1.1207	1.85884	HSD11B2;ENDOU
regulation of neutrophil chemotaxis (GO:0090022)	0.0678821	0.190398	0.0852294	0.247434	0.262366	-0.43517	EDN1
nephron epithelium development (GO:0072009)	0.0650273	0.190398	0.081825	0.247434	0.27219	-0.451465	WNT7B
positive regulation of NF-kappaB import into nucleus (GO:0042346)	0.0678821	0.190398	0.0852294	0.247434	0.288873	-0.479136	TNFSF14
regulation of neutrophil migration (GO:1902622)	0.0678821	0.190398	0.0852294	0.247434	0.289012	-0.479367	EDN1
regulation of renal sodium excretion (GO:0035813)	0.0650273	0.190398	0.081825	0.247434	0.300391	-0.49824	EDN1
regulation of T cell migration (GO:2000404)	0.0678821	0.190398	0.0852294	0.247434	0.339964	-0.563878	TNFSF14
cell-substrate adherens junction assembly (GO:0007045)	0.0678821	0.190398	0.0852294	0.247434	0.348357	-0.577798	ARHGAP6
phosphatidylinositol 3-kinase signaling (GO:0014065)	0.0678821	0.190398	0.0852294	0.247434	0.352505	-0.584679	EDN1
negative regulation of reactive oxygen species metabolic process (GO:2000378)	0.0621638	0.190398	0.0784081	0.247434	0.372453	-0.617766	TFAP2A
cranial nerve development (GO:0021545)	0.0650273	0.190398	0.081825	0.247434	0.383392	-0.635908	TFAP2A
embryonic placenta development (GO:0001892)	0.0678821	0.190398	0.0852294	0.247434	0.388652	-0.644633	TTPA
middle ear morphogenesis (GO:0042474)	0.0678821	0.190398	0.0852294	0.247434	0.3955	-0.655992	EDN1
prostanoid metabolic process (GO:0006692)	0.0678821	0.190398	0.0852294	0.247434	0.399164	-0.662069	EDN1
embryonic eye morphogenesis (GO:0048048)	0.0621638	0.190398	0.0784081	0.247434	0.402294	-0.667261	LRP5
entry into host cell (GO:0030260)	0.0650273	0.190398	0.081825	0.247434	0.404575	-0.671044	VAMP8
gastrulation with mouth forming second (GO:0001702)	0.0621638	0.190398	0.0784081	0.247434	0.411381	-0.682333	LRP5
regulation of sensory perception (GO:0051931)	0.0678821	0.190398	0.0852294	0.247434	0.411724	-0.682902	EDN1
movement in host environment (GO:0052126)	0.0650273	0.190398	0.081825	0.247434	0.412395	-0.684015	VAMP8
regulation of release of sequestered calcium ion into cytosol by sarcoplasmic reticulum (GO:0010880)	0.0678821	0.190398	0.0852294	0.247434	0.413992	-0.686664	ANK2
mitotic cytokinesis (GO:0000281)	0.0650273	0.190398	0.081825	0.247434	0.415544	-0.689237	SNX33
glycerol metabolic process (GO:0006071)	0.0678821	0.190398	0.0852294	0.247434	0.416599	-0.690987	GDPD1
amine biosynthetic process (GO:0009309)	0.0621638	0.190398	0.0784081	0.247434	0.422831	-0.701324	SAT1
myotube cell development (GO:0014904)	0.0621638	0.190398	0.0784081	0.247434	0.424161	-0.70353	PPP3CA
entry into cell of other organism involved in symbiotic interaction (GO:0051806)	0.0650273	0.190398	0.081825	0.247434	0.42796	-0.709831	VAMP8
entry into host (GO:0044409)	0.0650273	0.190398	0.081825	0.247434	0.435112	-0.721693	VAMP8
negative regulation of organ growth (GO:0046621)	0.0678821	0.190398	0.0852294	0.247434	0.438744	-0.727717	WWC1
prostaglandin metabolic process (GO:0006693)	0.0678821	0.190398	0.0852294	0.247434	0.446385	-0.740392	EDN1
sphingolipid catabolic process (GO:0030149)	0.0621638	0.190398	0.0784081	0.247434	0.447346	-0.741985	GM2A
movement in environment of other organism involved in symbiotic interaction (GO:0052192)	0.0650273	0.190398	0.081825	0.247434	0.458465	-0.760427	VAMP8
histone H3 deacetylation (GO:0070932)	0.0621638	0.190398	0.0784081	0.247434	0.465483	-0.772069	ELK4
focal adhesion assembly (GO:0048041)	0.0678821	0.190398	0.0852294	0.247434	0.468725	-0.777445	ARHGAP6
pH reduction (GO:0045851)	0.0650273	0.190398	0.081825	0.247434	0.47782	-0.79253	TTPA
regulation of sensory perception of pain (GO:0051930)	0.0678821	0.190398	0.0852294	0.247434	0.478912	-0.794343	EDN1
regulation of heart rate by cardiac conduction (GO:0086091)	0.0621638	0.190398	0.0784081	0.247434	0.480595	-0.797134	ANK2
entry into other organism involved in symbiotic interaction (GO:0051828)	0.0650273	0.190398	0.081825	0.247434	0.49497	-0.820976	VAMP8
membrane lipid catabolic process (GO:0046466)	0.0678821	0.190398	0.0852294	0.247434	0.503745	-0.835532	GM2A
entrainment of circadian clock (GO:0009649)	0.0650273	0.190398	0.081825	0.247434	0.504075	-0.836078	NR2F6
photoperiodism (GO:0009648)	0.0650273	0.190398	0.081825	0.247434	0.506502	-0.840104	NR2F6
mRNA splice site selection (GO:0006376)	0.0678821	0.190398	0.0852294	0.247434	0.508979	-0.844213	PTBP2
aerobic respiration (GO:0009060)	0.0650273	0.190398	0.081825	0.247434	0.511608	-0.848573	COX10
polyamine metabolic process (GO:0006595)	0.0621638	0.190398	0.0784081	0.247434	0.556902	-0.923699	SAT1
regulation of transmembrane transporter activity (GO:0022898)	0.0689724	0.19143	0.0982168	0.256212	-1.18857	1.96499	ANK2;ATP1B2
sodium ion transport (GO:0006814)	0.0689724	0.19143	0.0982168	0.256212	-1.12457	1.85917	SLC3A2;ATP1B2
branching morphogenesis of an epithelial tube (GO:0048754)	0.0689724	0.19143	0.0982168	0.256212	-1.12353	1.85745	EDN1;LRP5
regulation of homeostatic process (GO:0032844)	0.0709453	0.192451	0.11249	0.268677	-1.31994	2.17514	EDN1;LRP5;ANK2
sulfur compound metabolic process (GO:0006790)	0.0709453	0.192451	0.11249	0.268677	-1.24243	2.04741	ELOVL5;GLB1;ELOVL6
carbohydrate homeostasis (GO:0033500)	0.0706797	0.192451	0.100532	0.259779	-1.14681	1.88984	PPP3CA;WFS1
glucose homeostasis (GO:0042593)	0.0706797	0.192451	0.100532	0.259779	-1.14427	1.88566	PPP3CA;WFS1
negative regulation of muscle cell apoptotic process (GO:0010656)	0.0707283	0.192451	0.0886215	0.251199	0.284594	-0.468987	EDN1
positive regulation of lymphocyte migration (GO:2000403)	0.0707283	0.192451	0.0886215	0.251199	0.350718	-0.577953	TNFSF14
positive regulation of cytokine-mediated signaling pathway (GO:0001961)	0.0707283	0.192451	0.0886215	0.251199	0.38703	-0.637792	EDN1
branching involved in mammary gland duct morphogenesis (GO:0060444)	0.0707283	0.192451	0.0886215	0.251199	0.403923	-0.66563	LRP5
sodium ion homeostasis (GO:0055078)	0.0707283	0.192451	0.0886215	0.251199	0.461158	-0.759948	ATP1B2
filopodium assembly (GO:0046847)	0.0707283	0.192451	0.0886215	0.251199	0.560258	-0.923256	BAIAP2
sulfur compound biosynthetic process (GO:0044272)	0.0724008	0.193858	0.102862	0.262966	-1.07508	1.76381	ELOVL5;ELOVL6
regulation of excretion (GO:0044062)	0.073566	0.193858	0.0920012	0.251508	0.322036	-0.528341	EDN1
lipid storage (GO:0019915)	0.073566	0.193858	0.0920012	0.251508	0.330527	-0.542271	GM2A
positive regulation of response to cytokine stimulus (GO:0060760)	0.073566	0.193858	0.0920012	0.251508	0.334692	-0.549104	EDN1
cardiac septum development (GO:0003279)	0.073566	0.193858	0.0920012	0.251508	0.348686	-0.572064	ANK2
response to iron ion (GO:0010039)	0.073566	0.193858	0.0920012	0.251508	0.351715	-0.577034	TFAP2A
response to testosterone (GO:0033574)	0.073566	0.193858	0.0920012	0.251508	0.351723	-0.577047	EDN1
T cell homeostasis (GO:0043029)	0.073566	0.193858	0.0920012	0.251508	0.381393	-0.625724	TNFSF14
negative regulation of cell-matrix adhesion (GO:0001953)	0.073566	0.193858	0.0920012	0.251508	0.389582	-0.639159	ARHGAP6
positive regulation of smooth muscle contraction (GO:0045987)	0.073566	0.193858	0.0920012	0.251508	0.408839	-0.670752	EDN1
actin filament polymerization (GO:0030041)	0.073566	0.193858	0.0920012	0.251508	0.451379	-0.740545	ARHGAP6
alditol metabolic process (GO:0019400)	0.073566	0.193858	0.0920012	0.251508	0.46819	-0.768124	GDPD1
very long-chain fatty acid metabolic process (GO:0000038)	0.073566	0.193858	0.0920012	0.251508	0.480533	-0.788375	ELOVL5
insulin receptor signaling pathway (GO:0008286)	0.075008	0.196562	0.106385	0.265028	-1.12763	1.8344	BAIAP2;ATP6V0C
regulation of JNK cascade (GO:0046328)	0.075008	0.196562	0.106385	0.265028	-1.11125	1.80776	EDN1;WNT7B
positive regulation of Rho GTPase activity (GO:0032321)	0.0758838	0.196562	0.107567	0.265028	-1.05707	1.71962	ALS2CL;ARHGAP6
positive regulation of heart contraction (GO:0045823)	0.0763951	0.196562	0.0953687	0.25298	0.274834	-0.447095	EDN1
regulation of cardiac muscle hypertrophy (GO:0010611)	0.0763951	0.196562	0.0953687	0.25298	0.303752	-0.494137	EDN1
cardiac conduction (GO:0061337)	0.0763951	0.196562	0.0953687	0.25298	0.339446	-0.552203	ANK2
positive regulation of cation channel activity (GO:2001259)	0.0763951	0.196562	0.0953687	0.25298	0.382657	-0.622498	ANK2
positive regulation of axon extension (GO:0045773)	0.0763951	0.196562	0.0953687	0.25298	0.393123	-0.639525	MEGF8
hippo signaling (GO:0035329)	0.0763951	0.196562	0.0953687	0.25298	0.398955	-0.649011	WWC1
regulation of neuron migration (GO:2001222)	0.0763951	0.196562	0.0953687	0.25298	0.437236	-0.711286	SCRT1
DNA-dependent DNA replication (GO:0006261)	0.0763951	0.196562	0.0953687	0.25298	0.488081	-0.794001	BAZ1A
organelle fission (GO:0048285)	0.076899	0.196593	0.121266	0.279729	-1.1953	1.9443	CLTC;SNX33;COX10
actin filament organization (GO:0007015)	0.0767628	0.196593	0.108752	0.265028	-1.10926	1.80434	BAIAP2;ARHGAP6
regulation of organ morphogenesis (GO:2000027)	0.0767628	0.196593	0.108752	0.265028	-1.06521	1.7327	TFAP2A;EDN1
growth (GO:0040007)	0.0791175	0.199957	0.124519	0.281482	-1.21507	1.95584	EDN1;WNT7B;SLC3A2
negative regulation of secretion (GO:0051048)	0.0785307	0.199957	0.111134	0.268677	-1.09077	1.75576	PPP3CA;EDN1
regulation of muscle hypertrophy (GO:0014743)	0.0792158	0.199957	0.0987238	0.256212	0.279461	-0.449835	EDN1
developmental induction (GO:0031128)	0.0792158	0.199957	0.0987238	0.256212	0.324353	-0.522096	TFAP2A
cytoskeleton-dependent cytokinesis (GO:0061640)	0.0792158	0.199957	0.0987238	0.256212	0.381202	-0.613603	SNX33
porphyrin-containing compound biosynthetic process (GO:0006779)	0.0792158	0.199957	0.0987238	0.256212	0.46366	-0.746332	COX10
regulation of transporter activity (GO:0032409)	0.0794195	0.20005	0.11233	0.268677	-1.09444	1.76116	ANK2;ATP1B2
negative regulation of neuron death (GO:1901215)	0.0812066	0.204123	0.114732	0.271109	-1.13443	1.80265	TFAP2A;WFS1
cell-cell signaling involved in cell fate commitment (GO:0045168)	0.082028	0.204473	0.102067	0.261492	0.299966	-0.476142	TFAP2A
negative regulation of smoothened signaling pathway (GO:0045879)	0.082028	0.204473	0.102067	0.261492	0.360644	-0.572457	WNT7B
neutral amino acid transport (GO:0015804)	0.082028	0.204473	0.102067	0.261492	0.378079	-0.600132	SLC3A2
heme metabolic process (GO:0042168)	0.082028	0.204473	0.102067	0.261492	0.393616	-0.624795	COX10
smooth muscle cell differentiation (GO:0051145)	0.0848317	0.207578	0.105398	0.264376	0.185179	-0.291148	WNT7B
embryonic cranial skeleton morphogenesis (GO:0048701)	0.0848317	0.207578	0.105398	0.264376	0.240524	-0.378164	TFAP2A
response to amphetamine (GO:0001975)	0.0848317	0.207578	0.105398	0.264376	0.281591	-0.442731	PPP3CA
morphogenesis of embryonic epithelium (GO:0016331)	0.0848317	0.207578	0.105398	0.264376	0.306254	-0.481507	TFAP2A
cardiac muscle cell action potential involved in contraction (GO:0086002)	0.0848317	0.207578	0.105398	0.264376	0.346643	-0.545009	ANK2
energy coupled proton transmembrane transport, against electrochemical gradient (GO:0015988)	0.0848317	0.207578	0.105398	0.264376	0.366557	-0.576319	ATP6V0C
ATP hydrolysis coupled proton transport (GO:0015991)	0.0848317	0.207578	0.105398	0.264376	0.372371	-0.58546	ATP6V0C
response to pH (GO:0009268)	0.0848317	0.207578	0.105398	0.264376	0.394988	-0.621019	TTPA
vitamin transport (GO:0051180)	0.0848317	0.207578	0.105398	0.264376	0.397759	-0.625375	TTPA
regulation of ion homeostasis (GO:2000021)	0.0857287	0.208462	0.120795	0.279729	-1.05319	1.6514	EDN1;ANK2
cell junction assembly (GO:0034329)	0.0857287	0.208462	0.120795	0.279729	-1.00963	1.5831	ANK2;ARHGAP6
cell-cell junction organization (GO:0045216)	0.0866422	0.208462	0.122017	0.279729	-0.997613	1.56426	ANK2;ARHGAP6
morphogenesis of a branching epithelium (GO:0061138)	0.0875587	0.208462	0.123242	0.281482	-0.996194	1.56203	EDN1;LRP5
protein dephosphorylation (GO:0006470)	0.0866422	0.208462	0.122017	0.279729	-0.948139	1.48668	PPP3CA;PPM1L
regulation of granulocyte chemotaxis (GO:0071622)	0.087627	0.208462	0.108716	0.265028	0.190958	-0.299422	EDN1
regulation of hormone metabolic process (GO:0032350)	0.087627	0.208462	0.108716	0.265028	0.271145	-0.425155	DUOXA2
central nervous system neuron development (GO:0021954)	0.087627	0.208462	0.108716	0.265028	0.298201	-0.467578	TFAP2A
adipose tissue development (GO:0060612)	0.087627	0.208462	0.108716	0.265028	0.312355	-0.489772	LRP5
vasoconstriction (GO:0042310)	0.087627	0.208462	0.108716	0.265028	0.323061	-0.506559	EDN1
cardiac muscle cell action potential (GO:0086001)	0.087627	0.208462	0.108716	0.265028	0.326094	-0.511315	ANK2
regulation of intracellular pH (GO:0051453)	0.087627	0.208462	0.108716	0.265028	0.337983	-0.529957	TTPA
placenta blood vessel development (GO:0060674)	0.087627	0.208462	0.108716	0.265028	0.345909	-0.542385	NCOA6
tetrapyrrole biosynthetic process (GO:0033014)	0.087627	0.208462	0.108716	0.265028	0.374794	-0.587676	COX10
regulation of cellular component size (GO:0032535)	0.0903259	0.211731	0.126937	0.282947	-1.06226	1.64909	EDN1;WNT7B
regulation of endocytosis (GO:0030100)	0.0903259	0.211731	0.126937	0.282947	-1.01008	1.56809	VAMP8;SNX33
positive regulation of muscle contraction (GO:0045933)	0.090414	0.211731	0.112023	0.268677	0.241763	-0.375322	EDN1
negative regulation of insulin secretion (GO:0046676)	0.090414	0.211731	0.112023	0.268677	0.262344	-0.407272	PPP3CA
positive regulation of sodium ion transport (GO:0010765)	0.090414	0.211731	0.112023	0.268677	0.270425	-0.419818	ATP1B2
positive regulation of blood pressure (GO:0045777)	0.090414	0.211731	0.112023	0.268677	0.295883	-0.45934	HSD11B2
adherens junction assembly (GO:0034333)	0.090414	0.211731	0.112023	0.268677	0.298337	-0.46315	ARHGAP6
nucleotide-sugar metabolic process (GO:0009225)	0.090414	0.211731	0.112023	0.268677	0.38711	-0.600965	B4GALNT2
regulation of cytoskeleton organization (GO:0051493)	0.0912182	0.213198	0.142112	0.289109	-1.17201	1.81138	EDN1;BAIAP2;ARHGAP6
heart development (GO:0007507)	0.092185	0.214468	0.129415	0.283129	-0.988002	1.52112	EDN1;NCOA6
positive regulation of nitric oxide biosynthetic process (GO:0045429)	0.0931925	0.214468	0.115317	0.271109	0.133068	-0.204871	EDN1
regulation of lymphocyte migration (GO:2000401)	0.0931925	0.214468	0.115317	0.271109	0.207741	-0.319837	TNFSF14
negative regulation of cAMP biosynthetic process (GO:0030818)	0.0931925	0.214468	0.115317	0.271109	0.230927	-0.355534	EDN1
regulation of cell size (GO:0008361)	0.0931925	0.214468	0.115317	0.271109	0.231138	-0.355859	EDN1
multicellular organismal water homeostasis (GO:0050891)	0.0931925	0.214468	0.115317	0.271109	0.252857	-0.389297	WFS1
superoxide metabolic process (GO:0006801)	0.0931925	0.214468	0.115317	0.271109	0.270641	-0.416678	EDN1
regulation of cellular pH (GO:0030641)	0.0931925	0.214468	0.115317	0.271109	0.273207	-0.420628	TTPA
response to drug (GO:0042493)	0.093607	0.215009	0.145556	0.290869	-1.09836	1.68827	PPP3CA;HSD11B2;EDN1
regulation of insulin secretion (GO:0050796)	0.0940555	0.215626	0.131904	0.283129	-0.944451	1.44899	PPP3CA;LRP5
regulation of calcium ion transport (GO:0051924)	0.095937	0.215871	0.134404	0.283129	-1.00972	1.54798	WFS1;ANK2
regulation of stress-activated protein kinase signaling cascade (GO:0070302)	0.095937	0.215871	0.134404	0.283129	-0.978558	1.5002	EDN1;WNT7B
regulation of stress-activated MAPK cascade (GO:0032872)	0.0949949	0.215871	0.133153	0.283129	-0.976783	1.49748	EDN1;WNT7B
antigen processing and presentation of exogenous peptide antigen (GO:0002478)	0.095937	0.215871	0.134404	0.283129	-0.95433	1.46306	CANX;CLTC
morphogenesis of a branching structure (GO:0001763)	0.0949949	0.215871	0.133153	0.283129	-0.936944	1.4364	EDN1;LRP5
negative regulation of cyclic nucleotide biosynthetic process (GO:0030803)	0.0959627	0.215871	0.1186	0.276119	0.245204	-0.375916	EDN1
hydrogen peroxide metabolic process (GO:0042743)	0.0959627	0.215871	0.1186	0.276119	0.2727	-0.418069	DUOXA2
regulation of insulin secretion involved in cellular response to glucose stimulus (GO:0061178)	0.0959627	0.215871	0.1186	0.276119	0.286569	-0.439331	LRP5
histone deacetylation (GO:0016575)	0.0959627	0.215871	0.1186	0.276119	0.305527	-0.468396	ELK4
keratan sulfate metabolic process (GO:0042339)	0.0959627	0.215871	0.1186	0.276119	0.32811	-0.503016	GLB1
negative regulation of transport (GO:0051051)	0.0978497	0.219293	0.151649	0.29577	-1.08541	1.64694	PPP3CA;EDN1;SNX33
antigen processing and presentation of exogenous antigen (GO:0019884)	0.0978294	0.219293	0.136916	0.286136	-0.943815	1.43209	CANX;CLTC
single-organism behavior (GO:0044708)	0.0984622	0.219327	0.152527	0.29577	-1.0473	1.58895	CNTNAP2;GM2A;WFS1
regulation of Rho GTPase activity (GO:0032319)	0.0987796	0.219327	0.138176	0.286136	-0.882811	1.33939	ALS2CL;ARHGAP6
embryonic forelimb morphogenesis (GO:0035115)	0.0987246	0.219327	0.121871	0.279729	0.172277	-0.261378	TFAP2A
face morphogenesis (GO:0060325)	0.0987246	0.219327	0.121871	0.279729	0.208551	-0.316411	TFAP2A
positive regulation of bone mineralization (GO:0030501)	0.0987246	0.219327	0.121871	0.279729	0.232863	-0.353297	TFAP2A
neuron projection morphogenesis (GO:0048812)	0.0997325	0.220626	0.139438	0.287756	-0.900227	1.3605	WNT7B;BAIAP2
detection of external stimulus (GO:0009581)	0.0997325	0.220626	0.139438	0.287756	-0.891454	1.34724	RLBP1;NR2F6
regulation of polysaccharide biosynthetic process (GO:0032885)	0.101478	0.221222	0.125129	0.281482	0.177668	-0.268028	CLTC
negative regulation of nucleotide biosynthetic process (GO:0030809)	0.101478	0.221222	0.125129	0.281482	0.178368	-0.269084	EDN1
negative regulation of purine nucleotide biosynthetic process (GO:1900372)	0.101478	0.221222	0.125129	0.281482	0.187489	-0.282844	EDN1
patterning of blood vessels (GO:0001569)	0.101478	0.221222	0.125129	0.281482	0.199457	-0.300898	EDN1
nerve development (GO:0021675)	0.101478	0.221222	0.125129	0.281482	0.201544	-0.304047	TFAP2A
negative regulation of peptide hormone secretion (GO:0090278)	0.101478	0.221222	0.125129	0.281482	0.223911	-0.337789	PPP3CA
dendrite development (GO:0016358)	0.101478	0.221222	0.125129	0.281482	0.301326	-0.454576	BAIAP2
gene silencing by RNA (GO:0031047)	0.101478	0.221222	0.125129	0.281482	0.331026	-0.499382	HENMT1
regulation of system process (GO:0044057)	0.104045	0.222752	0.160497	0.300681	-1.05316	1.58153	PPP3CA;EDN1;ANK2
detection of abiotic stimulus (GO:0009582)	0.102607	0.222752	0.143241	0.289109	-0.877955	1.31842	RLBP1;NR2F6
positive regulation of transcription factor import into nucleus (GO:0042993)	0.104223	0.222752	0.128376	0.282947	0.154545	-0.232079	TNFSF14
regulation of focal adhesion assembly (GO:0051893)	0.104223	0.222752	0.128376	0.282947	0.189667	-0.284822	ARHGAP6
regulation of cell-substrate junction assembly (GO:0090109)	0.104223	0.222752	0.128376	0.282947	0.194736	-0.292434	ARHGAP6
positive regulation of biomineral tissue development (GO:0070169)	0.104223	0.222752	0.128376	0.282947	0.201313	-0.30231	TFAP2A
negative regulation of endocytosis (GO:0045806)	0.104223	0.222752	0.128376	0.282947	0.206843	-0.310615	SNX33
activation of JUN kinase activity (GO:0007257)	0.104223	0.222752	0.128376	0.282947	0.21182	-0.318089	WNT7B
negative regulation of peptide secretion (GO:0002792)	0.104223	0.222752	0.128376	0.282947	0.229444	-0.344554	PPP3CA
negative regulation of cAMP metabolic process (GO:0030815)	0.104223	0.222752	0.128376	0.282947	0.230499	-0.34614	EDN1
protein deacetylation (GO:0006476)	0.104223	0.222752	0.128376	0.282947	0.250386	-0.376003	ELK4
leukocyte activation (GO:0045321)	0.105303	0.224659	0.162286	0.302193	-0.944281	1.40997	PPP3CA;EDN1;TNFSF14
antigen processing and presentation of peptide antigen (GO:0048002)	0.109402	0.225587	0.152199	0.29577	-0.861481	1.28279	CLTC;CANX
regulation of muscle cell apoptotic process (GO:0010660)	0.109689	0.225587	0.134834	0.283129	0.0964814	-0.143665	EDN1
positive regulation of oxidoreductase activity (GO:0051353)	0.109689	0.225587	0.134834	0.283129	0.144539	-0.215226	EDN1
negative regulation of osteoblast differentiation (GO:0045668)	0.109689	0.225587	0.134834	0.283129	0.146915	-0.218764	LRP5
positive regulation of fat cell differentiation (GO:0045600)	0.109689	0.225587	0.134834	0.283129	0.150167	-0.223606	LRP5
lung alveolus development (GO:0048286)	0.109689	0.225587	0.134834	0.283129	0.176875	-0.263375	MAN1A2
regulation of adherens junction organization (GO:1903391)	0.10696	0.225587	0.131611	0.283129	0.180819	-0.269247	ARHGAP6
regulation of sodium ion transmembrane transport (GO:1902305)	0.109689	0.225587	0.134834	0.283129	0.194303	-0.289327	ATP1B2
positive regulation of mesenchymal cell proliferation (GO:0002053)	0.10696	0.225587	0.131611	0.283129	0.199709	-0.297376	LRP5
water homeostasis (GO:0030104)	0.109689	0.225587	0.134834	0.283129	0.208982	-0.311184	WFS1
negative regulation of cyclic nucleotide metabolic process (GO:0030800)	0.10696	0.225587	0.131611	0.283129	0.209232	-0.311557	EDN1
cellular response to glucose stimulus (GO:0071333)	0.109689	0.225587	0.134834	0.283129	0.216163	-0.321876	PPP3CA
protein kinase C-activating G-protein coupled receptor signaling pathway (GO:0007205)	0.109689	0.225587	0.134834	0.283129	0.22478	-0.334709	EDN1
response to nicotine (GO:0035094)	0.109689	0.225587	0.134834	0.283129	0.240015	-0.357393	EDN1
anion homeostasis (GO:0055081)	0.109689	0.225587	0.134834	0.283129	0.247623	-0.368722	PQLC2
ER-associated ubiquitin-dependent protein catabolic process (GO:0030433)	0.109689	0.225587	0.134834	0.283129	0.262907	-0.391481	WFS1
amino sugar metabolic process (GO:0006040)	0.109689	0.225587	0.134834	0.283129	0.267114	-0.397745	B4GALNT2
RNA methylation (GO:0001510)	0.10696	0.225587	0.131611	0.283129	0.270267	-0.40244	HENMT1
porphyrin-containing compound metabolic process (GO:0006778)	0.109689	0.225587	0.134834	0.283129	0.282875	-0.421214	COX10
membrane depolarization during action potential (GO:0086010)	0.109689	0.225587	0.134834	0.283129	0.310452	-0.462277	ANK2
cellular respiration (GO:0045333)	0.109689	0.225587	0.134834	0.283129	0.316937	-0.471934	COX10
DNA replication (GO:0006260)	0.110382	0.226236	0.153488	0.29577	-0.811695	1.20632	NCOA6;BAZ1A
intracellular receptor signaling pathway (GO:0030522)	0.110382	0.226236	0.153488	0.29577	-0.804023	1.19492	NCOA6;NR2F6
regulation of neuron apoptotic process (GO:0043523)	0.11235	0.22652	0.156073	0.296674	-0.881993	1.30969	TFAP2A;WFS1
brain development (GO:0007420)	0.111365	0.22652	0.154779	0.295982	-0.820411	1.21825	CNTNAP2;NCOA6
hexose metabolic process (GO:0019318)	0.111365	0.22652	0.154779	0.295982	-0.817929	1.21456	GLB1;LRP5
transcription initiation from RNA polymerase II promoter (GO:0006367)	0.111365	0.22652	0.154779	0.295982	-0.790585	1.17396	NCOA6;NR2F6
positive regulation of striated muscle cell differentiation (GO:0051155)	0.11241	0.22652	0.138046	0.286136	0.18046	-0.267968	EDN1
social behavior (GO:0035176)	0.11241	0.22652	0.138046	0.286136	0.212405	-0.315405	CNTNAP2
intraspecies interaction between organisms (GO:0051703)	0.11241	0.22652	0.138046	0.286136	0.221254	-0.328544	CNTNAP2
regulation of NF-kappaB import into nucleus (GO:0042345)	0.11241	0.22652	0.138046	0.286136	0.241814	-0.359075	TNFSF14
protein deacylation (GO:0035601)	0.11241	0.22652	0.138046	0.286136	0.279295	-0.414731	ELK4
phagosome maturation (GO:0090382)	0.11241	0.22652	0.138046	0.286136	0.297652	-0.441991	ATP6V0C
positive regulation of growth (GO:0045927)	0.113338	0.227244	0.157368	0.296674	-0.802154	1.18858	WFS1;MEGF8
regulation of peptide hormone secretion (GO:0090276)	0.113338	0.227244	0.157368	0.296674	-0.787246	1.16649	PPP3CA;LRP5
cell junction organization (GO:0034330)	0.113338	0.227244	0.157368	0.296674	-0.769918	1.14081	ANK2;ARHGAP6
outflow tract morphogenesis (GO:0003151)	0.115122	0.228152	0.141246	0.288016	0.212572	-0.314127	TFAP2A
response to amine (GO:0014075)	0.115122	0.228152	0.141246	0.288016	0.216057	-0.319277	PPP3CA
cellular response to hexose stimulus (GO:0071331)	0.115122	0.228152	0.141246	0.288016	0.218248	-0.322515	PPP3CA
forelimb morphogenesis (GO:0035136)	0.115122	0.228152	0.141246	0.288016	0.219911	-0.324973	TFAP2A
regulation of bone remodeling (GO:0046850)	0.115122	0.228152	0.141246	0.288016	0.23042	-0.340501	LRP5
muscle fiber development (GO:0048747)	0.115122	0.228152	0.141246	0.288016	0.274772	-0.406042	PPP3CA
bone development (GO:0060348)	0.115122	0.228152	0.141246	0.288016	0.31824	-0.470278	LRP5
regulation of peptide secretion (GO:0002791)	0.116314	0.229341	0.161268	0.301653	-0.768335	1.13141	PPP3CA;LRP5
lipid transport (GO:0006869)	0.11731	0.229341	0.162571	0.302193	-0.761751	1.12171	OSBPL6;GM2A
regulation of polysaccharide metabolic process (GO:0032881)	0.117827	0.229341	0.144434	0.289109	0.23238	-0.342189	CLTC
cellular response to monosaccharide stimulus (GO:0071326)	0.117827	0.229341	0.144434	0.289109	0.238936	-0.351844	PPP3CA
negative regulation of cell-cell adhesion (GO:0022408)	0.117827	0.229341	0.144434	0.289109	0.260784	-0.384016	B4GALNT2
cardiac muscle contraction (GO:0060048)	0.117827	0.229341	0.144434	0.289109	0.268025	-0.394679	ANK2
cell-substrate junction assembly (GO:0007044)	0.117827	0.229341	0.144434	0.289109	0.276816	-0.407624	ARHGAP6
response to exogenous dsRNA (GO:0043330)	0.117827	0.229341	0.144434	0.289109	0.282859	-0.416523	SLC3A2
macromolecule deacylation (GO:0098732)	0.117827	0.229341	0.144434	0.289109	0.283105	-0.416885	ELK4
actin polymerization or depolymerization (GO:0008154)	0.117827	0.229341	0.144434	0.289109	0.301251	-0.443605	ARHGAP6
T cell proliferation (GO:0042098)	0.117827	0.229341	0.144434	0.289109	0.308834	-0.454772	TNFSF14
regulation of intracellular transport (GO:0032386)	0.118869	0.230994	0.181429	0.318677	-0.932931	1.36708	TNFSF14;WWC1;ANK2
cellular response to insulin stimulus (GO:0032869)	0.11931	0.231102	0.165185	0.303847	-0.777149	1.13844	BAIAP2;ATP6V0C
muscle contraction (GO:0006936)	0.11931	0.231102	0.165185	0.303847	-0.726551	1.06432	EDN1;ANK2
positive regulation of MAPK cascade (GO:0043410)	0.119531	0.231157	0.182356	0.319189	-0.841273	1.23218	EDN1;WNT7B;WWC1
transmembrane receptor protein serine/threonine kinase signaling pathway (GO:0007178)	0.120313	0.231211	0.166495	0.303847	-0.732099	1.0721	PPM1L;MEGF8
coenzyme metabolic process (GO:0006732)	0.120313	0.231211	0.166495	0.303847	-0.729048	1.06764	ELOVL5;ELOVL6
negative regulation of cell-substrate adhesion (GO:0010812)	0.120523	0.231211	0.14761	0.293507	0.259369	-0.379827	ARHGAP6
icosanoid biosynthetic process (GO:0046456)	0.120523	0.231211	0.14761	0.293507	0.290839	-0.425911	EDN1
fatty acid derivative biosynthetic process (GO:1901570)	0.120523	0.231211	0.14761	0.293507	0.298921	-0.437747	EDN1
learning or memory (GO:0007611)	0.122325	0.231915	0.16912	0.305654	-0.70461	1.02971	CNTNAP2;GM2A
positive regulation of MAP kinase activity (GO:0043406)	0.121318	0.231915	0.167806	0.305654	-0.696566	1.01795	EDN1;WNT7B
T cell activation (GO:0042110)	0.122325	0.231915	0.16912	0.305654	-0.690786	1.0095	PPP3CA;TNFSF14
negative regulation of carbohydrate metabolic process (GO:0045912)	0.123211	0.231915	0.150775	0.295392	0.212083	-0.309935	CLTC
regulation of mesenchymal cell proliferation (GO:0010464)	0.123211	0.231915	0.150775	0.295392	0.229678	-0.335648	LRP5
regulation of cardiac muscle contraction (GO:0055117)	0.123211	0.231915	0.150775	0.295392	0.236443	-0.345535	ANK2
receptor internalization (GO:0031623)	0.123211	0.231915	0.150775	0.295392	0.279357	-0.408248	CLTC
negative regulation of hemostasis (GO:1900047)	0.123211	0.231915	0.150775	0.295392	0.281337	-0.411141	EDN1
negative regulation of blood coagulation (GO:0030195)	0.123211	0.231915	0.150775	0.295392	0.294325	-0.430122	EDN1
negative regulation of epidermal growth factor receptor signaling pathway (GO:0042059)	0.123211	0.231915	0.150775	0.295392	0.302995	-0.442793	TFAP2A
cerebral cortex development (GO:0021987)	0.123211	0.231915	0.150775	0.295392	0.315325	-0.46081	CNTNAP2
sulfur compound catabolic process (GO:0044273)	0.123211	0.231915	0.150775	0.295392	0.348063	-0.508654	GLB1
regulation of cellular response to stress (GO:0080135)	0.12555	0.23402	0.190759	0.326959	-0.84369	1.22533	EDN1;WFS1;WNT7B
regulation of nitric oxide biosynthetic process (GO:0045428)	0.125891	0.23402	0.153929	0.29577	0.181789	-0.264021	EDN1
gastrulation (GO:0007369)	0.125891	0.23402	0.153929	0.29577	0.252636	-0.366916	LRP5
lymphocyte homeostasis (GO:0002260)	0.125891	0.23402	0.153929	0.29577	0.253645	-0.36838	TNFSF14
neutrophil chemotaxis (GO:0030593)	0.125891	0.23402	0.153929	0.29577	0.293812	-0.426716	EDN1
connective tissue development (GO:0061448)	0.125891	0.23402	0.153929	0.29577	0.296288	-0.430312	LRP5
negative regulation of ERBB signaling pathway (GO:1901185)	0.125891	0.23402	0.153929	0.29577	0.308706	-0.448349	TFAP2A
somatic stem cell maintenance (GO:0035019)	0.125891	0.23402	0.153929	0.29577	0.315253	-0.457856	LRP5
glycerolipid biosynthetic process (GO:0045017)	0.126375	0.234195	0.174392	0.311154	-0.641427	0.931096	ELOVL5;ELOVL6
Golgi vesicle transport (GO:0048193)	0.126375	0.234195	0.174392	0.311154	-0.637905	0.925984	VAMP8;CLTC
regulation of blood circulation (GO:1903522)	0.128413	0.235338	0.177038	0.312619	-0.71796	1.03869	EDN1;ANK2
aging (GO:0007568)	0.128413	0.235338	0.177038	0.312619	-0.679931	0.983677	EDN1;CANX
nucleocytoplasmic transport (GO:0006913)	0.128413	0.235338	0.177038	0.312619	-0.646789	0.935729	PPP3CA;CHTOP
eye morphogenesis (GO:0048592)	0.128563	0.235338	0.157071	0.296674	0.262715	-0.380078	LRP5
cellular response to interleukin-1 (GO:0071347)	0.128563	0.235338	0.157071	0.296674	0.293918	-0.42522	EDN1
actin filament bundle organization (GO:0061572)	0.128563	0.235338	0.157071	0.296674	0.301556	-0.43627	BAIAP2
actin filament bundle assembly (GO:0051017)	0.128563	0.235338	0.157071	0.296674	0.308719	-0.446634	BAIAP2
neutrophil migration (GO:1990266)	0.128563	0.235338	0.157071	0.296674	0.320423	-0.463565	EDN1
positive regulation of smooth muscle cell proliferation (GO:0048661)	0.131227	0.23912	0.160201	0.300597	0.225763	-0.323019	EDN1
fluid transport (GO:0042044)	0.131227	0.23912	0.160201	0.300597	0.27282	-0.390348	EDN1
pigment biosynthetic process (GO:0046148)	0.131227	0.23912	0.160201	0.300597	0.310593	-0.444394	COX10
regulation of protein serine/threonine kinase activity (GO:0071900)	0.133744	0.241391	0.202118	0.337799	-0.714909	1.01613	EDN1;WNT7B;LRP5
nuclear transport (GO:0051169)	0.13354	0.241391	0.183682	0.321042	-0.62812	0.89277	PPP3CA;CHTOP
regulation of neurological system process (GO:0031644)	0.133882	0.241391	0.16332	0.302193	0.195018	-0.277186	EDN1
positive regulation of neuron apoptotic process (GO:0043525)	0.133882	0.241391	0.16332	0.302193	0.234339	-0.333074	TFAP2A
smooth muscle contraction (GO:0006939)	0.133882	0.241391	0.16332	0.302193	0.240753	-0.342191	EDN1
negative regulation of coagulation (GO:0050819)	0.133882	0.241391	0.16332	0.302193	0.298227	-0.42388	EDN1
chaperone-mediated protein folding (GO:0061077)	0.133882	0.241391	0.16332	0.302193	0.337168	-0.479229	CANX
regulation of calcium ion transmembrane transport (GO:1903169)	0.13653	0.244328	0.166428	0.303847	0.232754	-0.328008	ANK2
stem cell proliferation (GO:0072089)	0.13653	0.244328	0.166428	0.303847	0.240901	-0.339488	WNT7B
regulation of calcium ion transmembrane transporter activity (GO:1901019)	0.13653	0.244328	0.166428	0.303847	0.244294	-0.34427	ANK2
regulation of protein localization to plasma membrane (GO:1903076)	0.13653	0.244328	0.166428	0.303847	0.278657	-0.392695	CLTC
Rho protein signal transduction (GO:0007266)	0.13653	0.244328	0.166428	0.303847	0.30457	-0.429213	ARHGAP6
regulation of Wnt signaling pathway (GO:0030111)	0.138713	0.246842	0.190364	0.326959	-0.634118	0.887136	LRP5;ATP6V0C
cellular response to drug (GO:0035690)	0.13917	0.246842	0.169524	0.305654	0.253889	-0.355193	PPP3CA
cellular glucose homeostasis (GO:0001678)	0.13917	0.246842	0.169524	0.305654	0.276312	-0.386563	PPP3CA
establishment of cell polarity (GO:0030010)	0.13917	0.246842	0.169524	0.305654	0.282176	-0.394767	WWC1
organelle fusion (GO:0048284)	0.13917	0.246842	0.169524	0.305654	0.289775	-0.405398	VAMP8
response to dsRNA (GO:0043331)	0.13917	0.246842	0.169524	0.305654	0.290085	-0.405831	SLC3A2
cellular response to carbohydrate stimulus (GO:0071322)	0.141802	0.249664	0.17261	0.308894	0.220843	-0.306451	PPP3CA
sensory perception of pain (GO:0019233)	0.141802	0.249664	0.17261	0.308894	0.239036	-0.331696	EDN1
regulation of cell junction assembly (GO:1901888)	0.141802	0.249664	0.17261	0.308894	0.242143	-0.336008	ARHGAP6
negative regulation of wound healing (GO:0061045)	0.141802	0.249664	0.17261	0.308894	0.277543	-0.385131	EDN1
determination of left/right symmetry (GO:0007368)	0.141802	0.249664	0.17261	0.308894	0.284968	-0.395433	MEGF8
leukocyte homeostasis (GO:0001776)	0.144426	0.252799	0.175683	0.311604	0.218207	-0.30007	TNFSF14
regulation of axon extension (GO:0030516)	0.144426	0.252799	0.175683	0.311604	0.270912	-0.372547	MEGF8
regulation of smooth muscle contraction (GO:0006940)	0.144426	0.252799	0.175683	0.311604	0.283851	-0.390341	EDN1
positive regulation of axonogenesis (GO:0050772)	0.144426	0.252799	0.175683	0.311604	0.285202	-0.392198	MEGF8
positive regulation of cell cycle process (GO:0090068)	0.14498	0.253028	0.198427	0.336512	-0.645682	0.887331	EDN1;LRP5
DNA-templated transcription, initiation (GO:0006352)	0.14498	0.253028	0.198427	0.336512	-0.58633	0.805766	NCOA6;NR2F6
monosaccharide metabolic process (GO:0005996)	0.14603	0.254491	0.199775	0.336586	-0.592681	0.811078	GLB1;LRP5
negative regulation of endopeptidase activity (GO:0010951)	0.147082	0.254842	0.201124	0.337742	-0.601096	0.821765	TNFSF14;SPINT2
in utero embryonic development (GO:0001701)	0.147082	0.254842	0.201124	0.337742	-0.590208	0.806879	EDN1;WNT7B
regulation of vasoconstriction (GO:0019229)	0.147042	0.254842	0.178746	0.314709	0.264423	-0.361495	EDN1
regulation of excitatory postsynaptic membrane potential (GO:0060079)	0.147042	0.254842	0.178746	0.314709	0.266494	-0.364327	PPP3CA
posttranscriptional regulation of gene expression (GO:0010608)	0.149239	0.257804	0.223353	0.348268	-0.701887	0.951448	WFS1;ANK2;ATP1B2
carboxylic acid transport (GO:0046942)	0.14919	0.257804	0.203826	0.338957	-0.568471	0.770595	PQLC2;SLC3A2
determination of bilateral symmetry (GO:0009855)	0.149651	0.257804	0.181798	0.318677	0.266014	-0.360597	MEGF8
granulocyte chemotaxis (GO:0071621)	0.149651	0.257804	0.181798	0.318677	0.266127	-0.360751	EDN1
regulation of neuron death (GO:1901214)	0.150247	0.258089	0.205179	0.339031	-0.634032	0.858765	TFAP2A;WFS1
antigen processing and presentation (GO:0019882)	0.150247	0.258089	0.205179	0.339031	-0.583173	0.789879	CLTC;CANX
chordate embryonic development (GO:0043009)	0.151305	0.259164	0.206533	0.339031	-0.585812	0.791018	EDN1;WNT7B
organic acid transport (GO:0015849)	0.151305	0.259164	0.206533	0.339031	-0.556587	0.751556	PQLC2;SLC3A2
cognition (GO:0050890)	0.152365	0.259497	0.207888	0.339031	-0.537559	0.725173	CNTNAP2;GM2A
regulation of striated muscle contraction (GO:0006942)	0.152251	0.259497	0.184838	0.321655	0.252778	-0.341	ANK2
specification of symmetry (GO:0009799)	0.152251	0.259497	0.184838	0.321655	0.260557	-0.351494	MEGF8
peptide hormone secretion (GO:0030072)	0.152251	0.259497	0.184838	0.321655	0.298058	-0.402084	EDN1
anion transport (GO:0006820)	0.152841	0.259938	0.228244	0.350425	-0.595736	0.802643	PQLC2;SLC3A2;BEST2
cell projection morphogenesis (GO:0048858)	0.153426	0.260195	0.209243	0.339031	-0.572072	0.770194	WNT7B;BAIAP2
positive regulation of proteolysis (GO:0045862)	0.153426	0.260195	0.209243	0.339031	-0.548994	0.739123	WFS1;SNX33
positive regulation of endothelial cell migration (GO:0010595)	0.154844	0.26039	0.187867	0.324105	0.191771	-0.258042	EDN1
embryonic digit morphogenesis (GO:0042733)	0.154844	0.26039	0.187867	0.324105	0.24521	-0.329949	LRP5
positive regulation of neuron death (GO:1901216)	0.154844	0.26039	0.187867	0.324105	0.248046	-0.333765	TFAP2A
mesenchyme development (GO:0060485)	0.154844	0.26039	0.187867	0.324105	0.258244	-0.347486	WNT7B
regulation of release of sequestered calcium ion into cytosol (GO:0051279)	0.154844	0.26039	0.187867	0.324105	0.285168	-0.383715	ANK2
granulocyte migration (GO:0097530)	0.154844	0.26039	0.187867	0.324105	0.293469	-0.394885	EDN1
embryo development ending in birth or egg hatching (GO:0009792)	0.155553	0.260851	0.211958	0.341124	-0.552225	0.742084	EDN1;WNT7B
negative regulation of peptidase activity (GO:0010466)	0.155553	0.260851	0.211958	0.341124	-0.550306	0.739506	TNFSF14;SPINT2
regulation of stress fiber assembly (GO:0051492)	0.157429	0.262893	0.190885	0.326959	0.276739	-0.369726	ARHGAP6
RNA phosphodiester bond hydrolysis, endonucleolytic (GO:0090502)	0.157429	0.262893	0.190885	0.326959	0.289444	-0.3867	ENDOU
peptide secretion (GO:0002790)	0.157429	0.262893	0.190885	0.326959	0.309042	-0.412883	EDN1
regulation of anatomical structure size (GO:0090066)	0.157686	0.262956	0.214676	0.342739	-0.580677	0.775649	EDN1;WNT7B
regulation of cell division (GO:0051302)	0.159824	0.265348	0.217398	0.344588	-0.528574	0.701265	EDN1;LRP5
Wnt signaling pathway (GO:0016055)	0.159824	0.265348	0.217398	0.344588	-0.514682	0.682834	WNT7B;LRP5
establishment of synaptic vesicle localization (GO:0097480)	0.160006	0.265348	0.193893	0.331164	0.304263	-0.403669	CANX
synaptic vesicle transport (GO:0048489)	0.160006	0.265348	0.193893	0.331164	0.307456	-0.407906	CANX
positive regulation of protein kinase activity (GO:0045860)	0.162335	0.268126	0.24106	0.356828	-0.586005	0.771357	EDN1;WFS1;WNT7B
regulation of tissue remodeling (GO:0034103)	0.162575	0.268126	0.196889	0.334851	0.245655	-0.323356	LRP5
embryonic pattern specification (GO:0009880)	0.162575	0.268126	0.196889	0.334851	0.291477	-0.383671	TFAP2A
regulation of postsynaptic membrane potential (GO:0060078)	0.162575	0.268126	0.196889	0.334851	0.302926	-0.398741	PPP3CA
muscle system process (GO:0003012)	0.163043	0.268528	0.221487	0.348268	-0.498938	0.656004	EDN1;ANK2
steroid hormone mediated signaling pathway (GO:0043401)	0.165137	0.27049	0.199874	0.336586	0.264145	-0.345375	NR2F6
positive regulation of osteoblast differentiation (GO:0045669)	0.165137	0.27049	0.199874	0.336586	0.279416	-0.365342	WNT7B
activation of phospholipase C activity (GO:0007202)	0.165137	0.27049	0.199874	0.336586	0.293526	-0.383791	ARHGAP6
tetrapyrrole metabolic process (GO:0033013)	0.165137	0.27049	0.199874	0.336586	0.34204	-0.447223	COX10
cellular response to hormone stimulus (GO:0032870)	0.166777	0.270607	0.247019	0.36075	-0.587571	0.768007	BAIAP2;ATP6V0C;NR2F6
response to hypoxia (GO:0001666)	0.167352	0.270607	0.22695	0.350425	-0.542295	0.708827	HSD11B2;EDN1
positive regulation of protein maturation (GO:1903319)	0.166273	0.270607	0.225583	0.349902	-0.500317	0.653959	WFS1;SNX33
positive regulation of protein processing (GO:0010954)	0.166273	0.270607	0.225583	0.349902	-0.497887	0.650782	WFS1;SNX33
steroid metabolic process (GO:0008202)	0.166273	0.270607	0.225583	0.349902	-0.470619	0.615141	HSD11B2;LRP5
mitotic nuclear division (GO:0007067)	0.166273	0.270607	0.225583	0.349902	-0.461851	0.60368	CLTC;SNX33
regulation of sodium ion transport (GO:0002028)	0.167691	0.270607	0.202849	0.337799	0.24794	-0.32408	ATP1B2
establishment of protein localization to plasma membrane (GO:0090002)	0.167691	0.270607	0.202849	0.337799	0.299786	-0.391847	ANK2
pigment metabolic process (GO:0042440)	0.167691	0.270607	0.202849	0.337799	0.306684	-0.400863	COX10
inner ear morphogenesis (GO:0042472)	0.167691	0.270607	0.202849	0.337799	0.344465	-0.450246	TFAP2A
glycosaminoglycan catabolic process (GO:0006027)	0.167691	0.270607	0.202849	0.337799	0.345224	-0.451239	GLB1
cholesterol homeostasis (GO:0042632)	0.170237	0.273978	0.205812	0.339031	0.322623	-0.417702	LRP5
sensory perception of smell (GO:0007608)	0.170237	0.273978	0.205812	0.339031	0.352806	-0.45678	BEST2
response to decreased oxygen levels (GO:0036293)	0.171681	0.274018	0.232424	0.352437	-0.526026	0.680973	HSD11B2;EDN1
embryonic heart tube morphogenesis (GO:0003143)	0.172775	0.274018	0.208765	0.339031	0.256549	-0.332119	MEGF8
kidney epithelium development (GO:0072073)	0.172775	0.274018	0.208765	0.339031	0.267022	-0.345677	WNT7B
cellular response to retinoic acid (GO:0071300)	0.172775	0.274018	0.208765	0.339031	0.303003	-0.392256	WNT7B
regulation of actin filament bundle assembly (GO:0032231)	0.172775	0.274018	0.208765	0.339031	0.305438	-0.395408	ARHGAP6
gene silencing (GO:0016458)	0.172775	0.274018	0.208765	0.339031	0.310137	-0.401491	HENMT1
regulation of cellular amino acid metabolic process (GO:0006521)	0.172775	0.274018	0.208765	0.339031	0.311601	-0.403387	DUOXA2
sterol homeostasis (GO:0055092)	0.172775	0.274018	0.208765	0.339031	0.31276	-0.404888	LRP5
regulation of extent of cell growth (GO:0061387)	0.172775	0.274018	0.208765	0.339031	0.314604	-0.407275	MEGF8
regulation of cation channel activity (GO:2001257)	0.172775	0.274018	0.208765	0.339031	0.31792	-0.411567	ANK2
single-organism membrane fusion (GO:0044801)	0.172775	0.274018	0.208765	0.339031	0.335113	-0.433825	VAMP8
monocarboxylic acid metabolic process (GO:0032787)	0.175016	0.276205	0.258007	0.366963	-0.477515	0.614377	EDN1;ELOVL5;ELOVL6
cell part morphogenesis (GO:0032990)	0.174941	0.276205	0.236535	0.353611	-0.465271	0.598624	WNT7B;BAIAP2
regulation of blood vessel size (GO:0050880)	0.175306	0.276205	0.211707	0.341124	0.314873	-0.40512	EDN1
regulation of smoothened signaling pathway (GO:0008589)	0.175306	0.276205	0.211707	0.341124	0.333039	-0.428492	WNT7B
sphingolipid biosynthetic process (GO:0030148)	0.175306	0.276205	0.211707	0.341124	0.375436	-0.48304	PPM1L
negative regulation of cellular component organization (GO:0051129)	0.175771	0.276573	0.259009	0.367953	-0.504657	0.648625	CLTC;SNX33;ARHGAP6
organic hydroxy compound metabolic process (GO:1901615)	0.177283	0.277627	0.261016	0.369055	-0.447974	0.574068	TTPA;LRP5;GDPD1
positive regulation of stem cell proliferation (GO:2000648)	0.177829	0.277627	0.214638	0.342739	0.300752	-0.385406	LRP5
regulation of tube size (GO:0035150)	0.177829	0.277627	0.214638	0.342739	0.316566	-0.405672	EDN1
ceramide metabolic process (GO:0006672)	0.177829	0.277627	0.214638	0.342739	0.319197	-0.409043	GM2A
protein polymerization (GO:0051258)	0.177829	0.277627	0.214638	0.342739	0.328822	-0.421378	ARHGAP6
activation of signaling protein activity involved in unfolded protein response (GO:0006987)	0.177829	0.277627	0.214638	0.342739	0.369148	-0.473054	WFS1
positive regulation of kinase activity (GO:0033674)	0.180319	0.279733	0.265037	0.37291	-0.475314	0.605511	EDN1;WFS1;WNT7B
negative regulation of ossification (GO:0030279)	0.180345	0.279733	0.217559	0.344588	0.307671	-0.391948	LRP5
regulation of neural precursor cell proliferation (GO:2000177)	0.180345	0.279733	0.217559	0.344588	0.308755	-0.393329	PTBP2
striated muscle cell development (GO:0055002)	0.180345	0.279733	0.217559	0.344588	0.333883	-0.42534	PPP3CA
glutamine family amino acid metabolic process (GO:0009064)	0.180345	0.279733	0.217559	0.344588	0.358785	-0.457063	OAT
response to metal ion (GO:0010038)	0.182586	0.281801	0.246145	0.35997	-0.432271	0.547495	TFAP2A;PPP3CA
regulation of bone mineralization (GO:0030500)	0.182853	0.281801	0.220469	0.347362	0.31759	-0.402245	TFAP2A
multicellular organismal response to stress (GO:0033555)	0.182853	0.281801	0.220469	0.347362	0.342652	-0.433988	PPP3CA
dorsal/ventral pattern formation (GO:0009953)	0.182853	0.281801	0.220469	0.347362	0.349986	-0.443277	EDN1
positive regulation of nuclease activity (GO:0032075)	0.182853	0.281801	0.220469	0.347362	0.361692	-0.458103	WFS1
positive regulation of protein serine/threonine kinase activity (GO:0071902)	0.18478	0.283107	0.248894	0.361428	-0.38252	0.482714	EDN1;WNT7B
vasculogenesis (GO:0001570)	0.185354	0.283107	0.223368	0.348268	0.30472	-0.384535	WNT7B
cellular iron ion homeostasis (GO:0006879)	0.185354	0.283107	0.223368	0.348268	0.310146	-0.391383	ATP6V0C
positive regulation of phospholipase C activity (GO:0010863)	0.185354	0.283107	0.223368	0.348268	0.321805	-0.406095	ARHGAP6
cellular response to mechanical stimulus (GO:0071260)	0.185354	0.283107	0.223368	0.348268	0.327753	-0.413601	TNFSF14
protein secretion (GO:0009306)	0.185354	0.283107	0.223368	0.348268	0.344111	-0.434245	CANX
aminoglycan catabolic process (GO:0006026)	0.185354	0.283107	0.223368	0.348268	0.362275	-0.457165	GLB1
response to oxygen levels (GO:0070482)	0.186978	0.285225	0.251645	0.362414	-0.438388	0.549948	HSD11B2;EDN1
glucose transport (GO:0015758)	0.187847	0.286186	0.226257	0.350425	0.341022	-0.426657	EDN1
cellular response to peptide hormone stimulus (GO:0071375)	0.18918	0.286694	0.254397	0.365108	-0.421423	0.5265	BAIAP2;ATP6V0C
negative regulation of cysteine-type endopeptidase activity involved in apoptotic process (GO:0043154)	0.190332	0.286694	0.229135	0.350425	0.30506	-0.381124	TNFSF14
regulation of phospholipase C activity (GO:1900274)	0.190332	0.286694	0.229135	0.350425	0.344019	-0.429797	ARHGAP6
hexose transport (GO:0008645)	0.190332	0.286694	0.229135	0.350425	0.347844	-0.434575	EDN1
odontogenesis of dentin-containing tooth (GO:0042475)	0.190332	0.286694	0.229135	0.350425	0.353571	-0.44173	WNT7B
alpha-amino acid biosynthetic process (GO:1901607)	0.190332	0.286694	0.229135	0.350425	0.365777	-0.456979	OAT
adherens junction organization (GO:0034332)	0.190332	0.286694	0.229135	0.350425	0.366439	-0.457807	ARHGAP6
action potential (GO:0001508)	0.190332	0.286694	0.229135	0.350425	0.382904	-0.478377	ANK2
mRNA export from nucleus (GO:0006406)	0.190332	0.286694	0.229135	0.350425	0.388912	-0.485883	CHTOP
behavior (GO:0007610)	0.191058	0.287425	0.279173	0.382122	-0.39159	0.488231	CNTNAP2;GM2A;WFS1
positive regulation of muscle cell differentiation (GO:0051149)	0.19281	0.288707	0.232003	0.352437	0.305456	-0.37948	EDN1
regulation of epidermal growth factor receptor signaling pathway (GO:0042058)	0.195281	0.288707	0.23486	0.352437	0.310719	-0.386019	TFAP2A
BMP signaling pathway (GO:0030509)	0.19281	0.288707	0.232003	0.352437	0.320902	-0.39867	MEGF8
tissue remodeling (GO:0048771)	0.195281	0.288707	0.23486	0.352437	0.328222	-0.407764	LRP5
response to interleukin-1 (GO:0070555)	0.195281	0.288707	0.23486	0.352437	0.33612	-0.417576	EDN1
monosaccharide transport (GO:0015749)	0.195281	0.288707	0.23486	0.352437	0.341432	-0.424175	EDN1
negative regulation of cysteine-type endopeptidase activity (GO:2000117)	0.195281	0.288707	0.23486	0.352437	0.342012	-0.424896	TNFSF14
body fluid secretion (GO:0007589)	0.195281	0.288707	0.23486	0.352437	0.3441	-0.427489	EDN1
positive regulation of developmental growth (GO:0048639)	0.195281	0.288707	0.23486	0.352437	0.349599	-0.434321	MEGF8
hormone secretion (GO:0046879)	0.19281	0.288707	0.232003	0.352437	0.350749	-0.43575	EDN1
protein import into nucleus (GO:0006606)	0.195281	0.288707	0.23486	0.352437	0.355256	-0.44135	PPP3CA
single-organism nuclear import (GO:1902593)	0.195281	0.288707	0.23486	0.352437	0.370829	-0.460697	PPP3CA
receptor metabolic process (GO:0043112)	0.195281	0.288707	0.23486	0.352437	0.373904	-0.464516	CLTC
striated muscle contraction (GO:0006941)	0.195281	0.288707	0.23486	0.352437	0.40378	-0.501633	ANK2
positive regulation of blood circulation (GO:1903524)	0.197744	0.290202	0.237707	0.353611	0.329944	-0.4082	EDN1
regulation of calcium ion transport into cytosol (GO:0010522)	0.197744	0.290202	0.237707	0.353611	0.347453	-0.429862	ANK2
negative regulation of purine nucleotide metabolic process (GO:1900543)	0.197744	0.290202	0.237707	0.353611	0.358847	-0.443958	EDN1
peptide transport (GO:0015833)	0.197744	0.290202	0.237707	0.353611	0.358963	-0.444101	EDN1
regulation of biomineral tissue development (GO:0070167)	0.197744	0.290202	0.237707	0.353611	0.359096	-0.444266	TFAP2A
regulation of nuclease activity (GO:0032069)	0.197744	0.290202	0.237707	0.353611	0.374705	-0.463577	WFS1
regulation of transcription factor import into nucleus (GO:0042990)	0.2002	0.292731	0.240543	0.356503	0.336331	-0.413183	TNFSF14
intracellular steroid hormone receptor signaling pathway (GO:0030518)	0.2002	0.292731	0.240543	0.356503	0.381124	-0.468211	NCOA6
regulation of RNA splicing (GO:0043484)	0.2002	0.292731	0.240543	0.356503	0.396169	-0.486694	PTBP2
cellular response to peptide (GO:1901653)	0.202463	0.294515	0.270922	0.37748	-0.342142	0.418243	BAIAP2;ATP6V0C
regulation of MAP kinase activity (GO:0043405)	0.202463	0.294515	0.270922	0.37748	-0.289487	0.353876	EDN1;WNT7B
blood vessel morphogenesis (GO:0048514)	0.202648	0.294515	0.243369	0.358917	0.324052	-0.39613	LRP5
regulation of ERBB signaling pathway (GO:1901184)	0.202648	0.294515	0.243369	0.358917	0.336464	-0.411302	TFAP2A
regulation of organ growth (GO:0046620)	0.202648	0.294515	0.243369	0.358917	0.374601	-0.457922	WWC1
response to acid chemical (GO:0001101)	0.204688	0.295555	0.273677	0.379498	-0.346097	0.421858	EDN1;WNT7B
negative regulation of intrinsic apoptotic signaling pathway (GO:2001243)	0.205089	0.295555	0.246185	0.35997	0.329787	-0.401977	WFS1
muscle cell development (GO:0055001)	0.205089	0.295555	0.246185	0.35997	0.370008	-0.451004	PPP3CA
negative regulation of nucleotide metabolic process (GO:0045980)	0.205089	0.295555	0.246185	0.35997	0.370305	-0.451365	EDN1
hormone transport (GO:0009914)	0.205089	0.295555	0.246185	0.35997	0.37054	-0.451651	EDN1
nuclear import (GO:0051170)	0.205089	0.295555	0.246185	0.35997	0.38342	-0.46735	PPP3CA
cartilage development (GO:0051216)	0.205089	0.295555	0.246185	0.35997	0.387209	-0.47197	EDN1
embryo development (GO:0009790)	0.205802	0.296227	0.275055	0.380606	-0.292153	0.355442	EDN1;WNT7B
T cell costimulation (GO:0031295)	0.207523	0.297275	0.24899	0.361428	0.343908	-0.417193	TNFSF14
regulation of circadian rhythm (GO:0042752)	0.207523	0.297275	0.24899	0.361428	0.343946	-0.41724	NR2F6
myeloid leukocyte migration (GO:0097529)	0.207523	0.297275	0.24899	0.361428	0.356194	-0.432098	EDN1
RNA export from nucleus (GO:0006405)	0.207523	0.297275	0.24899	0.361428	0.405631	-0.492069	CHTOP
positive regulation of cell cycle (GO:0045787)	0.208032	0.297294	0.27781	0.381551	-0.312095	0.378582	EDN1;LRP5
dephosphorylation (GO:0016311)	0.208032	0.297294	0.27781	0.381551	-0.273319	0.331545	PPP3CA;PPM1L
lymphocyte costimulation (GO:0031294)	0.209949	0.297904	0.251786	0.362414	0.34803	-0.421458	TNFSF14
multi-organism behavior (GO:0051705)	0.209949	0.297904	0.251786	0.362414	0.364543	-0.441456	CNTNAP2
protein localization to plasma membrane (GO:0072659)	0.209949	0.297904	0.251786	0.362414	0.375379	-0.454578	ANK2
regulation of oxidoreductase activity (GO:0051341)	0.209949	0.297904	0.251786	0.362414	0.376123	-0.455479	EDN1
regulation of smooth muscle cell proliferation (GO:0048660)	0.209949	0.297904	0.251786	0.362414	0.37978	-0.459908	EDN1
cell-cell junction assembly (GO:0007043)	0.209949	0.297904	0.251786	0.362414	0.399737	-0.484075	ANK2
regulation of cell-matrix adhesion (GO:0001952)	0.212368	0.300625	0.254571	0.365108	0.344276	-0.413783	ARHGAP6
palate development (GO:0060021)	0.212368	0.300625	0.254571	0.365108	0.359926	-0.432592	TFAP2A
positive regulation of epithelial cell migration (GO:0010634)	0.21478	0.3019	0.257345	0.366457	0.317465	-0.380215	EDN1
developmental growth involved in morphogenesis (GO:0060560)	0.21478	0.3019	0.257345	0.366457	0.357803	-0.428526	WNT7B
regulation of carbohydrate biosynthetic process (GO:0043255)	0.21478	0.3019	0.257345	0.366457	0.358395	-0.429236	CLTC
regulation of hemostasis (GO:1900046)	0.21478	0.3019	0.257345	0.366457	0.38958	-0.466585	EDN1
regulation of blood coagulation (GO:0030193)	0.21478	0.3019	0.257345	0.366457	0.40181	-0.481232	EDN1
cytokinesis (GO:0000910)	0.21478	0.3019	0.257345	0.366457	0.437194	-0.523609	SNX33
positive regulation of protein import into nucleus (GO:0042307)	0.217184	0.30421	0.26011	0.368208	0.340628	-0.40536	TNFSF14
positive regulation of phospholipase activity (GO:0010518)	0.217184	0.30421	0.26011	0.368208	0.385856	-0.459183	ARHGAP6
regulation of organelle assembly (GO:1902115)	0.217184	0.30421	0.26011	0.368208	0.388253	-0.462036	EDN1
regulation of reactive oxygen species metabolic process (GO:2000377)	0.219581	0.306493	0.262865	0.370358	0.358226	-0.423623	TFAP2A
retinoid metabolic process (GO:0001523)	0.219581	0.306493	0.262865	0.370358	0.405161	-0.479127	RLBP1
lymphocyte proliferation (GO:0046651)	0.219581	0.306493	0.262865	0.370358	0.413918	-0.489482	TNFSF14
lung development (GO:0030324)	0.221971	0.30911	0.265609	0.37291	0.363515	-0.426788	WNT7B
regulation of cellular amine metabolic process (GO:0033238)	0.221971	0.30911	0.265609	0.37291	0.370361	-0.434826	DUOXA2
response to nutrient levels (GO:0031667)	0.222584	0.309604	0.295702	0.3957	-0.227942	0.267254	HSD11B2;TTPA
positive regulation of Ras GTPase activity (GO:0032320)	0.223707	0.310624	0.297077	0.396698	-0.219873	0.25707	ALS2CL;ARHGAP6
amide transport (GO:0042886)	0.224354	0.310624	0.268344	0.375431	0.36871	-0.431086	EDN1
endoplasmic reticulum unfolded protein response (GO:0030968)	0.224354	0.310624	0.268344	0.375431	0.395711	-0.462654	WFS1
mononuclear cell proliferation (GO:0032943)	0.224354	0.310624	0.268344	0.375431	0.408974	-0.478161	TNFSF14
positive regulation of protein localization to nucleus (GO:1900182)	0.226729	0.31319	0.271068	0.37748	0.339292	-0.3939	TNFSF14
chloride transmembrane transport (GO:1902476)	0.226729	0.31319	0.271068	0.37748	0.42109	-0.488863	BEST2
glycerolipid metabolic process (GO:0046486)	0.228205	0.314865	0.302572	0.400984	-0.178417	0.206181	ELOVL5;ELOVL6
regulation of striated muscle cell differentiation (GO:0051153)	0.229098	0.31501	0.273783	0.379498	0.323826	-0.374068	EDN1
regulation of coagulation (GO:0050818)	0.229098	0.31501	0.273783	0.379498	0.384365	-0.444	EDN1
blood vessel development (GO:0001568)	0.229098	0.31501	0.273783	0.379498	0.395331	-0.456667	NCOA6
nuclear division (GO:0000280)	0.230457	0.316081	0.305318	0.403532	-0.177469	0.204401	CLTC;SNX33
regulation of stem cell proliferation (GO:0072091)	0.231459	0.316081	0.276487	0.380606	0.311944	-0.359283	LRP5
vascular process in circulatory system (GO:0003018)	0.231459	0.316081	0.276487	0.380606	0.369642	-0.425737	EDN1
response to amino acid (GO:0043200)	0.231459	0.316081	0.276487	0.380606	0.375948	-0.433	EDN1
positive regulation of Wnt signaling pathway (GO:0030177)	0.231459	0.316081	0.276487	0.380606	0.376995	-0.434206	ATP6V0C
cellular response to unfolded protein (GO:0034620)	0.231459	0.316081	0.276487	0.380606	0.396055	-0.456159	WFS1
regulation of fat cell differentiation (GO:0045598)	0.233813	0.318571	0.279182	0.382122	0.307303	-0.351527	LRP5
diterpenoid metabolic process (GO:0016101)	0.233813	0.318571	0.279182	0.382122	0.411903	-0.471181	RLBP1
negative regulation of proteolysis (GO:0045861)	0.234965	0.319776	0.310803	0.408163	-0.199827	0.22783	TNFSF14;SPINT2
lymphocyte activation (GO:0046649)	0.237221	0.320226	0.313543	0.409965	-0.107594	0.12252	PPP3CA;TNFSF14
cellular response to tumor necrosis factor (GO:0071356)	0.2385	0.320226	0.284542	0.384629	0.336834	-0.383562	EDN1
RNA phosphodiester bond hydrolysis (GO:0090501)	0.2385	0.320226	0.284542	0.384629	0.350259	-0.39885	ENDOU
regulation of phospholipase activity (GO:0010517)	0.2385	0.320226	0.284542	0.384629	0.378597	-0.431119	ARHGAP6
membrane fusion (GO:0061025)	0.2385	0.320226	0.284542	0.384629	0.391646	-0.445978	VAMP8
membrane lipid biosynthetic process (GO:0046467)	0.23616	0.320226	0.281867	0.384481	0.396995	-0.452069	PPM1L
fatty acid derivative metabolic process (GO:1901568)	0.23616	0.320226	0.281867	0.384481	0.400286	-0.455817	EDN1
icosanoid metabolic process (GO:0006690)	0.23616	0.320226	0.281867	0.384481	0.403157	-0.459086	EDN1
cellular transition metal ion homeostasis (GO:0046916)	0.2385	0.320226	0.284542	0.384629	0.403629	-0.459624	ATP6V0C
leukocyte proliferation (GO:0070661)	0.2385	0.320226	0.284542	0.384629	0.413979	-0.471409	TNFSF14
RNA modification (GO:0009451)	0.2385	0.320226	0.284542	0.384629	0.417085	-0.474947	HENMT1
phototransduction, visible light (GO:0007603)	0.2385	0.320226	0.284542	0.384629	0.430728	-0.490482	RLBP1
regulation of vesicle-mediated transport (GO:0060627)	0.239478	0.32118	0.316281	0.411302	-0.136036	0.154504	VAMP8;SNX33
epithelial tube morphogenesis (GO:0060562)	0.240833	0.322276	0.287207	0.387358	0.353841	-0.400671	MEGF8
positive regulation of lipase activity (GO:0060193)	0.240833	0.322276	0.287207	0.387358	0.366968	-0.415535	ARHGAP6
positive regulation of hormone secretion (GO:0046887)	0.243159	0.325026	0.289863	0.390501	0.371719	-0.417757	EDN1
iron ion homeostasis (GO:0055072)	0.245478	0.326669	0.292509	0.392302	0.345089	-0.386089	ATP6V0C
regulation of endothelial cell migration (GO:0010594)	0.245478	0.326669	0.292509	0.392302	0.355171	-0.397368	EDN1
cellular response to topologically incorrect protein (GO:0035967)	0.245478	0.326669	0.292509	0.392302	0.380926	-0.426184	WFS1
chloride transport (GO:0006821)	0.245478	0.326669	0.292509	0.392302	0.418599	-0.468333	BEST2
response to extracellular stimulus (GO:0009991)	0.247389	0.328846	0.325846	0.421703	-0.125182	0.139223	HSD11B2;TTPA
hormone-mediated signaling pathway (GO:0009755)	0.24779	0.329015	0.295145	0.395395	0.371177	-0.41262	NR2F6
regulation of ion transmembrane transport (GO:0034765)	0.24852	0.329619	0.32721	0.422763	-0.102642	0.113914	ANK2;ATP1B2
cellular response to lipid (GO:0071396)	0.249651	0.330247	0.328573	0.423157	-0.146044	0.161804	WNT7B;NR2F6
positive regulation of nucleocytoplasmic transport (GO:0046824)	0.250095	0.330247	0.297771	0.396698	0.362865	-0.402024	TNFSF14
ER-nucleus signaling pathway (GO:0006984)	0.250095	0.330247	0.297771	0.396698	0.381013	-0.42213	WFS1
regulation of cell-cell adhesion (GO:0022407)	0.250095	0.330247	0.297771	0.396698	0.394628	-0.437214	B4GALNT2
negative regulation of protein processing (GO:0010955)	0.250783	0.330427	0.329936	0.424001	-0.128802	0.142631	TNFSF14;SPINT2
negative regulation of protein maturation (GO:1903318)	0.250783	0.330427	0.329936	0.424001	-0.126243	0.139798	TNFSF14;SPINT2
establishment of vesicle localization (GO:0051650)	0.252393	0.331819	0.300388	0.399297	0.387013	-0.426939	CANX
regulation of cytokine-mediated signaling pathway (GO:0001959)	0.252393	0.331819	0.300388	0.399297	0.392713	-0.433227	EDN1
homeostasis of number of cells (GO:0048872)	0.254684	0.333734	0.302996	0.400984	0.368202	-0.404069	TNFSF14
lipid homeostasis (GO:0055088)	0.254684	0.333734	0.302996	0.400984	0.373523	-0.409909	LRP5
odontogenesis (GO:0042476)	0.254684	0.333734	0.302996	0.400984	0.400378	-0.439379	WNT7B
terpenoid metabolic process (GO:0006721)	0.256968	0.336359	0.305594	0.403532	0.393663	-0.428926	RLBP1
response to light stimulus (GO:0009416)	0.257575	0.336786	0.338097	0.429955	-0.0850201	0.0925282	RLBP1;NR2F6
regulation of cAMP biosynthetic process (GO:0030817)	0.259246	0.338232	0.308182	0.406055	0.352342	-0.381947	EDN1
osteoblast differentiation (GO:0001649)	0.259246	0.338232	0.308182	0.406055	0.372337	-0.403621	CLTC
cellular response to metal ion (GO:0071248)	0.261516	0.340454	0.310761	0.408163	0.359963	-0.387852	TFAP2A
polyol metabolic process (GO:0019751)	0.261516	0.340454	0.310761	0.408163	0.389076	-0.41922	GDPD1
regulation of transmembrane transport (GO:0034762)	0.263239	0.341915	0.344877	0.434356	-0.0674153	0.0723496	ANK2;ATP1B2
leukocyte chemotaxis (GO:0030595)	0.26378	0.341915	0.31333	0.409965	0.373089	-0.400396	EDN1
response to calcium ion (GO:0051592)	0.26378	0.341915	0.31333	0.409965	0.404538	-0.434147	PPP3CA
sensory perception of chemical stimulus (GO:0007606)	0.26378	0.341915	0.31333	0.409965	0.415469	-0.445878	BEST2
organic anion transport (GO:0015711)	0.264372	0.342313	0.34623	0.435147	-0.0459557	0.0492659	PQLC2;SLC3A2
tube morphogenesis (GO:0035239)	0.266036	0.342987	0.31589	0.41124	0.346285	-0.370547	MEGF8
protein localization to nucleus (GO:0034504)	0.266036	0.342987	0.31589	0.41124	0.381102	-0.407803	PPP3CA
negative regulation of cytoskeleton organization (GO:0051494)	0.266036	0.342987	0.31589	0.41124	0.387227	-0.414357	ARHGAP6
regulation of response to cytokine stimulus (GO:0060759)	0.266036	0.342987	0.31589	0.41124	0.39063	-0.417999	EDN1
carbohydrate transport (GO:0008643)	0.268286	0.345516	0.318441	0.413663	0.371808	-0.395126	EDN1
antigen processing and presentation of peptide antigen via MHC class I (GO:0002474)	0.272766	0.350532	0.323514	0.419344	0.358655	-0.37598	CANX
detection of visible light (GO:0009584)	0.272766	0.350532	0.323514	0.419344	0.401122	-0.420498	RLBP1
regulation of cell adhesion (GO:0030155)	0.273437	0.351018	0.357028	0.445278	-0.0370511	0.0387894	ARHGAP6;B4GALNT2
response to ketone (GO:1901654)	0.274996	0.352641	0.326037	0.421703	0.352871	-0.367799	EDN1
regulation of sequence-specific DNA binding transcription factor activity (GO:0051090)	0.275703	0.353171	0.359718	0.445946	-0.000456503	0.00047513	WFS1;LRP5
response to glucose (GO:0009749)	0.277218	0.354355	0.328551	0.423157	0.367311	-0.381069	PPP3CA
cellular amino acid biosynthetic process (GO:0008652)	0.277218	0.354355	0.328551	0.423157	0.385743	-0.400191	OAT
positive regulation of organelle organization (GO:0010638)	0.277969	0.354558	0.362405	0.447055	-0.0601804	0.0623999	EDN1;LRP5
alcohol metabolic process (GO:0006066)	0.277969	0.354558	0.362405	0.447055	-0.0111454	0.0115564	LRP5;GDPD1
cholesterol metabolic process (GO:0008203)	0.279435	0.355294	0.331055	0.424076	0.37627	-0.389368	LRP5
positive regulation of cell growth (GO:0030307)	0.279435	0.355294	0.331055	0.424076	0.376755	-0.389869	MEGF8
regulation of wound healing (GO:0061041)	0.279435	0.355294	0.331055	0.424076	0.384672	-0.398062	EDN1
steroid biosynthetic process (GO:0006694)	0.281644	0.357345	0.33355	0.426361	0.359448	-0.36989	HSD11B2
inorganic anion transmembrane transport (GO:0098661)	0.281644	0.357345	0.33355	0.426361	0.400344	-0.411975	BEST2
negative regulation of intracellular signal transduction (GO:1902532)	0.283633	0.358622	0.369104	0.45251	-0.0194703	0.0199665	WFS1;WWC1
stem cell maintenance (GO:0019827)	0.283847	0.358622	0.336036	0.428169	0.366844	-0.376193	LRP5
axonogenesis (GO:0007409)	0.283847	0.358622	0.336036	0.428169	0.385675	-0.395504	BAIAP2
phototransduction (GO:0007602)	0.283847	0.358622	0.336036	0.428169	0.389673	-0.399604	RLBP1
regulation of response to wounding (GO:1903034)	0.285898	0.360258	0.371776	0.45405	-0.00678981	0.00693195	EDN1;DUOXA2
cellular response to inorganic substance (GO:0071241)	0.286043	0.360258	0.338513	0.429955	0.338999	-0.346096	TFAP2A
nuclear export (GO:0051168)	0.286043	0.360258	0.338513	0.429955	0.396027	-0.404318	CHTOP
regulation of Ras GTPase activity (GO:0032318)	0.288162	0.360743	0.374444	0.45552	-0.0106227	0.0108308	ALS2CL;ARHGAP6
response to tumor necrosis factor (GO:0034612)	0.288233	0.360743	0.340981	0.430807	0.352183	-0.359083	EDN1
response to hexose (GO:0009746)	0.288233	0.360743	0.340981	0.430807	0.359905	-0.366956	PPP3CA
response to retinoic acid (GO:0032526)	0.288233	0.360743	0.340981	0.430807	0.363521	-0.370643	WNT7B
synapse organization (GO:0050808)	0.288233	0.360743	0.340981	0.430807	0.373533	-0.380851	WNT7B
response to alkaloid (GO:0043279)	0.288233	0.360743	0.340981	0.430807	0.388869	-0.396487	EDN1
regulation of cell shape (GO:0008360)	0.290416	0.362717	0.34344	0.433002	0.388687	-0.394179	BAIAP2
respiratory electron transport chain (GO:0022904)	0.290416	0.362717	0.34344	0.433002	0.401762	-0.407439	COX10
Fc receptor signaling pathway (GO:0038093)	0.291557	0.363763	0.378439	0.458795	-0.574092	0.580551	PPP3CA;BAIAP2
regulation of cAMP metabolic process (GO:0030814)	0.292592	0.364676	0.34589	0.435147	0.364874	-0.368065	EDN1
negative regulation of hydrolase activity (GO:0051346)	0.293819	0.365445	0.381096	0.460619	0.00767269	-0.00772363	TNFSF14;SPINT2
regulation of endopeptidase activity (GO:0052548)	0.293819	0.365445	0.381096	0.460619	0.0128891	-0.0129747	TNFSF14;SPINT2
isoprenoid metabolic process (GO:0006720)	0.294762	0.365859	0.348331	0.436871	0.404393	-0.40662	RLBP1
regulation of axonogenesis (GO:0050770)	0.294762	0.365859	0.348331	0.436871	0.407733	-0.409978	MEGF8
learning (GO:0007612)	0.296926	0.367783	0.350763	0.439002	0.389463	-0.389566	CNTNAP2
electron transport chain (GO:0022900)	0.296926	0.367783	0.350763	0.439002	0.401265	-0.401371	COX10
positive regulation of cell development (GO:0010720)	0.298342	0.369156	0.386397	0.46329	0.0344712	-0.0343519	EDN1;MEGF8
response to monosaccharide (GO:0034284)	0.299082	0.36931	0.353186	0.441114	0.359997	-0.3586	PPP3CA
regulation of cyclic nucleotide biosynthetic process (GO:0030802)	0.299082	0.36931	0.353186	0.441114	0.366954	-0.36553	EDN1
negative regulation of protein serine/threonine kinase activity (GO:0071901)	0.303376	0.373458	0.358005	0.445278	0.389141	-0.383285	LRP5
chromatin remodeling (GO:0006338)	0.303376	0.373458	0.358005	0.445278	0.392874	-0.386961	BAZ1A
protein localization to endoplasmic reticulum (GO:0070972)	0.303376	0.373458	0.358005	0.445278	0.411462	-0.405269	ANK2
regulation of nucleotide biosynthetic process (GO:0030808)	0.305514	0.374551	0.360402	0.445946	0.353494	-0.347141	EDN1
regulation of purine nucleotide biosynthetic process (GO:1900371)	0.305514	0.374551	0.360402	0.445946	0.358963	-0.352511	EDN1
muscle cell differentiation (GO:0042692)	0.305514	0.374551	0.360402	0.445946	0.373896	-0.367176	WNT7B
sterol metabolic process (GO:0016125)	0.305514	0.374551	0.360402	0.445946	0.374394	-0.367665	LRP5
transition metal ion homeostasis (GO:0055076)	0.307645	0.376394	0.362789	0.447055	0.362182	-0.353896	ATP6V0C
regulation of synaptic plasticity (GO:0048167)	0.307645	0.376394	0.362789	0.447055	0.403067	-0.393845	BAIAP2
detection of light stimulus (GO:0009583)	0.309769	0.378607	0.365168	0.449524	0.400496	-0.388985	RLBP1
response to inorganic substance (GO:0010035)	0.311884	0.379647	0.402186	0.475095	0.0720181	-0.0697505	TFAP2A;PPP3CA
regulation of muscle cell differentiation (GO:0051147)	0.311887	0.379647	0.367539	0.451053	0.338099	-0.327453	EDN1
regulation of lipase activity (GO:0060191)	0.311887	0.379647	0.367539	0.451053	0.349842	-0.338826	ARHGAP6
response to temperature stimulus (GO:0009266)	0.311887	0.379647	0.367539	0.451053	0.377245	-0.365367	NR2F6
regulation of peptidase activity (GO:0052547)	0.314137	0.381224	0.4048	0.476774	0.0692106	-0.0667444	TNFSF14;SPINT2
cellular response to steroid hormone stimulus (GO:0071383)	0.313999	0.381224	0.3699	0.452562	0.335957	-0.323986	NR2F6
positive regulation of cell morphogenesis involved in differentiation (GO:0010770)	0.313999	0.381224	0.3699	0.452562	0.35748	-0.344742	MEGF8
signal release (GO:0023061)	0.316104	0.382837	0.372253	0.45405	0.379501	-0.364376	EDN1
mucopolysaccharide metabolic process (GO:1903510)	0.316104	0.382837	0.372253	0.45405	0.397845	-0.381989	GLB1
cellular amine metabolic process (GO:0044106)	0.318203	0.384602	0.374597	0.45552	0.380842	-0.363912	SAT1
cellular biogenic amine metabolic process (GO:0006576)	0.318203	0.384602	0.374597	0.45552	0.383481	-0.366434	SAT1
regulation of intrinsic apoptotic signaling pathway (GO:2001242)	0.320295	0.386352	0.376933	0.457432	0.35636	-0.3389	WFS1
negative regulation of sequence-specific DNA binding transcription factor activity (GO:0043433)	0.320295	0.386352	0.376933	0.457432	0.368062	-0.350029	WFS1
inorganic anion transport (GO:0015698)	0.322382	0.388478	0.37926	0.459326	0.408125	-0.38589	BEST2
regulation of epithelial cell migration (GO:0010632)	0.326535	0.3923	0.383889	0.462596	0.341842	-0.319871	EDN1
potassium ion transmembrane transport (GO:0071805)	0.326535	0.3923	0.383889	0.462596	0.404659	-0.37865	ATP1B2
cellular potassium ion transport (GO:0071804)	0.326535	0.3923	0.383889	0.462596	0.407201	-0.381029	ATP1B2
positive regulation of homeostatic process (GO:0032846)	0.328603	0.393208	0.386191	0.46329	0.339015	-0.316442	EDN1
positive regulation of protein catabolic process (GO:0045732)	0.328603	0.393208	0.386191	0.46329	0.352661	-0.329179	SNX33
carbohydrate biosynthetic process (GO:0016051)	0.328603	0.393208	0.386191	0.46329	0.361476	-0.337407	B3GALNT1
circulatory system process (GO:0003013)	0.328603	0.393208	0.386191	0.46329	0.363444	-0.339245	EDN1
positive regulation of intracellular protein transport (GO:0090316)	0.330664	0.394886	0.388484	0.464863	0.326637	-0.303497	TNFSF14
cellular lipid catabolic process (GO:0044242)	0.330664	0.394886	0.388484	0.464863	0.400196	-0.371845	GM2A
cellular response to biotic stimulus (GO:0071216)	0.332719	0.396945	0.390769	0.467131	0.35892	-0.331627	WFS1
regulation of cyclic nucleotide metabolic process (GO:0030799)	0.334767	0.398201	0.393045	0.468451	0.368601	-0.339407	EDN1
activation of MAPK activity (GO:0000187)	0.334767	0.398201	0.393045	0.468451	0.375316	-0.345591	WNT7B
regulation of developmental growth (GO:0048638)	0.334767	0.398201	0.393045	0.468451	0.395227	-0.363925	MEGF8
regulation of mitotic cell cycle (GO:0007346)	0.335456	0.398624	0.429369	0.497885	0.146444	-0.13469	EDN1;LRP5
mRNA transport (GO:0051028)	0.33681	0.398653	0.395313	0.469288	0.374922	-0.344802	CHTOP
lipid modification (GO:0030258)	0.33681	0.398653	0.395313	0.469288	0.392088	-0.36059	B4GALNT2
amine metabolic process (GO:0009308)	0.33681	0.398653	0.395313	0.469288	0.395929	-0.364122	SAT1
cell fate commitment (GO:0045165)	0.33681	0.398653	0.395313	0.469288	0.404602	-0.372098	WNT7B
response to unfolded protein (GO:0006986)	0.338846	0.400667	0.397573	0.471504	0.388209	-0.355065	WFS1
protein localization to organelle (GO:0033365)	0.341038	0.40207	0.43575	0.501241	0.15967	-0.14548	PPP3CA;ANK2
inositol lipid-mediated signaling (GO:0048017)	0.340877	0.40207	0.399825	0.473238	0.369353	-0.336529	EDN1
phosphatidylinositol-mediated signaling (GO:0048015)	0.340877	0.40207	0.399825	0.473238	0.372035	-0.338972	EDN1
regulation of G-protein coupled receptor protein signaling pathway (GO:0008277)	0.342901	0.403868	0.402068	0.475095	0.414529	-0.37584	EDN1
negative regulation of response to wounding (GO:1903035)	0.344919	0.405448	0.404303	0.476656	0.376771	-0.340134	EDN1
ribonucleoprotein complex assembly (GO:0022618)	0.344919	0.405448	0.404303	0.476656	0.386941	-0.349315	PTBP2
response to carbohydrate (GO:0009743)	0.346931	0.407414	0.40653	0.478341	0.366642	-0.329217	PPP3CA
regulation of neuron differentiation (GO:0045664)	0.351051	0.411447	0.447143	0.510312	0.190103	-0.168826	TFAP2A;MEGF8
adult behavior (GO:0030534)	0.350936	0.411447	0.410959	0.483078	0.368101	-0.326901	CNTNAP2
response to toxic substance (GO:0009636)	0.35293	0.412842	0.413161	0.484717	0.36852	-0.326027	TTPA
positive regulation of cytoskeleton organization (GO:0051495)	0.35293	0.412842	0.413161	0.484717	0.3792	-0.335475	EDN1
regulation of cell morphogenesis (GO:0022604)	0.354379	0.413955	0.450913	0.513921	0.185921	-0.163981	MEGF8;BAIAP2
regulation of protein import into nucleus (GO:0042306)	0.354917	0.413955	0.415356	0.486339	0.378266	-0.33363	TNFSF14
response to topologically incorrect protein (GO:0035966)	0.354917	0.413955	0.415356	0.486339	0.39117	-0.345011	WFS1
positive regulation of neuron projection development (GO:0010976)	0.356899	0.415862	0.417542	0.488422	0.430643	-0.377847	MEGF8
cellular response to organonitrogen compound (GO:0071417)	0.3577	0.416391	0.45467	0.517711	0.151187	-0.13246	BAIAP2;ATP6V0C
response to endoplasmic reticulum stress (GO:0034976)	0.358875	0.416545	0.41972	0.489538	0.38942	-0.341039	WFS1
ribonucleoprotein complex subunit organization (GO:0071826)	0.358875	0.416545	0.41972	0.489538	0.403723	-0.353565	PTBP2
regulation of carbohydrate metabolic process (GO:0006109)	0.358875	0.416545	0.41972	0.489538	0.416467	-0.364725	CLTC
positive regulation of protein ubiquitination (GO:0031398)	0.360845	0.418426	0.421891	0.491591	0.427479	-0.372443	WFS1
secretion by cell (GO:0032940)	0.36212	0.419499	0.459657	0.520915	0.207585	-0.180328	EDN1;CANX
cellular response to acid chemical (GO:0071229)	0.362808	0.419891	0.424053	0.493631	0.380871	-0.330505	WNT7B
Ras protein signal transduction (GO:0007265)	0.364766	0.42175	0.426207	0.495657	0.443145	-0.382586	ARHGAP6
regulation of cell-substrate adhesion (GO:0010810)	0.366718	0.42319	0.428354	0.497189	0.388086	-0.333728	ARHGAP6
glucose metabolic process (GO:0006006)	0.366718	0.42319	0.428354	0.497189	0.398814	-0.342953	LRP5
anterior/posterior pattern specification (GO:0009952)	0.368664	0.425027	0.430492	0.498706	0.371886	-0.318187	LRP5
potassium ion transport (GO:0006813)	0.370604	0.426853	0.432623	0.50069	0.437876	-0.37277	ATP1B2
regulation of canonical Wnt signaling pathway (GO:0060828)	0.372538	0.42703	0.434746	0.50073	0.401651	-0.341765	LRP5
positive regulation of cytosolic calcium ion concentration (GO:0007204)	0.372538	0.42703	0.434746	0.50073	0.403482	-0.343323	EDN1
G1/S transition of mitotic cell cycle (GO:0000082)	0.372538	0.42703	0.434746	0.50073	0.41689	-0.354732	PPP3CA
cell cycle G1/S phase transition (GO:0044843)	0.372538	0.42703	0.434746	0.50073	0.419472	-0.356929	PPP3CA
maintenance of location (GO:0051235)	0.372538	0.42703	0.434746	0.50073	0.440346	-0.374691	GM2A
establishment of RNA localization (GO:0051236)	0.374467	0.428013	0.436861	0.501241	0.410089	-0.348002	CHTOP
RNA transport (GO:0050658)	0.374467	0.428013	0.436861	0.501241	0.412611	-0.350143	CHTOP
nucleic acid transport (GO:0050657)	0.374467	0.428013	0.436861	0.501241	0.415225	-0.352361	CHTOP
myeloid cell differentiation (GO:0030099)	0.376389	0.429801	0.438968	0.503177	0.453012	-0.382538	NCOA6
cell chemotaxis (GO:0060326)	0.378306	0.431579	0.441068	0.505101	0.433323	-0.364124	EDN1
regulation of protein localization to nucleus (GO:1900180)	0.380217	0.432935	0.44316	0.506529	0.411505	-0.344499	TNFSF14
protein targeting to membrane (GO:0006612)	0.380217	0.432935	0.44316	0.506529	0.448509	-0.375477	ANK2
positive regulation of protein modification by small protein conjugation or removal (GO:1903322)	0.384022	0.436852	0.447321	0.510312	0.446238	-0.369556	WFS1
cellular component morphogenesis (GO:0032989)	0.386227	0.438944	0.486622	0.545015	0.265625	-0.218711	WNT7B;BAIAP2
cellular response to nitrogen compound (GO:1901699)	0.387314	0.439763	0.487829	0.545113	0.222744	-0.182989	BAIAP2;ATP6V0C
response to radiation (GO:0009314)	0.391654	0.44385	0.492638	0.548952	0.26762	-0.217379	RLBP1;NR2F6
glycosaminoglycan metabolic process (GO:0030203)	0.391562	0.44385	0.455551	0.518222	0.453785	-0.368595	GLB1
response to nutrient (GO:0007584)	0.393433	0.445025	0.45759	0.519555	0.435072	-0.352245	TTPA
developmental growth (GO:0048589)	0.393433	0.445025	0.45759	0.519555	0.44313	-0.358769	WNT7B
immune response-regulating cell surface receptor signaling pathway (GO:0002768)	0.39382	0.445042	0.495032	0.551108	-0.203644	0.164868	PPP3CA;BAIAP2
tube development (GO:0035295)	0.395298	0.446293	0.459621	0.520915	0.427402	-0.34482	WNT7B
cellular carbohydrate metabolic process (GO:0044262)	0.397158	0.44797	0.461645	0.522674	0.429291	-0.344733	GDPD1
regulation of protein targeting (GO:1903533)	0.40086	0.451721	0.46567	0.526734	0.400095	-0.317952	TNFSF14
positive regulation of I-kappaB kinase/NF-kappaB signaling (GO:0043123)	0.402703	0.452946	0.467671	0.528002	0.462145	-0.36601	TNFSF14
establishment of organelle localization (GO:0051656)	0.402703	0.452946	0.467671	0.528002	0.471807	-0.373663	CANX
macromolecule methylation (GO:0043414)	0.40454	0.454586	0.469666	0.529754	0.399384	-0.314861	HENMT1
MAPK cascade (GO:0000165)	0.406372	0.456217	0.471652	0.531495	0.466191	-0.36586	PPM1L
negative regulation of phosphorus metabolic process (GO:0010563)	0.408881	0.457749	0.511599	0.564832	0.299206	-0.23381	EDN1;LRP5
negative regulation of phosphate metabolic process (GO:0045936)	0.408881	0.457749	0.511599	0.564832	0.301839	-0.235868	EDN1;LRP5
aminoglycan metabolic process (GO:0006022)	0.408198	0.457749	0.473632	0.533225	0.462177	-0.361161	GLB1
anion transmembrane transport (GO:0098656)	0.410019	0.458593	0.475604	0.534943	0.456693	-0.356034	BEST2
hematopoietic or lymphoid organ development (GO:0048534)	0.415447	0.464232	0.481477	0.541042	0.478986	-0.36756	LRP5
cytosolic calcium ion homeostasis (GO:0051480)	0.417246	0.465375	0.483421	0.542209	0.455861	-0.348694	EDN1
response to mechanical stimulus (GO:0009612)	0.417246	0.465375	0.483421	0.542209	0.467945	-0.357937	TNFSF14
regulation of cellular ketone metabolic process (GO:0010565)	0.420827	0.468497	0.487286	0.545015	0.433084	-0.328375	DUOXA2
regulation of nucleocytoplasmic transport (GO:0046822)	0.420827	0.468497	0.487286	0.545015	0.442302	-0.335364	TNFSF14
transcription from RNA polymerase II promoter (GO:0006366)	0.421652	0.468981	0.525524	0.577546	0.299034	-0.226427	ELK4;TFAP2A
mitochondrion organization (GO:0007005)	0.422609	0.469609	0.489208	0.546146	0.426695	-0.32252	COX10
coagulation (GO:0050817)	0.423768	0.470025	0.527819	0.579007	0.33173	-0.250446	SLC3A2;ATP1B2
blood coagulation (GO:0007596)	0.423768	0.470025	0.527819	0.579007	0.334207	-0.252316	SLC3A2;ATP1B2
nucleobase-containing compound transport (GO:0015931)	0.424386	0.470276	0.491123	0.547774	0.443245	-0.3344	CHTOP
chromatin modification (GO:0016568)	0.426934	0.472663	0.531249	0.580935	0.2783	-0.20855	ELK4;BAZ1A
hemostasis (GO:0007599)	0.430091	0.475719	0.534662	0.582121	0.336147	-0.249733	SLC3A2;ATP1B2
regulation of cell cycle process (GO:0010564)	0.433239	0.478319	0.53806	0.58436	0.347792	-0.256489	EDN1;LRP5
cellular response to external stimulus (GO:0071496)	0.43319	0.478319	0.500593	0.556782	0.46997	-0.346593	TNFSF14
positive regulation of GTPase activity (GO:0043547)	0.434287	0.478867	0.539188	0.585056	0.283881	-0.209031	ALS2CL;ARHGAP6
positive regulation of GTP catabolic process (GO:0033126)	0.435333	0.478867	0.540315	0.585748	0.289879	-0.213448	ALS2CL;ARHGAP6
cellular component assembly involved in morphogenesis (GO:0010927)	0.434935	0.478867	0.502466	0.55783	0.433644	-0.319307	ANK2
regulation of cysteine-type endopeptidase activity involved in apoptotic process (GO:0043281)	0.434935	0.478867	0.502466	0.55783	0.473463	-0.348627	TNFSF14
negative regulation of apoptotic signaling pathway (GO:2001234)	0.436675	0.479463	0.504332	0.558867	0.463304	-0.34057	WFS1
endosomal transport (GO:0016197)	0.436675	0.479463	0.504332	0.558867	0.496512	-0.364981	SNX33
negative regulation of protein kinase activity (GO:0006469)	0.440138	0.482382	0.508044	0.561942	0.476383	-0.347292	LRP5
positive regulation of T cell activation (GO:0050870)	0.440138	0.482382	0.508044	0.561942	0.478622	-0.348924	TNFSF14
single-organism cellular localization (GO:1902580)	0.448845	0.491476	0.554797	0.597129	0.38175	-0.271173	PPP3CA;ANK2
positive regulation of cell projection organization (GO:0031346)	0.450404	0.492732	0.519017	0.572494	0.496915	-0.351712	MEGF8
DNA recombination (GO:0006310)	0.452096	0.494133	0.520822	0.573957	0.465379	-0.32807	NCOA6
regulation of cysteine-type endopeptidase activity (GO:2000116)	0.453784	0.495526	0.522621	0.57541	0.480018	-0.337038	TNFSF14
energy derivation by oxidation of organic compounds (GO:0015980)	0.455467	0.49691	0.524412	0.576854	0.487574	-0.340983	COX10
response to bacterium (GO:0009617)	0.460484	0.501927	0.529749	0.580593	0.472468	-0.325672	BAIAP2
negative regulation of kinase activity (GO:0033673)	0.462146	0.502825	0.531515	0.580935	0.474476	-0.326208	LRP5
signal transduction by phosphorylation (GO:0023014)	0.462146	0.502825	0.531515	0.580935	0.519348	-0.357059	PPM1L
immune response-regulating cell surface receptor signaling pathway involved in phagocytosis (GO:0002433)	0.463803	0.503258	0.533274	0.581269	-0.0966576	0.0663702	BAIAP2
Fc-gamma receptor signaling pathway (GO:0038094)	0.463803	0.503258	0.533274	0.581269	-0.0930516	0.0638942	BAIAP2
Fc-gamma receptor signaling pathway involved in phagocytosis (GO:0038096)	0.463803	0.503258	0.533274	0.581269	-0.0895405	0.0614832	BAIAP2
Fc receptor mediated stimulatory signaling pathway (GO:0002431)	0.465455	0.504594	0.535027	0.582121	-0.0889147	0.0608178	BAIAP2
proteasome-mediated ubiquitin-dependent protein catabolic process (GO:0043161)	0.467102	0.505922	0.536773	0.583491	0.485965	-0.331124	WFS1
proteasomal protein catabolic process (GO:0010498)	0.478494	0.517325	0.548818	0.593892	0.494448	-0.325882	WFS1
regulation of protein ubiquitination (GO:0031396)	0.478494	0.517325	0.548818	0.593892	0.519435	-0.342351	WFS1
cell projection assembly (GO:0030031)	0.480101	0.517663	0.550514	0.594119	0.487164	-0.320763	BAIAP2
alpha-amino acid metabolic process (GO:1901605)	0.480101	0.517663	0.550514	0.594119	0.488224	-0.321462	OAT
regulation of I-kappaB kinase/NF-kappaB signaling (GO:0043122)	0.480101	0.517663	0.550514	0.594119	0.502713	-0.331002	TNFSF14
positive regulation of sequence-specific DNA binding transcription factor activity (GO:0051091)	0.481704	0.518925	0.552203	0.595406	0.549076	-0.360192	LRP5
negative regulation of response to external stimulus (GO:0032102)	0.483302	0.520179	0.553886	0.596684	0.475361	-0.310688	EDN1
positive regulation of intracellular transport (GO:0032388)	0.486483	0.522664	0.557233	0.598676	0.470137	-0.305032	TNFSF14
positive regulation of neuron differentiation (GO:0045666)	0.486483	0.522664	0.557233	0.598676	0.500158	-0.32451	MEGF8
regulation of intracellular protein transport (GO:0033157)	0.489645	0.52559	0.560556	0.601707	0.484294	-0.311514	TNFSF14
negative regulation of growth (GO:0045926)	0.492788	0.528491	0.563854	0.604706	0.536749	-0.342301	WWC1
protein maturation (GO:0051604)	0.494352	0.529222	0.565494	0.605381	0.508481	-0.323571	WFS1
neuron differentiation (GO:0030182)	0.494352	0.529222	0.565494	0.605381	0.514954	-0.32769	WNT7B
response to lipopolysaccharide (GO:0032496)	0.503639	0.538202	0.575208	0.614683	0.519476	-0.321826	EDN1
regulation of protein modification by small protein conjugation or removal (GO:1903320)	0.503639	0.538202	0.575208	0.614683	0.531939	-0.329547	WFS1
regulation of hormone levels (GO:0010817)	0.50517	0.538878	0.576806	0.615294	0.502538	-0.310702	EDN1
establishment of protein localization to membrane (GO:0090150)	0.50517	0.538878	0.576806	0.615294	0.529505	-0.327375	ANK2
nucleic acid phosphodiester bond hydrolysis (GO:0090305)	0.506697	0.540026	0.578398	0.616444	0.446532	-0.275125	ENDOU
positive regulation of protein transport (GO:0051222)	0.508219	0.541167	0.579984	0.617585	0.486954	-0.299003	TNFSF14
cellular response to abiotic stimulus (GO:0071214)	0.509736	0.541821	0.581565	0.61817	0.492976	-0.302105	TNFSF14
lipid catabolic process (GO:0016042)	0.509736	0.541821	0.581565	0.61817	0.515553	-0.315941	GM2A
single organismal cell-cell adhesion (GO:0016337)	0.514261	0.546146	0.586271	0.622621	0.538626	-0.325798	WNT7B
angiogenesis (GO:0001525)	0.51576	0.547254	0.587828	0.623722	0.518749	-0.312724	SAT1
negative regulation of organelle organization (GO:0010639)	0.517255	0.548354	0.58938	0.624816	0.493921	-0.296764	ARHGAP6
negative regulation of cell development (GO:0010721)	0.52023	0.551021	0.592466	0.627532	0.526617	-0.313854	TTPA
positive regulation of lymphocyte activation (GO:0051251)	0.526127	0.556285	0.598569	0.632879	0.524243	-0.307455	TNFSF14
response to molecule of bacterial origin (GO:0002237)	0.526127	0.556285	0.598569	0.632879	0.527501	-0.309366	EDN1
regulation of inflammatory response (GO:0050727)	0.531953	0.561454	0.604583	0.638112	0.510218	-0.294511	DUOXA2
positive regulation of secretion by cell (GO:1903532)	0.531953	0.561454	0.604583	0.638112	0.52505	-0.303072	EDN1
regulation of cell morphogenesis involved in differentiation (GO:0010769)	0.533399	0.562485	0.606073	0.639122	0.519899	-0.299145	MEGF8
positive regulation of cellular component biogenesis (GO:0044089)	0.53484	0.563509	0.607557	0.640124	0.496188	-0.2846	EDN1
activation of protein kinase activity (GO:0032147)	0.539136	0.567537	0.611976	0.644214	0.535643	-0.303415	WNT7B
regulation of small GTPase mediated signal transduction (GO:0051056)	0.544805	0.572499	0.617793	0.649197	0.520137	-0.290104	ARHGAP6
epithelium development (GO:0060429)	0.544805	0.572499	0.617793	0.649197	0.542263	-0.302444	WNT7B
regulation of T cell activation (GO:0050863)	0.549011	0.575909	0.622099	0.652578	0.51473	-0.284031	TNFSF14
single organism cell adhesion (GO:0098602)	0.549011	0.575909	0.622099	0.652578	0.538949	-0.297395	WNT7B
regulation of protein catabolic process (GO:0042176)	0.550405	0.576363	0.623524	0.65293	0.497663	-0.274222	SNX33
negative regulation of protein phosphorylation (GO:0001933)	0.550405	0.576363	0.623524	0.65293	0.523063	-0.288218	LRP5
positive regulation of leukocyte activation (GO:0002696)	0.553179	0.578762	0.626358	0.655326	0.541823	-0.296303	TNFSF14
chemotaxis (GO:0006935)	0.55456	0.579196	0.627767	0.655656	0.530705	-0.289825	EDN1
taxis (GO:0042330)	0.55456	0.579196	0.627767	0.655656	0.533288	-0.291236	EDN1
reproductive structure development (GO:0048608)	0.557309	0.581561	0.630569	0.658009	0.525461	-0.28482	NCOA6
methylation (GO:0032259)	0.562758	0.586226	0.636113	0.66264	0.463964	-0.24778	HENMT1
protein catabolic process (GO:0030163)	0.562758	0.586226	0.636113	0.66264	0.531647	-0.283926	WFS1
positive regulation of cell activation (GO:0050867)	0.566801	0.589925	0.640216	0.666336	0.548023	-0.289224	TNFSF14
protein targeting (GO:0006605)	0.56814	0.590295	0.641574	0.666592	0.519627	-0.273913	ANK2
positive regulation of secretion (GO:0051047)	0.56814	0.590295	0.641574	0.666592	0.549417	-0.289616	EDN1
response to alcohol (GO:0097305)	0.569475	0.59117	0.642927	0.667419	0.520836	-0.273778	EDN1
regulation of neuron projection development (GO:0010975)	0.570807	0.592039	0.644274	0.66824	0.543995	-0.285152	MEGF8
protein localization to membrane (GO:0072657)	0.572134	0.592903	0.645617	0.669054	0.550491	-0.287755	ANK2
mitotic cell cycle phase transition (GO:0044772)	0.573457	0.593761	0.646955	0.669861	0.541014	-0.282019	PPP3CA
cell cycle phase transition (GO:0044770)	0.577403	0.597331	0.650939	0.673404	0.540481	-0.278502	PPP3CA
positive regulation of neurogenesis (GO:0050769)	0.581313	0.600857	0.654878	0.676896	0.535917	-0.272995	MEGF8
negative regulation of transferase activity (GO:0051348)	0.582608	0.601677	0.656182	0.677659	0.543301	-0.276016	LRP5
cellular response to organic cyclic compound (GO:0071407)	0.591566	0.610402	0.665172	0.686352	0.524787	-0.259055	NR2F6
establishment of protein localization to organelle (GO:0072594)	0.59283	0.61118	0.666437	0.687066	0.540912	-0.266325	PPP3CA
histone modification (GO:0016570)	0.59409	0.611954	0.667697	0.687774	0.508846	-0.249894	ELK4
Fc-epsilon receptor signaling pathway (GO:0038095)	0.596599	0.614011	0.670205	0.689764	0.0590945	-0.028823	PPP3CA
covalent chromatin modification (GO:0016569)	0.597848	0.614768	0.671451	0.690455	0.513059	-0.249609	ELK4
positive regulation of nervous system development (GO:0051962)	0.618505	0.635465	0.69195	0.710924	0.554628	-0.251468	MEGF8
regulation of cell growth (GO:0001558)	0.629014	0.645709	0.702289	0.720929	0.562345	-0.245973	MEGF8
immune response-activating cell surface receptor signaling pathway (GO:0002429)	0.631311	0.647512	0.70454	0.722621	0.104793	-0.0455449	BAIAP2
negative regulation of phosphorylation (GO:0042326)	0.632454	0.64813	0.705659	0.72315	0.565574	-0.245269	LRP5
ncRNA metabolic process (GO:0034660)	0.640358	0.65567	0.713378	0.730436	0.521743	-0.220227	HENMT1
regulation of lymphocyte activation (GO:0051249)	0.653521	0.668576	0.72615	0.742879	0.568366	-0.228827	TNFSF14
ubiquitin-dependent protein catabolic process (GO:0006511)	0.66517	0.679913	0.737367	0.753711	0.503527	-0.194256	WFS1
regulation of apoptotic signaling pathway (GO:2001233)	0.666209	0.680396	0.738364	0.754087	0.559457	-0.215436	WFS1
extracellular matrix organization (GO:0030198)	0.669309	0.68298	0.741332	0.756475	0.56526	-0.215527	TFAP2A
extracellular structure organization (GO:0043062)	0.670336	0.683447	0.742315	0.756833	0.566211	-0.215504	TFAP2A
modification-dependent protein catabolic process (GO:0019941)	0.674413	0.687019	0.746207	0.760155	0.510648	-0.191694	WFS1
neuron projection guidance (GO:0097485)	0.677438	0.688346	0.749089	0.76115	0.572718	-0.213889	ANK2
axon guidance (GO:0007411)	0.677438	0.688346	0.749089	0.76115	0.575171	-0.214805	ANK2
protein oligomerization (GO:0051259)	0.676433	0.688346	0.748132	0.76115	0.583485	-0.21791	OAT
modification-dependent macromolecule catabolic process (GO:0043632)	0.678441	0.688781	0.750042	0.761474	0.516152	-0.192438	WFS1
generation of precursor metabolites and energy (GO:0006091)	0.685371	0.695228	0.756617	0.767499	0.575066	-0.209045	COX10
regulation of protein transport (GO:0051223)	0.689265	0.698587	0.760297	0.77058	0.580145	-0.208095	TNFSF14
proteolysis involved in cellular protein catabolic process (GO:0051603)	0.700664	0.708344	0.771014	0.779465	0.526335	-0.181493	WFS1
regulation of cell projection organization (GO:0031344)	0.700664	0.708344	0.771014	0.779465	0.601457	-0.207397	MEGF8
regulation of leukocyte activation (GO:0002694)	0.69973	0.708344	0.770139	0.779465	0.604173	-0.208334	TNFSF14
DNA repair (GO:0006281)	0.711652	0.718847	0.78126	0.789159	0.518707	-0.171229	NCOA6
negative regulation of protein modification process (GO:0031400)	0.715226	0.721848	0.784575	0.791839	0.608945	-0.19848	LRP5
regulation of cell activation (GO:0050865)	0.726542	0.732653	0.79501	0.801696	0.614327	-0.191107	TNFSF14
cellular amino acid metabolic process (GO:0006520)	0.727394	0.732896	0.795792	0.80181	0.583028	-0.181177	OAT
small GTPase mediated signal transduction (GO:0007264)	0.74229	0.747276	0.809375	0.814811	0.57056	-0.166216	ARHGAP6
immune response-activating signal transduction (GO:0002757)	0.743094	0.747458	0.810103	0.81486	0.21465	-0.0624799	BAIAP2
regulation of establishment of protein localization (GO:0070201)	0.744694	0.748439	0.811551	0.815632	0.595064	-0.172429	TNFSF14
multicellular organismal development (GO:0007275)	0.75332	0.756474	0.819323	0.822754	0.570971	-0.15935	WNT7B
response to other organism (GO:0051707)	0.760164	0.762708	0.825447	0.82821	0.614492	-0.166454	BAIAP2
cellular response to cytokine stimulus (GO:0071345)	0.766821	0.768744	0.831368	0.833453	0.630818	-0.165904	EDN1
activation of immune response (GO:0002253)	0.778209	0.77951	0.84141	0.842816	0.254032	-0.0632768	BAIAP2
multicellular organismal reproductive process (GO:0048609)	0.78097	0.781622	0.843828	0.844532	0.539245	-0.132861	EDN1
gene expression (GO:0010467)	0.876067	0.876067	0.922431	0.922431	0.59781	-0.079098	NR2F6

## Sheet: GO TOM Upregulated Genes
Term	P-value	Adjusted P-value	Old P-value	Old Adjusted P-value	Z-score	Combined Score	Genes
extracellular matrix organization (GO:0030198)	1.13448e-10	1.4868e-07	2.24025e-09	2.91911e-06	-2.3808	37.4297	APP;SPARC;COL14A1;SDC2;SDC3;ICAM2;LTBP4;LTBP3;FBLN2;VTN;ADAMTS2;EGFLAM;CTSK;SERPINH1;TIMP1;LAMB2;FN1;COL3A1;COL5A1;MFAP2;COL6A1;COL5A2;ITGA8;COL6A3;COL8A1
extracellular structure organization (GO:0043062)	1.2034e-10	1.4868e-07	2.3627e-09	2.91911e-06	-2.3805	37.4249	APP;SPARC;COL14A1;SDC2;SDC3;LTBP4;ICAM2;LTBP3;FBLN2;VTN;ADAMTS2;EGFLAM;CTSK;SERPINH1;TIMP1;LAMB2;FN1;COL3A1;COL5A1;MFAP2;COL5A2;COL6A1;ITGA8;COL6A3;COL8A1
organic hydroxy compound transport (GO:0015850)	2.82361e-07	0.000214676	1.77654e-06	0.00131468	-2.19866	18.5707	CETP;SLC22A3;RBP4;APOM;P2RX1;SLC22A2;APOC3;CD36;SLC25A20;APOB;CPT1B
collagen metabolic process (GO:0032963)	3.47513e-07	0.000214676	2.12818e-06	0.00131468	-2.1708	18.3354	ADAMTS2;COL3A1;COL5A1;COL14A1;CTSK;COL5A2;COL6A1;SERPINH1;COL6A3;COL8A1
multicellular organismal macromolecule metabolic process (GO:0044259)	6.72831e-07	0.000332513	3.777e-06	0.00186659	-2.18692	17.5147	ADAMTS2;COL3A1;COL5A1;COL14A1;CTSK;COL5A2;COL6A1;SERPINH1;COL6A3;COL8A1
multicellular organismal metabolic process (GO:0044236)	1.12222e-06	0.000440443	5.90536e-06	0.00228415	-2.16422	16.7245	ADAMTS2;COL3A1;COL5A1;COL14A1;CTSK;COL5A2;COL6A1;SERPINH1;COL8A1;COL6A3
collagen catabolic process (GO:0030574)	1.24772e-06	0.000440443	6.47068e-06	0.00228415	-2.15444	16.6489	COL3A1;ADAMTS2;COL5A1;COL14A1;CTSK;COL5A2;COL6A1;COL8A1;COL6A3
organic anion transport (GO:0015711)	1.65775e-06	0.000512037	1.0543e-05	0.00284746	-2.32024	17.5807	CETP;NTRK2;SLC22A6;SLC13A3;ABCC2;SLC35B1;APOC3;SLC4A1;SLC4A2;SLC51A;CPT1B;SLC1A7;FABP1;CA3;CD36;SLC25A20;SLC22A8;AGXT
platelet activation (GO:0030168)	1.96312e-06	0.000538985	1.06943e-05	0.00284746	-2.23659	16.8322	APP;SPARC;ENTPD2;GP1BB;ACTN2;FN1;F2;COL3A1;P2RX1;TYRO3;RAC2;FLNA;TIMP1;CD36
multicellular organismal catabolic process (GO:0044243)	2.42593e-06	0.000599448	1.15235e-05	0.00284746	-2.14724	15.9314	ADAMTS2;COL3A1;COL5A1;COL14A1;CTSK;COL5A2;COL6A1;COL8A1;COL6A3
quaternary ammonium group transport (GO:0015697)	4.62204e-06	0.00103828	2.56697e-05	0.00576634	-2.42602	16.6672	SLC22A3;SLC22A2;SLC25A20;SLC22A8;CPT1B
extracellular matrix disassembly (GO:0022617)	7.64469e-06	0.00157417	3.2172e-05	0.00662476	-2.1589	13.9336	COL3A1;COL5A1;COL14A1;CTSK;COL5A2;COL6A1;FN1;COL8A1;COL6A3;TIMP1
hemopoiesis (GO:0030097)	1.01626e-05	0.00193167	4.05491e-05	0.00770744	-2.19186	13.6978	LYL1;TAL1;GLRX5;AHSP;TEK;ZFPM1;GATA1;ADD2;KLF1
protein-lipid complex remodeling (GO:0034368)	1.71005e-05	0.00248561	7.02773e-05	0.010215	-2.53781	15.2198	CETP;APOM;APOC3;APOB;MPO
macromolecular complex remodeling (GO:0034367)	1.71005e-05	0.00248561	7.02773e-05	0.010215	-2.51901	15.1071	CETP;APOM;APOC3;APOB;MPO
plasma lipoprotein particle remodeling (GO:0034369)	1.71005e-05	0.00248561	7.02773e-05	0.010215	-2.50952	15.0502	CETP;APOM;APOC3;APOB;MPO
drug transport (GO:0015893)	1.71005e-05	0.00248561	7.02773e-05	0.010215	-2.46152	14.7623	SLC22A3;ABCB1;SLC15A2;ABCC2;SLC22A2
collagen fibril organization (GO:0030199)	2.6405e-05	0.00362481	9.32375e-05	0.0127994	-2.46772	13.8684	COL3A1;ADAMTS2;COL5A1;COL14A1;COL5A2;SERPINH1
secretion by cell (GO:0032940)	4.07624e-05	0.00530126	0.000193111	0.0251145	-2.37379	12.4382	NTRK2;APP;STEAP3;SPARC;ACTN2;GCGR;SLC22A2;LTBP4;FN1;ABAT;PCSK6;P2RX1;FKBP1B;TYRO3;S100A13;FLNA;CD36;TIMP1
response to acid chemical (GO:0001101)	5.45073e-05	0.00673438	0.000216846	0.0267913	-2.45004	12.2515	SLC22A6;SPARC;ABCC2;MGMT;TIE1;SERPINF1;KRT13;COL3A1;RBP4;COL6A1;COL5A2;APOB;SLC22A8;SIPA1
cellular component disassembly (GO:0022411)	5.89785e-05	0.0069398	0.000251004	0.0269666	-2.30681	11.466	NFE2;SMARCD3;RPS7;COL14A1;HMGB2;FN1;HSPA2;COL3A1;COL5A1;CTSK;COL6A1;COL5A2;COL6A3;COL8A1;TIMP1;VIM
coagulation (GO:0050817)	6.80451e-05	0.00716616	0.000318531	0.0302727	-2.32868	11.4999	NFE2;APP;SPARC;GP1BB;ACTN2;FN1;F2;GATA1;THBD;DOK2;ADORA2A;P2RX1;RAC2;FLNA;CD36;TIMP1;TEK;APOB;ZFPM1
blood coagulation (GO:0007596)	6.80451e-05	0.00716616	0.000318531	0.0302727	-2.32625	11.4879	APP;NFE2;SPARC;GP1BB;ACTN2;FN1;F2;GATA1;THBD;DOK2;ADORA2A;P2RX1;RAC2;FLNA;CD36;TIMP1;TEK;APOB;ZFPM1
drug transmembrane transport (GO:0006855)	6.96026e-05	0.00716616	0.000245081	0.0269666	-2.29926	11.3547	SLC22A3;ABCB1;ABCC2;SLC22A2
plasma lipoprotein particle organization (GO:0071827)	7.85014e-05	0.00763848	0.000243123	0.0269666	-2.35136	11.4618	CETP;APOM;APOC3;APOB;MPO
hemostasis (GO:0007599)	8.03725e-05	0.00763848	0.000370394	0.0323102	-2.3176	11.2973	NFE2;APP;SPARC;GP1BB;ACTN2;FN1;F2;GATA1;THBD;DOK2;ADORA2A;P2RX1;RAC2;FLNA;CD36;TIMP1;TEK;APOB;ZFPM1
anion transport (GO:0006820)	9.39246e-05	0.00859584	0.000411722	0.0323102	-2.25712	10.7359	CETP;NTRK2;SLC22A6;SLC13A3;ABCC2;SLC35B1;APOC3;SLC4A1;SLC4A2;SLC51A;SLC1A7;CPT1B;FABP1;CA3;CD36;SLC25A20;SLC22A8;AGXT
protein-lipid complex subunit organization (GO:0071825)	0.000107076	0.00944943	0.000315466	0.0302727	-2.31502	10.7922	CETP;APOM;APOC3;APOB;MPO
carboxylic acid transport (GO:0046942)	0.000114752	0.00977763	0.000395184	0.0323102	-2.24279	10.3788	FABP1;NTRK2;SLC22A6;SLC13A3;ABCC2;CD36;SLC25A20;SLC51A;SLC22A8;AGXT;CPT1B;SLC1A7
regulation of peptidase activity (GO:0052547)	0.000120051	0.0098849	0.000478487	0.0339793	-2.3629	10.9089	CRB2;APP;R3HDML;ITIH2;MGMT;SERPINF1;FN1;PCOLCE;FABP1;VTN;ADORA2A;P2RX1;RPS6KA1;SERPINH1;COL6A3;TIMP1
organic acid transport (GO:0015849)	0.00012477	0.0098849	0.000426379	0.0323102	-2.2461	10.3697	FABP1;NTRK2;SLC22A6;SLC13A3;ABCC2;CD36;SLC25A20;SLC51A;AGXT;SLC22A8;CPT1B;SLC1A7
lipid transport (GO:0006869)	0.000128012	0.0098849	0.00042014	0.0323102	-2.2208	10.2529	FABP1;CETP;RBP4;APOM;ABCC2;OSBPL3;APOC3;CD36;SLC25A20;APOB;CPT1B
response to purine-containing compound (GO:0014074)	0.000137448	0.0102919	0.000416286	0.0323102	-2.25375	10.3141	THBD;PFKFB1;SPARC;ADORA2A;IGFBP5;SDC2;P2RX1;TEK;AGXT
platelet formation (GO:0030220)	0.000143212	0.0103834	0.0004315	0.0323102	-2.46917	11.2781	TAL1;MFAP2;ZFPM1;GATA1
negative regulation of peptidase activity (GO:0010466)	0.000147074	0.0103834	0.000495045	0.0339793	-2.26191	10.3314	CRB2;FABP1;R3HDML;APP;VTN;ITIH2;ADORA2A;SERPINF1;RPS6KA1;SERPINH1;COL6A3;TIMP1
plasma lipoprotein particle clearance (GO:0034381)	0.000176973	0.0118943	0.000511398	0.0341531	-2.43209	10.7783	APOM;APOC3;CD36;APOB
platelet degranulation (GO:0002576)	0.000178101	0.0118943	0.000493511	0.0339793	-2.07151	9.18029	APP;SPARC;ACTN2;FN1;FLNA;TIMP1;CD36
hematopoietic or lymphoid organ development (GO:0048534)	0.000252722	0.0164336	0.000749507	0.0487377	-2.1793	8.95351	LYL1;TAL1;GLRX5;AHSP;TEK;ZFPM1;GATA1;ADA;ADD2;KLF1
axon guidance (GO:0007411)	0.000336292	0.0189389	0.00117413	0.0599442	-2.31146	9.16849	UNC5B;LAMB2;LIMK1;GFRA3;ETV4;CACNB1;EFNB1;COL3A1;COL5A1;FEZ1;RPS6KA1;COL6A1;COL5A2;RAC2;COL6A3
neuron projection guidance (GO:0097485)	0.000336292	0.0189389	0.00117413	0.0599442	-2.30901	9.15876	UNC5B;LAMB2;LIMK1;GFRA3;ETV4;CACNB1;EFNB1;COL3A1;COL5A1;FEZ1;RPS6KA1;COL6A1;COL5A2;RAC2;COL6A3
positive regulation of wound healing (GO:0090303)	0.000307465	0.0189389	0.000777252	0.0492459	-2.18933	8.68406	VTN;THBD;CD36;F2;MYLK
sterol transport (GO:0015918)	0.000344902	0.0189389	0.000858682	0.0505191	-2.18611	8.67128	CETP;APOM;APOC3;CD36;APOB
cholesterol transport (GO:0030301)	0.000344902	0.0189389	0.000858682	0.0505191	-2.1816	8.6534	CETP;APOM;APOC3;CD36;APOB
phototransduction, visible light (GO:0007603)	0.000319748	0.0189389	0.000832713	0.0505191	-2.09976	8.32876	GNGT1;RBP4;SDC2;SDC3;APOC3;LRP2;APOB
histamine transport (GO:0051608)	0.000339155	0.0189389	0.00100285	0.0563192	-1.92007	7.61603	SLC22A3;SLC22A2;ADA
embryonic hemopoiesis (GO:0035162)	0.000370751	0.0199158	0.000937627	0.0538808	-2.53349	9.92177	TAL1;ZFPM1;GATA1;KLF1
positive regulation of cell-substrate adhesion (GO:0010811)	0.000418488	0.0220018	0.00106025	0.0582197	-2.18132	8.3253	VTN;EGFLAM;NINJ1;COL8A1;TEK;CD36;FBLN2
negative regulation of endopeptidase activity (GO:0010951)	0.000428593	0.0220636	0.00125849	0.0599442	-2.22182	8.47365	CRB2;FABP1;APP;VTN;ITIH2;ADORA2A;SERPINF1;RPS6KA1;SERPINH1;COL6A3;TIMP1
low-density lipoprotein particle remodeling (GO:0034374)	0.000461325	0.0223516	0.00126147	0.0599442	-1.83708	6.98247	CETP;APOB;MPO
fructose metabolic process (GO:0006000)	0.000461325	0.0223516	0.00126147	0.0599442	-1.76774	6.71892	PFKFB1;ALDOB;KHK
fatty acid transmembrane transport (GO:1902001)	0.000461325	0.0223516	0.00126147	0.0599442	-1.69154	6.42932	CD36;SLC25A20;CPT1B
negative regulation of proteolysis (GO:0045861)	0.000511855	0.023864	0.00159614	0.0701563	-2.30141	8.59667	CRB2;R3HDML;APP;ITIH2;SERPINF1;F2;FABP1;VTN;ADORA2A;RPS6KA1;SERPINH1;COL6A3;TIMP1
endodermal cell differentiation (GO:0035987)	0.00050982	0.023864	0.00122422	0.0599442	-2.22208	8.30031	VTN;COL6A1;FN1;COL8A1
regulation of response to wounding (GO:1903034)	0.000599179	0.027418	0.00191083	0.0786944	-2.35495	8.4697	SERPINF1;STAB2;F2;ADAMTS12;MYLK;THBD;VTN;ADORA2A;FKBP1B;TYRO3;CD36;TEK;SCARF1;ADA
erythrocyte differentiation (GO:0030218)	0.000646646	0.029052	0.00148742	0.0693476	-2.07631	7.34736	ALAS2;TAL1;ZFPM1;GATA1;KLF1
triglyceride homeostasis (GO:0070328)	0.000682451	0.0295849	0.00156707	0.0701563	-2.268	7.98448	CETP;MLXIPL;PLA2G12B;APOC3
acylglycerol homeostasis (GO:0055090)	0.000682451	0.0295849	0.00156707	0.0701563	-2.26302	7.96695	CETP;MLXIPL;PLA2G12B;APOC3
fatty acid transport (GO:0015908)	0.000711663	0.0303193	0.00161834	0.0701563	-2.07128	7.24112	FABP1;ABCC2;CD36;SLC25A20;CPT1B
negative regulation of hydrolase activity (GO:0051346)	0.000728029	0.0304908	0.00227968	0.0862605	-2.25336	7.86496	CRB2;APP;R3HDML;ITIH2;SERPINF1;APOC3;FABP1;VTN;ADORA2A;RPS6KA1;FKBP1B;SERPINH1;COL6A3;TIMP1
negative regulation of protein maturation (GO:1903318)	0.000779891	0.0306933	0.00233891	0.0862605	-2.2742	7.92264	CRB2;R3HDML;APP;ITIH2;SERPINF1;F2;FABP1;VTN;ADORA2A;RPS6KA1;SERPINH1;COL6A3;TIMP1
negative regulation of protein processing (GO:0010955)	0.000779891	0.0306933	0.00233891	0.0862605	-2.27174	7.9141	CRB2;R3HDML;APP;ITIH2;SERPINF1;F2;FABP1;VTN;ADORA2A;RPS6KA1;SERPINH1;COL6A3;TIMP1
wound healing (GO:0042060)	0.00078244	0.0306933	0.00180192	0.076768	-2.09095	7.28425	COL3A1;SPARC;SDC2;TPM1;TIMP1;POU2F3
lipoprotein transport (GO:0042953)	0.00078255	0.0306933	0.00189578	0.0786944	-1.92028	6.68971	APOC3;CD36;APOB
detection of visible light (GO:0009584)	0.000819626	0.0316452	0.00194314	0.0787132	-2.04867	7.07438	GNGT1;RBP4;SDC2;SDC3;APOC3;LRP2;APOB
endocytosis (GO:0006897)	0.000953055	0.0356818	0.0028053	0.0962762	-2.19431	7.31388	APP;CETP;ZFYVE9;STAB2;LRP2;VTN;PSTPIP1;ADORA2A;STAB1;TYRO3;CD36;APOB;SCARF1
negative regulation of response to wounding (GO:1903035)	0.000946836	0.0356818	0.00229985	0.0862605	-2.16678	7.22214	THBD;VTN;ADORA2A;SERPINF1;TYRO3;TEK;F2;ADA
definitive hemopoiesis (GO:0060216)	0.000985289	0.0358037	0.00227524	0.0862605	-1.91283	6.36917	LYL1;TAL1;TEK
high-density lipoprotein particle remodeling (GO:0034375)	0.000985289	0.0358037	0.00227524	0.0862605	-1.80805	6.02028	CETP;APOM;APOC3
phototransduction (GO:0007602)	0.00108116	0.0387182	0.00249619	0.0907073	-2.02784	6.5934	GNGT1;RBP4;SDC2;SDC3;APOC3;LRP2;APOB
response to inorganic substance (GO:0010035)	0.00111288	0.0392847	0.00334749	0.102119	-2.31395	7.49008	CAMK2D;SPARC;HOMER1;MAOB;ABAT;MPO;NFATC4;FABP1;FKBP1B;S100A13;APOB;PAM;ADA;SIPA1
response to oxidative stress (GO:0006979)	0.00117122	0.0402534	0.0032586	0.101533	-2.21133	7.10404	FABP1;APP;ABCC2;CA3;MGMT;PON2;FKBP1B;TPM1;GPX7;CD36;MPO;ADA
retinoid metabolic process (GO:0001523)	0.0011729	0.0402534	0.00259215	0.0928291	-2.01572	6.47562	RBP4;SDC2;SDC3;APOC3;LRP2;APOB
granulocyte differentiation (GO:0030851)	0.00121841	0.040685	0.00269855	0.093917	-1.98712	6.36254	TAL1;ZFPM1;GATA1
dicarboxylic acid catabolic process (GO:0043649)	0.00121841	0.040685	0.00269855	0.093917	-1.97817	6.33389	ALDH1L1;ASPA;ALDH1L2
nitrogen compound transport (GO:0071705)	0.0013367	0.0440399	0.00423344	0.107724	-2.19195	6.8447	NTRK2;SLC22A3;SLC15A2;ABCC2;SLC35B1;SLC22A2;RFTN1;LTBP4;SLC1A7;CPT1B;P2RX1;FKBP1B;SLC25A20;SLC15A3;SLC22A8;ADA
regulation of binding (GO:0051098)	0.00139078	0.0444726	0.00352859	0.104605	-2.13303	6.63987	APP;VTN;SMARCD3;SMO;EPB41;HMGB2;ZFPM1;GATA1;ADD2;CTHRC1
isoprenoid metabolic process (GO:0006720)	0.00140416	0.0444726	0.00316317	0.100338	-2.03978	6.34961	RBP4;SDC2;SDC3;APOC3;HMGCS2;LRP2;APOB
dicarboxylic acid transport (GO:0006835)	0.00142183	0.0444726	0.00298936	0.0998204	-1.91427	5.95889	NTRK2;SLC13A3;SLC22A6;AGXT;SLC1A7
homotypic cell-cell adhesion (GO:0034109)	0.00142183	0.0444726	0.00298936	0.0998204	-1.86116	5.79357	RAC2;TYRO3;FLNA;GATA1;TSPAN32
negative regulation of bone mineralization (GO:0030502)	0.00148352	0.0447046	0.0031673	0.100338	-1.93999	6.02887	NFE2;LTBP3;GATA1
reverse cholesterol transport (GO:0043691)	0.00148352	0.0447046	0.0031673	0.100338	-1.80392	5.60601	CETP;APOM;APOC3
plasma lipoprotein particle assembly (GO:0034377)	0.00148352	0.0447046	0.0031673	0.100338	-1.80302	5.60321	APOM;APOC3;APOB
regulation of cell-substrate adhesion (GO:0010810)	0.00154932	0.0461249	0.00359713	0.104605	-2.14863	6.61004	VTN;EGFLAM;NINJ1;RAC2;COL8A1;CD36;TEK;FBLN2
skin development (GO:0043588)	0.0016113	0.0473991	0.00328719	0.101533	-2.04319	6.23	COL3A1;ADAMTS2;COL5A1;COL5A2
regulation of erythrocyte differentiation (GO:0045646)	0.0017922	0.0488227	0.00360765	0.104605	-2.07906	6.27785	TAL1;HMGB2;ZFPM1;GATA1
response to organophosphorus (GO:0046683)	0.0017131	0.0488227	0.00378847	0.106378	-2.0683	6.24535	THBD;PFKFB1;SPARC;IGFBP5;P2RX1;TEK;AGXT
receptor-mediated endocytosis (GO:0006898)	0.00175754	0.0488227	0.00403409	0.107724	-2.06228	6.22717	CETP;VTN;STAB1;STAB2;CD36;LRP2;APOB;SCARF1
embryonic organ development (GO:0048568)	0.001798	0.0488227	0.00395852	0.107489	-2.02356	6.11026	NFE2;SMO;TAL1;ZFPM1;GATA1;ADA;KLF1
diterpenoid metabolic process (GO:0016101)	0.0016976	0.0488227	0.00361792	0.104605	-1.99062	6.01081	RBP4;SDC2;SDC3;APOC3;LRP2;APOB
azole transport (GO:0045117)	0.00178214	0.0488227	0.00368299	0.104605	-1.95272	5.89634	SLC22A3;SLC22A2;ADA
cofactor catabolic process (GO:0051187)	0.00178214	0.0488227	0.00368299	0.104605	-1.7225	5.20119	ALDH1L1;BLVRB;ALDH1L2
cholesterol homeostasis (GO:0042632)	0.00192718	0.0517616	0.00392312	0.107489	-1.86549	5.52393	CETP;PLA2G12B;APOM;APOC3;APOB
detection of light stimulus (GO:0009583)	0.00197759	0.0522249	0.00431593	0.107724	-1.94657	5.74665	GNGT1;RBP4;SDC2;SDC3;APOC3;LRP2;APOB
substrate adhesion-dependent cell spreading (GO:0034446)	0.0019867	0.0522249	0.00394868	0.107489	-1.89772	5.60244	ITGA8;TYRO3;FN1;TEK
response to cAMP (GO:0051591)	0.00201875	0.0525088	0.00423135	0.107724	-2.0457	6.02821	THBD;PFKFB1;SPARC;IGFBP5;TEK;AGXT
sterol homeostasis (GO:0055092)	0.0020717	0.0533248	0.00418581	0.107724	-1.86119	5.4558	CETP;APOM;PLA2G12B;APOC3;APOB
negative regulation of biomineral tissue development (GO:0070168)	0.00211569	0.0533456	0.00424698	0.107724	-1.93202	5.66267	NFE2;LTBP3;GATA1
protein-lipid complex assembly (GO:0065005)	0.00211569	0.0533456	0.00424698	0.107724	-1.74009	5.10015	APOM;APOC3;APOB
response to radiation (GO:0009314)	0.00218446	0.0537095	0.0063693	0.138991	-2.20429	6.4457	APP;FEN1;MGMT;SDC2;SDC3;KRT13;APOC3;LRP2;NFATC4;GNGT1;THBD;COL3A1;RBP4;APOB;TP73
regulation of endopeptidase activity (GO:0052548)	0.00215508	0.0537095	0.00587199	0.134349	-2.19123	6.40752	CRB2;APP;ITIH2;MGMT;SERPINF1;FABP1;VTN;ADORA2A;P2RX1;RPS6KA1;SERPINH1;COL6A3;TIMP1
long-chain fatty acid transport (GO:0015909)	0.00219533	0.0537095	0.00431088	0.107724	-1.94955	5.7008	FABP1;CD36;SLC25A20;CPT1B
exocytosis (GO:0006887)	0.00227004	0.0549927	0.00550809	0.129624	-2.04228	5.92373	APP;STEAP3;SPARC;ACTN2;GCGR;S100A13;FN1;FLNA;TIMP1;CD36
positive regulation of cell development (GO:0010720)	0.00237558	0.0566487	0.00641237	0.138991	-2.18538	6.27399	CRB2;NTRK2;SMARCD3;SERPINF1;LIMK1;FN1;SMO;FEZ1;FKBP1B;S1PR2;SCARF1;ASPA;TP73
negative regulation of angiogenesis (GO:0016525)	0.00238424	0.0566487	0.00474846	0.117335	-1.85974	5.33911	SPARC;SERPINF1;TIE1;STAB1;TEK
protein refolding (GO:0042026)	0.00248553	0.0584928	0.00486057	0.118916	-1.82141	5.17071	DNAJB2;FKBP1B;HSPA2
blood circulation (GO:0008015)	0.00265695	0.0613583	0.00510114	0.122378	-2.03116	5.66901	NFE2;ADORA2A;EPB41;MYOF
platelet aggregation (GO:0070527)	0.00265695	0.0613583	0.00510114	0.122378	-1.87142	5.22318	TYRO3;FLNA;GATA1;TSPAN32
regulation of protein binding (GO:0043393)	0.00271762	0.0618818	0.00576155	0.133054	-1.93638	5.38803	APP;VTN;SMARCD3;EPB41;ZFPM1;ADD2;CTHRC1
negative regulation of blood vessel morphogenesis (GO:2000181)	0.00272971	0.0618818	0.00536287	0.12742	-1.85649	5.16573	SPARC;SERPINF1;TIE1;STAB1;TEK
lipid homeostasis (GO:0055088)	0.00279648	0.0628192	0.00568421	0.132507	-1.92785	5.33532	CETP;MLXIPL;APOM;PLA2G12B;APOC3;APOB
response to hypoxia (GO:0001666)	0.00289568	0.0642406	0.00687143	0.143892	-2.19315	6.02046	FABP1;GNGT1;ALAS2;SDC2;ANG;ABAT;TEK;PAM;ASCL2;ADA
positive regulation of homeostatic process (GO:0032846)	0.00296375	0.0642406	0.00623429	0.137695	-2.00532	5.50486	ADORA2A;TAL1;FKBP1B;HMGB2;LTBP3;F2;GATA1
positive regulation of response to wounding (GO:1903036)	0.00296375	0.0642406	0.00623429	0.137695	-1.98229	5.44163	THBD;VTN;FKBP1B;CD36;F2;SCARF1;MYLK
terpenoid metabolic process (GO:0006721)	0.00294525	0.0642406	0.00595782	0.135062	-1.94171	5.33023	RBP4;SDC2;SDC3;APOC3;LRP2;APOB
positive regulation of neurogenesis (GO:0050769)	0.00301392	0.06476	0.00739867	0.152351	-2.09835	5.74333	NTRK2;SMARCD3;SMO;SERPINF1;FEZ1;FKBP1B;LIMK1;FN1;ASPA;SCARF1;TP73
response to wounding (GO:0009611)	0.00315233	0.0671501	0.00686434	0.143892	-2.07944	5.61619	COL3A1;SPARC;SDC2;TPM1;FN1;TIMP1;F2;POU2F3
response to decreased oxygen levels (GO:0036293)	0.00325642	0.0687744	0.0076446	0.153576	-2.1825	5.84239	FABP1;GNGT1;ALAS2;SDC2;ANG;ABAT;TEK;PAM;ASCL2;ADA
positive regulation of erythrocyte differentiation (GO:0045648)	0.00333905	0.069922	0.00624115	0.137695	-1.85946	4.94685	TAL1;HMGB2;GATA1
cell-matrix adhesion (GO:0007160)	0.00342714	0.0711636	0.00683628	0.143892	-1.94459	5.1391	VTN;COL3A1;FN1;ITGA8;TEK;ADAMTS12
negative regulation of vasculature development (GO:1901343)	0.00352716	0.07263	0.00675664	0.143892	-1.82654	4.78987	SPARC;SERPINF1;TIE1;STAB1;TEK
positive regulation of cell adhesion (GO:0045785)	0.0036404	0.0743423	0.00782539	0.154844	-2.08439	5.41747	VTN;EGFLAM;TPM1;NINJ1;COL8A1;CD36;TEK;FBLN2
lipoprotein metabolic process (GO:0042157)	0.00377154	0.0763892	0.00696092	0.144542	-1.841	4.7349	CETP;APOM;APOC3;APOB
regulation of cell adhesion (GO:0030155)	0.0039379	0.0791101	0.0097717	0.176247	-2.14551	5.44296	VTN;EGFLAM;TPM1;ARHGDIB;NINJ1;RAC2;COL8A1;CD36;TEK;FBLN2;SIPA1;ADA
peptide transport (GO:0015833)	0.00398299	0.0793707	0.00754078	0.152732	-1.81923	4.60925	SLC15A2;FKBP1B;LTBP4;SLC15A3;SLC22A8
eye morphogenesis (GO:0048592)	0.00409286	0.0809077	0.00748719	0.152732	-1.86628	4.69267	COL5A1;COL5A2;COL8A1;VAX2
monocarboxylic acid transport (GO:0015718)	0.00415798	0.0815426	0.00814891	0.157312	-1.84128	4.61541	FABP1;ABCC2;CD36;SLC25A20;SLC51A;CPT1B
regulation of cellular response to growth factor stimulus (GO:0090287)	0.00433052	0.0833612	0.00916511	0.169232	-2.01044	4.99508	VTN;ZFYVE9;HTRA4;MYOF;ITGA8;LTBP4;LDLRAD4;ADAMTS12
response to carbohydrate (GO:0009743)	0.00428872	0.0833612	0.00872693	0.164612	-2.00579	4.98352	MLXIPL;APOM;SPARC;FKBP1B;APOC3;COL6A3;APOB
cholesterol efflux (GO:0033344)	0.00435192	0.0833612	0.00783306	0.154844	-1.65876	4.12131	APOM;APOC3;APOB
cell-substrate adhesion (GO:0031589)	0.00445974	0.0834849	0.00904328	0.169232	-1.88333	4.67647	VTN;COL3A1;FN1;ITGA8;TYRO3;TEK;ADAMTS12
gluconeogenesis (GO:0006094)	0.00443218	0.0834849	0.00803901	0.156413	-1.84216	4.57424	PFKFB1;RBP4;ALDOB;ATF3
actin-mediated cell contraction (GO:0070252)	0.00443218	0.0834849	0.00803901	0.156413	-1.81024	4.49499	CAMK2D;ACTN2;TPM1;VIM
response to oxygen levels (GO:0070482)	0.00480931	0.0873809	0.0108903	0.1794	-2.15638	5.25613	FABP1;GNGT1;ALAS2;SDC2;ANG;ABAT;TEK;PAM;ASCL2;ADA
single organism cell adhesion (GO:0098602)	0.00480931	0.0873809	0.0108903	0.1794	-2.00198	4.87979	COL14A1;ITGA8;TYRO3;FN1;ICAM2;RAC2;FLNA;TEK;GATA1;TSPAN32
regulation of wound healing (GO:0061041)	0.00477732	0.0873809	0.00924576	0.169232	-1.86876	4.55506	VTN;THBD;STAB2;CD36;F2;MYLK
cholesterol metabolic process (GO:0008203)	0.00477732	0.0873809	0.00924576	0.169232	-1.84745	4.50313	APP;CETP;APOC3;HMGCS2;APOB;SCARF1
positive regulation of blood coagulation (GO:0030194)	0.00492066	0.0881083	0.00871048	0.164612	-1.6151	3.92339	THBD;CD36;F2
positive regulation of hemostasis (GO:1900048)	0.00492066	0.0881083	0.00871048	0.164612	-1.60864	3.90768	THBD;CD36;F2
actin filament-based process (GO:0030029)	0.00502571	0.0893419	0.0117558	0.18986	-1.98803	4.80167	CAMK2D;EPB41;ACTN2;LIMK1;TPM1;ARHGDIB;RAC2;FLNA;VIM;LURAP1;ADD2
regulation of muscle system process (GO:0090257)	0.00519578	0.0915892	0.0103933	0.178346	-1.93563	4.62701	CAMK2D;COL14A1;P2RX1;FKBP1B;TPM1;ANXA6;ADA
response to ethanol (GO:0045471)	0.00522626	0.0915892	0.0100332	0.178346	-1.85266	4.42867	RBP4;SPARC;MAOB;CA3;MGMT;ABAT
purinergic receptor signaling pathway (GO:0035587)	0.00553215	0.0937162	0.00964322	0.175209	-1.91451	4.53258	ADORA2A;P2RX1;ADCY5
response to glucagon (GO:0033762)	0.0055626	0.0937162	0.00985257	0.176418	-1.63228	3.8644	PFKFB1;GCGR;GNB3;ADCY5
low-density lipoprotein particle clearance (GO:0034383)	0.00557518	0.0937162	0.0103743	0.178346	1.02575	-2.42844	CD36;APOB
neuron remodeling (GO:0016322)	0.00557518	0.0937162	0.0103743	0.178346	1.26851	-3.00319	APP;SCARF1
very-low-density lipoprotein particle assembly (GO:0034379)	0.00557518	0.0937162	0.0103743	0.178346	1.2913	-3.05713	APOC3;APOB
blood vessel maturation (GO:0001955)	0.00557518	0.0937162	0.0103743	0.178346	1.36349	-3.22805	LYL1;CDH5
reproductive structure development (GO:0048608)	0.00563105	0.0940157	0.0125648	0.192552	-2.01116	4.75497	NFE2;RBP4;FZD2;SMO;TYRO3;HMGB2;ANG;GATA1;ASCL2;ADA
regulation of blood coagulation (GO:0030193)	0.00591091	0.0973724	0.0107824	0.1794	-1.74132	4.05589	VTN;THBD;STAB2;CD36;F2
regulation of hemostasis (GO:1900046)	0.00591091	0.0973724	0.0107824	0.1794	-1.73845	4.04922	VTN;THBD;STAB2;CD36;F2
hexose biosynthetic process (GO:0019319)	0.00597835	0.0978312	0.0105113	0.179127	-1.67622	3.89638	PFKFB1;RBP4;ALDOB;ATF3
positive regulation of coagulation (GO:0050820)	0.00618724	0.100583	0.0106319	0.1794	-1.52872	3.51111	THBD;CD36;F2
response to extracellular stimulus (GO:0009991)	0.00636883	0.101601	0.0145625	0.204567	-2.06382	4.71934	PFKFB1;SPARC;MGMT;GCGR;FKBP1B;APOC3;SLC39A5;FSTL1;MPO;SIPA1;ADA
positive regulation of nervous system development (GO:0051962)	0.00636883	0.101601	0.0145625	0.204567	-2.02847	4.63852	NTRK2;SMARCD3;SMO;SERPINF1;FEZ1;LIMK1;FKBP1B;FN1;ASPA;SCARF1;TP73
positive regulation of phosphatidylinositol 3-kinase signaling (GO:0014068)	0.00641428	0.101601	0.0111979	0.182039	-1.68717	3.85807	NTRK2;UNC5B;TEK;F2
negative regulation of transmembrane transport (GO:0034763)	0.00641428	0.101601	0.0111979	0.182039	-1.65104	3.77545	CAMK2D;ACTN2;FKBP1B;APOC3
regulation of homeostatic process (GO:0032844)	0.00651729	0.101926	0.0148688	0.204567	-2.05481	4.69218	MLXIPL;CAMK2D;ADORA2A;TAL1;FKBP1B;HMGB2;LTBP3;F2;GATA1;ZFPM1;ADA
regulation of muscle contraction (GO:0006937)	0.00648311	0.101926	0.0122087	0.192552	-1.83829	4.19775	CAMK2D;P2RX1;TPM1;FKBP1B;ANXA6;ADA
response to monosaccharide (GO:0034284)	0.00704265	0.106321	0.0131653	0.195972	-1.85151	4.14978	MLXIPL;SPARC;APOM;FKBP1B;APOC3;COL6A3
adenosine receptor signaling pathway (GO:0001973)	0.00709952	0.106321	0.0125481	0.192552	0.804874	-1.80396	ADORA2A;ADCY5
toxin transport (GO:1901998)	0.00709952	0.106321	0.0125481	0.192552	0.881647	-1.97603	SLC22A3;SLC15A2
carnitine shuttle (GO:0006853)	0.00709952	0.106321	0.0125481	0.192552	0.900541	-2.01838	SLC25A20;CPT1B
positive regulation of osteoblast proliferation (GO:0033690)	0.00709952	0.106321	0.0125481	0.192552	0.983662	-2.20468	GATA1;CTHRC1
negative regulation of inclusion body assembly (GO:0090084)	0.00709952	0.106321	0.0125481	0.192552	1.03602	-2.32203	DNAJB2;HSPA2
protoporphyrinogen IX biosynthetic process (GO:0006782)	0.00709952	0.106321	0.0125481	0.192552	1.07559	-2.41072	ALAS2;UROD
cellular amino acid catabolic process (GO:0009063)	0.00733515	0.108081	0.0136627	0.202159	-1.76444	3.92565	ALDH1L1;HGD;ABAT;AGXT;ALDH1L2;ASPA
amide transport (GO:0042886)	0.00726715	0.108081	0.0130078	0.194801	-1.74742	3.88779	SLC15A2;FKBP1B;LTBP4;SLC15A3;SLC22A8
positive regulation of protein binding (GO:0032092)	0.00734828	0.108081	0.0126561	0.192552	-1.62922	3.62481	VTN;EPB41;ADD2;CTHRC1
developmental maturation (GO:0021700)	0.00743305	0.108681	0.0144031	0.204567	-1.85275	4.11188	CDH5;APP;LYL1;TAL1;ANG;SCARF1;KLF1
protein oligomerization (GO:0051259)	0.00763359	0.109666	0.017747	0.222866	-1.90449	4.20952	CAMK2D;SLC22A6;ACTN2;P2RX1;C1QTNF6;COL6A1;CCDC88C;ANXA6;PRF1;TEK;PAM;TP73
regulation of macrophage derived foam cell differentiation (GO:0010743)	0.00763119	0.109666	0.0127796	0.192552	-1.61644	3.57284	CETP;CD36;APOB
heme metabolic process (GO:0042168)	0.00763119	0.109666	0.0127796	0.192552	-1.5341	3.39084	ALAS2;UROD;BLVRB
single organismal cell-cell adhesion (GO:0016337)	0.00769259	0.109875	0.0160643	0.215733	-1.89088	4.17584	COL14A1;ITGA8;TYRO3;ICAM2;RAC2;FLNA;TEK;GATA1;TSPAN32
response to light stimulus (GO:0009416)	0.00780505	0.110207	0.0174971	0.222862	-1.96306	4.32932	GNGT1;APP;RBP4;FEN1;SDC2;SDC3;APOC3;LRP2;APOB;TP73;NFATC4
regulation of cell growth (GO:0001558)	0.00780505	0.110207	0.0174971	0.222862	-1.91746	4.22874	DNAJB2;CAMK2D;IGFBP5;COL14A1;RPS6KA1;HTRA4;LIMK1;LTBP4;FN1;F2;SIPA1
positive regulation of cell projection organization (GO:0031346)	0.00790596	0.110311	0.0158509	0.214031	-1.85323	4.08536	NTRK2;CDC42EP5;FEZ1;LIMK1;FKBP1B;FN1;RAC2;SCARF1
muscle contraction (GO:0006936)	0.00790596	0.110311	0.0158509	0.214031	-1.84329	4.06343	HOMER1;ACTN2;FKBP1B;TPM1;MYOF;LMOD1;SNTB1;MYLK
sterol metabolic process (GO:0016125)	0.00794633	0.110311	0.0146968	0.204567	-1.74529	3.84741	APP;CETP;APOC3;HMGCS2;APOB;SCARF1
regulation of coagulation (GO:0050818)	0.00802063	0.110721	0.0142288	0.204567	-1.69109	3.72166	VTN;THBD;STAB2;CD36;F2
muscle system process (GO:0003012)	0.00810929	0.111322	0.016852	0.220914	-1.87203	4.1097	CAMK2D;HOMER1;ACTN2;FKBP1B;TPM1;MYOF;LMOD1;SNTB1;MYLK
negative regulation of fibrinolysis (GO:0051918)	0.00878962	0.116145	0.0149017	0.204567	0.754601	-1.62459	THBD;F2
regulation of hydrogen peroxide metabolic process (GO:0010310)	0.00878962	0.116145	0.0149017	0.204567	0.769987	-1.65772	NOXA1;RAC2
DNA ligation (GO:0006266)	0.00878962	0.116145	0.0149017	0.204567	0.861807	-1.8554	MGMT;HMGB2
reactive oxygen species biosynthetic process (GO:1903409)	0.00878962	0.116145	0.0149017	0.204567	0.87314	-1.8798	MAOB;MPO
coenzyme catabolic process (GO:0009109)	0.00878962	0.116145	0.0149017	0.204567	0.908869	-1.95672	ALDH1L1;ALDH1L2
regulation of axon regeneration (GO:0048679)	0.00878962	0.116145	0.0149017	0.204567	0.90928	-1.9576	FKBP1B;SCARF1
regulation of neuron projection regeneration (GO:0070570)	0.00878962	0.116145	0.0149017	0.204567	0.965634	-2.07893	FKBP1B;SCARF1
monosaccharide biosynthetic process (GO:0046364)	0.00891044	0.117115	0.0150621	0.205626	-1.53654	3.29526	PFKFB1;RBP4;ALDOB;ATF3
negative regulation of inflammatory response (GO:0050728)	0.00968708	0.12665	0.0168971	0.220914	-1.75306	3.6224	ADORA2A;SERPINF1;TYRO3;TEK;ADA
cyclic nucleotide metabolic process (GO:0009187)	0.0100636	0.130516	0.0168157	0.220914	-1.47423	3.00192	ADORA2A;PDE4C;GUCA2B;ADCY5
bicarbonate transport (GO:0015701)	0.0101413	0.130516	0.0164334	0.218317	-1.34947	2.74788	CA3;SLC4A1;SLC4A2
peptide cross-linking (GO:0018149)	0.0101413	0.130516	0.0164334	0.218317	-1.33532	2.71906	COL3A1;EGFLAM;FN1
negative regulation of locomotion (GO:0040013)	0.0102215	0.130866	0.0200219	0.232358	-1.81529	3.69153	COL3A1;ADORA2A;IGFBP5;TIE1;TPM1;TIMP1;LDLRAD4;ADA
response to nutrient levels (GO:0031667)	0.0105295	0.132789	0.0221379	0.242047	-1.96059	3.95841	PFKFB1;SPARC;MGMT;GCGR;FKBP1B;APOC3;SLC39A5;FSTL1;MPO;ADA
regulation of stem cell differentiation (GO:2000736)	0.0106034	0.132789	0.0183478	0.228976	-1.69898	3.43023	CRB2;SMO;TAL1;LDLRAD4;LTBP3
protein heterotrimerization (GO:0070208)	0.0106403	0.132789	0.0174287	0.222862	0.555655	-1.12186	C1QTNF6;COL6A1
hemoglobin metabolic process (GO:0020027)	0.0106403	0.132789	0.0174287	0.222862	0.566683	-1.14413	ALAS2;AHSP
protoporphyrinogen IX metabolic process (GO:0046501)	0.0106403	0.132789	0.0174287	0.222862	0.718667	-1.45098	ALAS2;UROD
negative regulation of cell migration (GO:0030336)	0.0109764	0.135576	0.0205455	0.233647	-1.78554	3.5679	COL3A1;IGFBP5;TIE1;TPM1;TIMP1;LDLRAD4;ADA
alpha-amino acid catabolic process (GO:1901606)	0.0110831	0.135576	0.019103	0.232358	-1.61792	3.23296	ALDH1L1;HGD;AGXT;ASPA;ALDH1L2
myeloid cell development (GO:0061515)	0.0110719	0.135576	0.017768	0.222866	-1.46441	2.92622	TAL1;ZFPM1;GATA1
one-carbon metabolic process (GO:0006730)	0.0110719	0.135576	0.017768	0.222866	-1.39921	2.79593	ALDH1L1;CA3;ALDH1L2
amino acid transport (GO:0006865)	0.0111559	0.135794	0.0200265	0.232358	-1.68843	3.37115	NTRK2;ABCC2;SLC25A20;SLC22A8;CPT1B;SLC1A7
heart development (GO:0007507)	0.0113187	0.136431	0.0211285	0.238395	-1.7808	3.54724	RBP4;COL3A1;SPARC;TEK;PAM;EPOR;NFATC4
pigment metabolic process (GO:0042440)	0.0113094	0.136431	0.0186921	0.232101	-1.50352	2.99492	ALAS2;UROD;BLVRB;ADA
anatomical structure homeostasis (GO:0060249)	0.0113982	0.136723	0.0221063	0.242047	-1.79901	3.57967	RBP4;FEN1;HOMER1;COL14A1;CTSK;POLD2;TYRO3;RAC2
positive regulation of binding (GO:0051099)	0.0115774	0.138202	0.0198783	0.232358	-1.68501	3.33471	VTN;EPB41;HMGB2;ADD2;CTHRC1
regulation of cell projection organization (GO:0031344)	0.0124388	0.140766	0.0275075	0.265512	-1.87	3.66642	NTRK2;CDC42EP5;SDC2;FEZ1;FKBP1B;LIMK1;NCS1;FN1;RAC2;TBC1D10C;VIM;SCARF1
negative regulation of cell motility (GO:2000146)	0.012392	0.140766	0.0229461	0.242658	-1.76301	3.45665	COL3A1;IGFBP5;TIE1;TPM1;TIMP1;LDLRAD4;ADA
circulatory system process (GO:0003013)	0.0119776	0.140766	0.0213683	0.238918	-1.75605	3.44301	NFE2;ADORA2A;EPB41;P2RX1;MYOF;TEK
response to glucocorticoid (GO:0051384)	0.0119776	0.140766	0.0213683	0.238918	-1.6999	3.33291	PFKFB1;SPARC;MAOB;SERPINF1;AGXT;PAM
actin filament-based movement (GO:0030048)	0.0119678	0.140766	0.019677	0.232358	-1.53094	3.00165	CAMK2D;ACTN2;TPM1;VIM
cyclic purine nucleotide metabolic process (GO:0052652)	0.0120503	0.140766	0.0191611	0.232358	-1.45734	2.85734	ADORA2A;GUCA2B;ADCY5
response to vitamin E (GO:0033197)	0.0126467	0.140766	0.0201232	0.232358	0.268073	-0.525599	FKBP1B;ADA
behavioral response to cocaine (GO:0048148)	0.0126467	0.140766	0.0201232	0.232358	0.363535	-0.712767	HOMER1;ABAT
positive regulation of oligodendrocyte differentiation (GO:0048714)	0.0126467	0.140766	0.0201232	0.232358	0.502196	-0.984633	ASPA;TP73
astrocyte differentiation (GO:0048708)	0.0126467	0.140766	0.0201232	0.232358	0.547694	-1.07384	NFIX;VIM
vagina development (GO:0060068)	0.0126467	0.140766	0.0201232	0.232358	0.575656	-1.12866	RBP4;TYRO3
extracellular fibril organization (GO:0043206)	0.0126467	0.140766	0.0201232	0.232358	0.584486	-1.14598	COL3A1;COL5A1
astrocyte development (GO:0014002)	0.0126467	0.140766	0.0201232	0.232358	0.587222	-1.15134	LAMB2;VIM
carnitine transmembrane transport (GO:1902603)	0.0126467	0.140766	0.0201232	0.232358	0.602294	-1.18089	SLC25A20;CPT1B
erythrocyte maturation (GO:0043249)	0.0126467	0.140766	0.0201232	0.232358	0.673284	-1.32008	TAL1;KLF1
regulation of calcium ion transport (GO:0051924)	0.0127655	0.141451	0.0235753	0.246841	-1.80658	3.5333	CAMK2D;ADORA2A;HOMER1;P2RX1;FKBP1B;F2;MYLK
cyclic nucleotide biosynthetic process (GO:0009190)	0.0130767	0.142976	0.0206131	0.233647	-1.41491	2.75211	ADORA2A;GUCA2B;ADCY5
negative regulation of reproductive process (GO:2000242)	0.0130767	0.142976	0.0206131	0.233647	-1.35322	2.63212	SERPINF1;TIMP1;ADA
neuromuscular junction development (GO:0007528)	0.0130767	0.142976	0.0206131	0.233647	-1.30536	2.53902	NTRK2;APP;LAMB2
negative regulation of multi-organism process (GO:0043901)	0.0132888	0.144655	0.023493	0.246841	-1.60499	3.10309	TRIM14;TIMP1;CD36;MPO;POU2F3;ADA
negative regulation of response to external stimulus (GO:0032102)	0.0136939	0.14841	0.0261156	0.259507	-1.79811	3.43039	THBD;VTN;ADORA2A;SERPINF1;TYRO3;TEK;F2;ADA
negative regulation of ion transmembrane transporter activity (GO:0032413)	0.0141516	0.151379	0.0221239	0.242047	-1.25969	2.37825	CAMK2D;ACTN2;FKBP1B
dendrite development (GO:0016358)	0.0141516	0.151379	0.0221239	0.242047	-1.22847	2.31931	APP;SCARF1;IGSF9
cAMP metabolic process (GO:0046058)	0.0141516	0.151379	0.0221239	0.242047	-1.20866	2.28191	ADORA2A;PDE4C;ADCY5
negative regulation of cell activation (GO:0050866)	0.0142168	0.151422	0.0249856	0.25713	-1.72671	3.25948	THBD;ADORA2A;TYRO3;CD37;F2;TSPAN32
small molecule catabolic process (GO:0044282)	0.014556	0.151579	0.0286311	0.265824	-1.77189	3.34293	MIOX;ALDH1L1;HGD;ABAT;AGXT;ASPA;SCARF1;ALDH1L2;CPT1B
detection of external stimulus (GO:0009581)	0.014341	0.151579	0.026211	0.259507	-1.67302	3.1564	GNGT1;RBP4;SDC2;SDC3;APOC3;LRP2;APOB
negative regulation of ossification (GO:0030279)	0.0148451	0.151579	0.0239337	0.248488	-1.34969	2.54639	NFE2;IGFBP5;LTBP3;GATA1
atrial septum morphogenesis (GO:0060413)	0.0148038	0.151579	0.0229794	0.242658	0.368476	-0.695183	SMO;ZFPM1
calcium-mediated signaling using intracellular calcium source (GO:0035584)	0.0148038	0.151579	0.0229794	0.242658	0.470821	-0.888271	NTRK2;FKBP1B
regulation of respiratory burst (GO:0060263)	0.0148038	0.151579	0.0229794	0.242658	0.480197	-0.90596	NOXA1;RAC2
regulation of cholesterol storage (GO:0010885)	0.0148038	0.151579	0.0229794	0.242658	0.538176	-1.01535	CD36;APOB
negative regulation of JUN kinase activity (GO:0043508)	0.0148038	0.151579	0.0229794	0.242658	0.54693	-1.03186	TP73;MAPK8IP1
carnitine transport (GO:0015879)	0.0148038	0.151579	0.0229794	0.242658	0.569438	-1.07433	SLC25A20;CPT1B
amino-acid betaine transport (GO:0015838)	0.0148038	0.151579	0.0229794	0.242658	0.582737	-1.09942	SLC25A20;CPT1B
placenta development (GO:0001890)	0.0152752	0.155329	0.0236937	0.247034	-1.36321	2.53857	ANG;ASCL2;ADA
detection of abiotic stimulus (GO:0009582)	0.0156104	0.156966	0.0283152	0.265824	-1.65451	3.0637	GNGT1;RBP4;SDC2;SDC3;APOC3;LRP2;APOB
regulation of phosphatidylinositol 3-kinase signaling (GO:0014066)	0.0156267	0.156966	0.0250782	0.25713	-1.44645	2.67844	NTRK2;UNC5B;TEK;F2
regulation of bone mineralization (GO:0030500)	0.0156267	0.156966	0.0250782	0.25713	-1.42036	2.63012	NFE2;LTBP3;GATA1;IFITM5
organ morphogenesis (GO:0009887)	0.0159928	0.159993	0.0344398	0.295242	-1.74735	3.20224	RBP4;TLE1;THRB;SMO;COL5A1;CDX1;TMEM176B;COL5A2;KRT13;COL8A1;PAM;VAX2
regulation of gliogenesis (GO:0014013)	0.0164338	0.163742	0.0262553	0.259507	-1.35522	2.45222	F2;ASPA;ASCL2;TP73
regulation of heart contraction (GO:0008016)	0.0167325	0.165122	0.0289909	0.265824	-1.65032	2.97235	CAMK2D;THRB;FKBP1B;TPM1;FOXN4;ADA
response to corticosteroid (GO:0031960)	0.0167325	0.165122	0.0289909	0.265824	-1.61594	2.91042	PFKFB1;SPARC;MAOB;SERPINF1;AGXT;PAM
mesodermal cell differentiation (GO:0048333)	0.0171069	0.165122	0.0259913	0.259507	0.34968	-0.629799	TAL1;ITGA8
megakaryocyte development (GO:0035855)	0.0171069	0.165122	0.0259913	0.259507	0.365474	-0.658244	TAL1;ZFPM1
regulation of fibrinolysis (GO:0051917)	0.0171069	0.165122	0.0259913	0.259507	0.423056	-0.761955	THBD;F2
regulation of intrinsic apoptotic signaling pathway in response to DNA damage by p53 class mediator (GO:1902165)	0.0171069	0.165122	0.0259913	0.259507	0.425561	-0.766466	STEAP3;TP73
fibril organization (GO:0097435)	0.0171069	0.165122	0.0259913	0.259507	0.445918	-0.80313	COL3A1;COL5A1
apoptotic cell clearance (GO:0043277)	0.0171069	0.165122	0.0259913	0.259507	0.456797	-0.822724	TYRO3;CD36
regulation of transforming growth factor beta receptor signaling pathway (GO:0017015)	0.0173644	0.166645	0.0287802	0.265824	-1.49277	2.67488	ZFYVE9;HTRA4;ITGA8;LTBP4;LDLRAD4
anion homeostasis (GO:0055081)	0.0176693	0.166645	0.0270097	0.261729	-1.26791	2.27195	CETP;MLXIPL;ABCC2
muscle filament sliding (GO:0030049)	0.0176693	0.166645	0.0270097	0.261729	-1.22286	2.19124	ACTN2;TPM1;VIM
actin-myosin filament sliding (GO:0033275)	0.0176693	0.166645	0.0270097	0.261729	-1.21742	2.18149	ACTN2;TPM1;VIM
porphyrin-containing compound metabolic process (GO:0006778)	0.0176693	0.166645	0.0270097	0.261729	-1.19714	2.14514	ALAS2;UROD;BLVRB
cellular response to glucagon stimulus (GO:0071377)	0.0176693	0.166645	0.0270097	0.261729	-1.13697	2.03733	GCGR;GNB3;ADCY5
negative regulation of cellular component movement (GO:0051271)	0.0179004	0.168183	0.0320719	0.283931	-1.63707	2.91841	COL3A1;IGFBP5;TIE1;TPM1;TIMP1;LDLRAD4;ADA
regulation of transmembrane receptor protein serine/threonine kinase signaling pathway (GO:0090092)	0.0193827	0.175041	0.0344792	0.295242	-1.64182	2.86125	CRB2;ZFYVE9;HTRA4;ITGA8;LTBP4;LDLRAD4;PCSK6
positive regulation of neuron projection development (GO:0010976)	0.0189541	0.175041	0.0324836	0.283931	-1.5279	2.66272	NTRK2;FEZ1;FKBP1B;LIMK1;FN1;SCARF1
response to glucose (GO:0009749)	0.0194156	0.175041	0.0318717	0.283931	-1.51388	2.63829	MLXIPL;APOM;FKBP1B;APOC3;COL6A3
positive regulation of cell-matrix adhesion (GO:0001954)	0.0189402	0.175041	0.0287557	0.265824	-1.2787	2.22844	NINJ1;TEK;CD36
negative regulation of chondrocyte differentiation (GO:0032331)	0.0195513	0.175041	0.0291535	0.265824	0.262127	-0.456817	LTBP3;ADAMTS12
heart trabecula formation (GO:0060347)	0.0195513	0.175041	0.0291535	0.265824	0.293383	-0.511288	RBP4;TEK
positive regulation of macrophage derived foam cell differentiation (GO:0010744)	0.0195513	0.175041	0.0291535	0.265824	0.326435	-0.568889	CD36;APOB
female genitalia development (GO:0030540)	0.0195513	0.175041	0.0291535	0.265824	0.341316	-0.594822	RBP4;TYRO3
negative regulation of platelet activation (GO:0010544)	0.0195513	0.175041	0.0291535	0.265824	0.369598	-0.644111	THBD;F2
regulation of stem cell maintenance (GO:2000036)	0.0195513	0.175041	0.0291535	0.265824	0.384186	-0.669534	SMO;TAL1
response to caffeine (GO:0031000)	0.0195513	0.175041	0.0291535	0.265824	0.386078	-0.672831	ADORA2A;SDC2
regulation of inclusion body assembly (GO:0090083)	0.0195513	0.175041	0.0291535	0.265824	0.394288	-0.68714	DNAJB2;HSPA2
organic cation transport (GO:0015695)	0.0195513	0.175041	0.0291535	0.265824	0.611365	-1.06545	SLC22A3;SLC22A2
response to steroid hormone (GO:0048545)	0.019789	0.175894	0.0403719	0.310425	-1.73486	3.01496	PFKFB1;GSTM3;THRB;SPARC;ABCC2;MAOB;SERPINF1;HMGB2;TEK;AGXT;PAM
regulation of neuron projection development (GO:0010975)	0.0197377	0.175894	0.0376979	0.30244	-1.65056	2.86846	NTRK2;SDC2;FEZ1;FKBP1B;LIMK1;NCS1;FN1;VIM;SCARF1
body fluid secretion (GO:0007589)	0.0199209	0.176432	0.0312915	0.283931	-1.36874	2.37451	SLC22A2;GUCA2B;PAM;TP73
cellular response to acid chemical (GO:0071229)	0.0207469	0.182124	0.0352756	0.295242	-1.62209	2.76252	COL3A1;COL5A2;COL6A1;KRT13;APOB;SIPA1
cell morphogenesis involved in differentiation (GO:0000904)	0.0207469	0.182124	0.0352756	0.295242	-1.53728	2.61808	SMO;FN1;ITGA8;TYRO3;FLNA;TEK
regulation of biomineral tissue development (GO:0070167)	0.0208585	0.182124	0.0326332	0.283931	-1.33898	2.28037	NFE2;LTBP3;GATA1;IFITM5
regulation of heart rate (GO:0002027)	0.0208585	0.182124	0.0326332	0.283931	-1.31359	2.23712	CAMK2D;TPM1;FKBP1B;ADA
Ras protein signal transduction (GO:0007265)	0.0213692	0.185927	0.0362395	0.295242	-1.44983	2.43921	DOK1;DOK2;CDC42EP5;GRAP2;LIMK1;ARHGDIB
regulation of cyclase activity (GO:0031279)	0.0218226	0.187292	0.0340081	0.294856	-1.31578	2.20404	NTRK2;GABBR1;ADORA2A;GUCA2B
regulation of circadian sleep/wake cycle, sleep (GO:0045187)	0.0221324	0.187292	0.0324603	0.283931	0.118976	-0.199296	ADORA2A;ADA
regulation of circadian sleep/wake cycle (GO:0042749)	0.0221324	0.187292	0.0324603	0.283931	0.127513	-0.213596	ADORA2A;ADA
negative regulation of anoikis (GO:2000811)	0.0221324	0.187292	0.0324603	0.283931	0.151394	-0.253598	NTRK2;TLE1
mammary gland epithelial cell differentiation (GO:0060644)	0.0221324	0.187292	0.0324603	0.283931	0.253179	-0.424096	SMO;MGMT
defense response to protozoan (GO:0042832)	0.0221324	0.187292	0.0324603	0.283931	0.260019	-0.435554	CD37;TSPAN32
positive regulation of signal transduction by p53 class mediator (GO:1901798)	0.0221324	0.187292	0.0324603	0.283931	0.336572	-0.563787	STEAP3;TP73
cAMP biosynthetic process (GO:0006171)	0.0221324	0.187292	0.0324603	0.283931	0.359346	-0.601936	ADORA2A;ADCY5
response to hexose (GO:0009746)	0.0231763	0.194791	0.0374708	0.301597	-1.45828	2.38549	MLXIPL;APOM;FKBP1B;APOC3;COL6A3
response to alkaloid (GO:0043279)	0.0231763	0.194791	0.0374708	0.301597	-1.40414	2.29693	ADORA2A;HOMER1;SDC2;ABAT;ADA
steroid metabolic process (GO:0008202)	0.0246678	0.196776	0.0445218	0.33051	-1.55658	2.53052	CETP;APP;APOC3;HMGCS2;LRP2;AFP;APOB;SCARF1
G-protein coupled receptor signaling pathway, coupled to cyclic nucleotide second messenger (GO:0007187)	0.0246702	0.196776	0.0413125	0.316047	-1.47129	2.39187	GABBR1;FZD2;ADORA2A;GCGR;FLNA;ADCY5
gonad development (GO:0008406)	0.0239809	0.196776	0.0386584	0.307799	-1.42556	2.31752	RBP4;FZD2;SMO;HMGB2;GATA1
response to vitamin (GO:0033273)	0.0238317	0.196776	0.0368579	0.29861	-1.31649	2.1402	SPARC;MGMT;FKBP1B;ADA
negative regulation of blood coagulation (GO:0030195)	0.024518	0.196776	0.0363227	0.295242	-1.09875	1.78622	THBD;VTN;F2
negative regulation of hemostasis (GO:1900047)	0.024518	0.196776	0.0363227	0.295242	-1.09457	1.77943	VTN;THBD;F2
negative regulation of transporter activity (GO:0032410)	0.024518	0.196776	0.0363227	0.295242	-1.08393	1.76214	CAMK2D;ACTN2;FKBP1B
regulation of growth of symbiont in host (GO:0044126)	0.0248458	0.196776	0.0359066	0.295242	0.110585	-0.179777	CD36;MPO
modulation of growth of symbiont involved in interaction with host (GO:0044144)	0.0248458	0.196776	0.0359066	0.295242	0.134135	-0.218061	CD36;MPO
negative regulation of growth of symbiont involved in interaction with host (GO:0044146)	0.0248458	0.196776	0.0359066	0.295242	0.143341	-0.233028	CD36;MPO
negative regulation of growth of symbiont in host (GO:0044130)	0.0248458	0.196776	0.0359066	0.295242	0.18882	-0.306963	CD36;MPO
endoplasmic reticulum calcium ion homeostasis (GO:0032469)	0.0248458	0.196776	0.0359066	0.295242	0.277972	-0.451897	APP;CAMK2D
regulation of cardiac muscle contraction by regulation of the release of sequestered calcium ion (GO:0010881)	0.0248458	0.196776	0.0359066	0.295242	0.295362	-0.480167	CAMK2D;FKBP1B
G-protein coupled purinergic receptor signaling pathway (GO:0035588)	0.0248458	0.196776	0.0359066	0.295242	0.300892	-0.489158	ADORA2A;ADCY5
intracellular lipid transport (GO:0032365)	0.0248458	0.196776	0.0359066	0.295242	0.385906	-0.627363	SLC25A20;CPT1B
nucleosome disassembly (GO:0006337)	0.0248458	0.196776	0.0359066	0.295242	0.397925	-0.646903	NFE2;SMARCD3
protein-DNA complex disassembly (GO:0032986)	0.0248458	0.196776	0.0359066	0.295242	0.443966	-0.721751	NFE2;SMARCD3
cellular modified amino acid catabolic process (GO:0042219)	0.0248458	0.196776	0.0359066	0.295242	0.447312	-0.727191	ALDH1L1;ALDH1L2
myeloid cell differentiation (GO:0030099)	0.025369	0.200277	0.0423782	0.322472	-1.47539	2.3725	ALAS2;TAL1;MFAP2;ZFPM1;GATA1;KLF1
response to peptide (GO:1901652)	0.0255775	0.20128	0.0507687	0.352595	-1.6453	2.6375	DOK1;PFKFB1;RBP4;SPARC;GCGR;APOC3;GNB3;TIMP1;TEK;ADCY5;KLF1
synaptic transmission (GO:0007268)	0.0257365	0.201888	0.0526032	0.357095	-1.57292	2.51674	GNGT1;CAMK2D;GABBR1;HOMER1;ADORA2A;ACTN2;SLC22A2;P2RX1;RPS6KA1;GNB3;ABAT;ADCY5
regulation of lyase activity (GO:0051339)	0.0259494	0.202914	0.0398414	0.309585	-1.22578	1.95509	NTRK2;GABBR1;ADORA2A;GUCA2B
alcohol metabolic process (GO:0006066)	0.0277471	0.207767	0.0529244	0.357312	-1.52904	2.40264	CETP;MIOX;APP;RBP4;APOC3;HMGCS2;LRP2;CEPT1;APOB;SCARF1
carboxylic acid catabolic process (GO:0046395)	0.0274428	0.207767	0.047292	0.334838	-1.48147	2.32788	ALDH1L1;HGD;ABAT;AGXT;ASPA;CPT1B;ALDH1L2
organic acid catabolic process (GO:0016054)	0.0274428	0.207767	0.047292	0.334838	-1.47901	2.32403	ALDH1L1;HGD;ABAT;AGXT;ALDH1L2;CPT1B;ASPA
cellular response to amino acid stimulus (GO:0071230)	0.0276034	0.207767	0.040452	0.310425	-1.03893	1.6325	COL3A1;COL5A2;COL6A1
negative regulation of ion transmembrane transport (GO:0034766)	0.0276034	0.207767	0.040452	0.310425	-1.03481	1.62604	CAMK2D;ACTN2;FKBP1B
neuromuscular process controlling balance (GO:0050885)	0.0276034	0.207767	0.040452	0.310425	-0.991666	1.55824	APP;FOXS1;ADCY5
positive regulation of synaptic transmission, glutamatergic (GO:0051968)	0.0276871	0.207767	0.0394869	0.307799	0.209714	-0.329531	NTRK2;ADORA2A
regulation of intrinsic apoptotic signaling pathway by p53 class mediator (GO:1902253)	0.0276871	0.207767	0.0394869	0.307799	0.247707	-0.389232	STEAP3;TP73
regulation of establishment or maintenance of cell polarity (GO:0032878)	0.0276871	0.207767	0.0394869	0.307799	0.297309	-0.467172	CDH5;TEK
positive regulation of lipid storage (GO:0010884)	0.0276871	0.207767	0.0394869	0.307799	0.349908	-0.549824	CD36;APOB
skeletal muscle fiber development (GO:0048741)	0.0276871	0.207767	0.0394869	0.307799	0.400018	-0.628563	SMO;HOMER1
blood coagulation, intrinsic pathway (GO:0007597)	0.0276871	0.207767	0.0394869	0.307799	0.423763	-0.665875	GP1BB;F2
copper ion transport (GO:0006825)	0.0276871	0.207767	0.0394869	0.307799	0.42591	-0.669248	STEAP3;HEPH
tetrahydrofolate metabolic process (GO:0046653)	0.0276871	0.207767	0.0394869	0.307799	0.453501	-0.712603	ALDH1L1;ALDH1L2
cell maturation (GO:0048469)	0.0291867	0.217477	0.0462652	0.334838	-1.32492	2.02137	APP;TAL1;ANG;SCARF1;KLF1
pigment biosynthetic process (GO:0046148)	0.02922	0.217477	0.0426019	0.322472	-0.960436	1.4653	ALAS2;UROD;ADA
behavior (GO:0007610)	0.0294819	0.218768	0.0610335	0.389699	-1.56948	2.3852	NTRK2;APP;FEN1;THRB;HOMER1;SERPINF1;ABAT;ADCY5;ADORA2A;MYO15A;TAL1;ITGA8;ADA
regulation of metal ion transport (GO:0010959)	0.030423	0.220573	0.0538107	0.361321	-1.56644	2.36771	CAMK2D;ADORA2A;HOMER1;ACTN2;P2RX1;FKBP1B;F2;MYLK
regulation of blood circulation (GO:1903522)	0.0301096	0.220573	0.0514444	0.352595	-1.54273	2.33188	CAMK2D;THRB;P2RX1;FKBP1B;TPM1;FOXN4;ADA
aging (GO:0007568)	0.0301096	0.220573	0.0514444	0.352595	-1.49021	2.25249	NTRK2;COL3A1;C2ORF40;SERPINF1;TIMP1;MPO;ADA
regulation of reactive oxygen species metabolic process (GO:2000377)	0.0305143	0.220573	0.0462097	0.334838	-1.19987	1.81364	NOXA1;RAC2;CD36;F2
adenylate cyclase-activating G-protein coupled receptor signaling pathway (GO:0007189)	0.0308856	0.220573	0.0448081	0.33051	-0.982059	1.48441	ADORA2A;GCGR;ADCY5
positive regulation of cyclase activity (GO:0031281)	0.0308856	0.220573	0.0448081	0.33051	-0.951821	1.4387	NTRK2;ADORA2A;GUCA2B
negative regulation of coagulation (GO:0050819)	0.0308856	0.220573	0.0448081	0.33051	-0.915877	1.38437	VTN;THBD;F2
response to protozoan (GO:0001562)	0.030652	0.220573	0.0431964	0.322472	0.195128	-0.29494	CD37;TSPAN32
positive regulation of neuroblast proliferation (GO:0002052)	0.030652	0.220573	0.0431964	0.322472	0.227792	-0.344312	SMARCD3;SMO
positive regulation of heart rate (GO:0010460)	0.030652	0.220573	0.0431964	0.322472	0.251268	-0.379797	TPM1;ADA
regulation of cardiac muscle contraction by calcium ion signaling (GO:0010882)	0.030652	0.220573	0.0431964	0.322472	0.279408	-0.422332	CAMK2D;FKBP1B
neuron maturation (GO:0042551)	0.030652	0.220573	0.0431964	0.322472	0.317887	-0.480494	APP;SCARF1
triglyceride catabolic process (GO:0019433)	0.030652	0.220573	0.0431964	0.322472	0.363618	-0.549618	APOC3;APOB
negative regulation of defense response (GO:0031348)	0.0310684	0.22124	0.0489851	0.345835	-1.33515	2.01409	ADORA2A;SERPINF1;TYRO3;TEK;ADA
rhythmic process (GO:0048511)	0.031676	0.224918	0.055807	0.36578	-1.55031	2.3131	NTRK2;HOMER1;ADORA2A;TYRO3;ANG;AFP;PAM;ADA
actin cytoskeleton organization (GO:0030036)	0.0323155	0.228148	0.0568226	0.370472	-1.45065	2.14372	EPB41;LIMK1;TPM1;ARHGDIB;RAC2;FLNA;LURAP1;ADD2
response to nutrient (GO:0007584)	0.0322568	0.228148	0.0527491	0.357104	-1.3923	2.0575	SPARC;MGMT;GCGR;FKBP1B;APOC3;ADA
phagocytosis (GO:0006909)	0.0326002	0.22885	0.04707	0.334838	-0.953669	1.40637	ADORA2A;TYRO3;CD36
Rho protein signal transduction (GO:0007266)	0.0326002	0.22885	0.04707	0.334838	-0.914893	1.34918	CDC42EP5;LIMK1;ARHGDIB
response to metal ion (GO:0010038)	0.033621	0.230283	0.0588891	0.380134	-1.53022	2.24705	CAMK2D;SPARC;HOMER1;MAOB;S100A13;ABAT;PAM;NFATC4
adenylate cyclase-modulating G-protein coupled receptor signaling pathway (GO:0007188)	0.0330247	0.230283	0.0517977	0.352595	-1.26869	1.863	GABBR1;ADORA2A;GCGR;FLNA;ADCY5
regulation of anoikis (GO:2000209)	0.0337363	0.230283	0.04703	0.334838	0.176568	-0.259281	NTRK2;TLE1
circadian sleep/wake cycle process (GO:0022410)	0.0337363	0.230283	0.04703	0.334838	0.193869	-0.284686	ADORA2A;ADA
negative regulation of cartilage development (GO:0061037)	0.0337363	0.230283	0.04703	0.334838	0.211595	-0.310716	LTBP3;ADAMTS12
bone resorption (GO:0045453)	0.0337363	0.230283	0.04703	0.334838	0.252792	-0.371211	CTSK;RAC2
response to copper ion (GO:0046688)	0.0337363	0.230283	0.04703	0.334838	0.278998	-0.409694	S100A13;PAM
regulation of osteoblast proliferation (GO:0033688)	0.0337363	0.230283	0.04703	0.334838	0.311016	-0.456711	GATA1;CTHRC1
positive regulation of cGMP metabolic process (GO:0030825)	0.0337363	0.230283	0.04703	0.334838	0.363052	-0.533123	FZD2;GUCA2B
heme biosynthetic process (GO:0006783)	0.0337363	0.230283	0.04703	0.334838	0.428262	-0.628879	ALAS2;UROD
developmental cell growth (GO:0048588)	0.0343636	0.233918	0.0493873	0.347681	-0.934753	1.35799	APP;SMO;LAMB2
mucopolysaccharide metabolic process (GO:1903510)	0.035056	0.237976	0.054703	0.36178	-1.24714	1.79038	ITIH2;EGFLAM;SDC2;SDC3;STAB2
blood vessel development (GO:0001568)	0.0355237	0.240491	0.0531119	0.357601	-1.14657	1.63394	NFE2;COL3A1;FOXS1;COL5A1
regulation of neuron differentiation (GO:0045664)	0.0356221	0.240498	0.0681619	0.412814	-1.46889	2.09323	APP;NTRK2;FEZ1;SDC2;FKBP1B;LIMK1;NCS1;FN1;VIM;SCARF1;TP73
negative regulation of wound healing (GO:0061045)	0.0361754	0.241593	0.0517594	0.352595	-0.865153	1.22895	VTN;THBD;F2
positive regulation of lyase activity (GO:0051349)	0.0361754	0.241593	0.0517594	0.352595	-0.863812	1.22705	NTRK2;ADORA2A;GUCA2B
regulation of glial cell differentiation (GO:0045685)	0.0361754	0.241593	0.0517594	0.352595	-0.863618	1.22677	F2;ASPA;TP73
determination of left/right symmetry (GO:0007368)	0.0361754	0.241593	0.0517594	0.352595	-0.847544	1.20394	DYNC2LI1;SMO;PCSK6
response to amino acid (GO:0043200)	0.036846	0.243384	0.0549204	0.36178	-1.13549	1.60458	COL3A1;MGMT;COL6A1;COL5A2
myotube cell development (GO:0014904)	0.036936	0.243384	0.0509829	0.352595	0.358495	-0.506595	SMO;HOMER1
acylglycerol catabolic process (GO:0046464)	0.036936	0.243384	0.0509829	0.352595	0.371032	-0.524311	APOC3;APOB
neutral lipid catabolic process (GO:0046461)	0.036936	0.243384	0.0509829	0.352595	0.380124	-0.537159	APOC3;APOB
modified amino acid transport (GO:0072337)	0.036936	0.243384	0.0509829	0.352595	0.438386	-0.61949	ABCC2;SLC22A8
regulation of cell morphogenesis (GO:0022604)	0.0372557	0.244837	0.0709265	0.419281	-1.44891	2.03885	CRB2;NTRK2;SPARC;CDC42EP5;SDC2;LIMK1;FN1;S100A13;TBC1D10C;LDLRAD4;F2
positive regulation of axonogenesis (GO:0050772)	0.0380355	0.249299	0.0541857	0.36178	-0.793555	1.10233	NTRK2;LIMK1;FN1
anion transmembrane transport (GO:0098656)	0.04026	0.258396	0.0645411	0.396719	-1.23642	1.6732	SLC35B1;SLC4A1;CD36;SLC25A20;SLC4A2;CPT1B
regulation of endothelial cell proliferation (GO:0001936)	0.0395747	0.258396	0.0586364	0.380134	-1.15149	1.55827	SPARC;HMGB2;ANG;TEK
positive regulation of production of molecular mediator of immune response (GO:0002702)	0.0399435	0.258396	0.0566658	0.370426	-0.903075	1.2221	RBP4;CD37;CD36
cochlea morphogenesis (GO:0090103)	0.0402471	0.258396	0.0550503	0.36178	0.223839	-0.302913	FZD2;CTHRC1
Wnt signaling pathway, planar cell polarity pathway (GO:0060071)	0.0402471	0.258396	0.0550503	0.36178	0.270436	-0.36597	FZD2;CTHRC1
monoamine transport (GO:0015844)	0.0402471	0.258396	0.0550503	0.36178	0.271204	-0.36701	SLC22A3;P2RX1
regulation of cGMP metabolic process (GO:0030823)	0.0402471	0.258396	0.0550503	0.36178	0.301035	-0.407379	FZD2;GUCA2B
telomere maintenance via semi-conservative replication (GO:0032201)	0.0402471	0.258396	0.0550503	0.36178	0.410871	-0.556016	FEN1;POLD2
tissue homeostasis (GO:0001894)	0.0404667	0.25905	0.0623717	0.394876	-1.23012	1.66157	RBP4;HOMER1;COL14A1;CTSK;RAC2
cellular transition metal ion homeostasis (GO:0046916)	0.0409812	0.261665	0.0605436	0.387573	-1.09368	1.46629	APP;ALAS2;STEAP3;HEPH
response to peptide hormone (GO:0043434)	0.0411483	0.261838	0.0752263	0.433202	-1.45141	1.94494	PFKFB1;DOK1;RBP4;SPARC;GCGR;GNB3;APOC3;TIMP1;TEK;ADCY5
regulation of ossification (GO:0030278)	0.0412201	0.261838	0.0659396	0.40431	-1.31918	1.76774	NFE2;IGFBP5;LTBP3;GATA1;IFITM5;CTHRC1
carbohydrate biosynthetic process (GO:0016051)	0.0416062	0.263613	0.0639748	0.396719	-1.24462	1.65942	PFKFB1;RBP4;COG2;ALDOB;ATF3
forebrain development (GO:0030900)	0.0418992	0.264115	0.059199	0.380134	-0.831118	1.10653	APP;LRP2;VAX2
determination of bilateral symmetry (GO:0009855)	0.0418992	0.264115	0.059199	0.380134	-0.814119	1.08389	DYNC2LI1;SMO;PCSK6
memory (GO:0007613)	0.0424158	0.26669	0.0624834	0.394876	-1.09094	1.44186	NTRK2;FEN1;SERPINF1;ITGA8
protein folding (GO:0006457)	0.0433766	0.271886	0.0716065	0.419812	-1.32097	1.72039	DNAJB2;PDIA2;FKBP1B;LTBP4;AHSP;HSPA2;PPIC
positive regulation of cyclic nucleotide metabolic process (GO:0030801)	0.0438784	0.271886	0.0644558	0.396719	-1.09623	1.4277	NTRK2;FZD2;ADORA2A;GUCA2B
digestive tract development (GO:0048565)	0.0439023	0.271886	0.0617847	0.392468	-0.8861	1.15403	COL3A1;SMO;ADA
specification of symmetry (GO:0009799)	0.0439023	0.271886	0.0617847	0.392468	-0.799762	1.04159	DYNC2LI1;SMO;PCSK6
regulation of release of sequestered calcium ion into cytosol by sarcoplasmic reticulum (GO:0010880)	0.0436657	0.271886	0.0592277	0.380134	0.239371	-0.311751	CAMK2D;FKBP1B
regulation of establishment of planar polarity (GO:0090175)	0.0436657	0.271886	0.0592277	0.380134	0.257009	-0.334721	FZD2;CTHRC1
negative regulation of neuron apoptotic process (GO:0043524)	0.0451406	0.277469	0.0689225	0.413368	-1.26721	1.62463	NTRK2;ADORA2A;UNC5B;TYRO3;TP73
regulation of blood pressure (GO:0008217)	0.0451406	0.277469	0.0689225	0.413368	-1.25328	1.60676	P2RX1;GCGR;GUCA2B;GNB3;ABAT
regulation of cyclic nucleotide metabolic process (GO:0030799)	0.0451406	0.277469	0.0689225	0.413368	-1.21252	1.55451	NTRK2;GABBR1;FZD2;ADORA2A;GUCA2B
regulation of system process (GO:0044057)	0.0457726	0.280366	0.0826954	0.45208	-1.44146	1.83304	CAMK2D;THRB;ADORA2A;COL14A1;P2RX1;FKBP1B;TPM1;ANXA6;FOXN4;ADA
peptidyl-proline modification (GO:0018208)	0.0459524	0.280366	0.0644223	0.396719	-0.773542	0.983681	PDIA2;FKBP1B;PPIC
regulation of release of sequestered calcium ion into cytosol (GO:0051279)	0.0459524	0.280366	0.0644223	0.396719	-0.759641	0.966004	CAMK2D;FKBP1B;F2
cell fate commitment (GO:0045165)	0.0463574	0.282141	0.0706176	0.418456	-1.16543	1.47468	SMO;TAL1;FOXN4;ZFPM1;GATA1
acylglycerol metabolic process (GO:0006639)	0.0468878	0.282328	0.0684973	0.413368	-1.02805	1.30016	CETP;APOC3;ANG;APOB
negative regulation of embryonic development (GO:0045992)	0.047188	0.282328	0.0635106	0.395301	0.17046	-0.215578	COL5A1;COL5A2
trabecula formation (GO:0060343)	0.047188	0.282328	0.0635106	0.395301	0.197082	-0.249247	RBP4;TEK
negative regulation of viral transcription (GO:0032897)	0.047188	0.282328	0.0635106	0.395301	0.207894	-0.26292	TRIM14;POU2F3
response to X-ray (GO:0010165)	0.047188	0.282328	0.0635106	0.395301	0.232576	-0.294135	THBD;TP73
anatomical structure maturation (GO:0071695)	0.047188	0.282328	0.0635106	0.395301	0.258696	-0.327169	LYL1;CDH5
carbohydrate phosphorylation (GO:0046835)	0.047188	0.282328	0.0635106	0.395301	0.330982	-0.418588	PFKFB1;KHK
response to alcohol (GO:0097305)	0.0478376	0.285523	0.0808849	0.447143	-1.38577	1.73697	RBP4;SPARC;SMO;CA3;MAOB;MGMT;ABAT;PAM
muscle tissue morphogenesis (GO:0060415)	0.0480491	0.286095	0.0671112	0.410474	-0.733075	0.917394	TPM1;ZFPM1;MYLK
negative regulation of ion transport (GO:0043271)	0.0484345	0.28632	0.0705662	0.418456	-1.041	1.30192	CAMK2D;MAOB;ACTN2;FKBP1B
regulation of glucose metabolic process (GO:0010906)	0.0484345	0.28632	0.0705662	0.418456	-1.03779	1.2979	PFKFB1;IGFBP5;GCGR;KHK
neutral lipid metabolic process (GO:0006638)	0.0484345	0.28632	0.0705662	0.418456	-1.00733	1.25982	CETP;APOC3;ANG;APOB
response to lipopolysaccharide (GO:0032496)	0.0497874	0.293615	0.0811036	0.447143	-1.31679	1.61371	THBD;SPARC;MAOB;HMGB2;CD36;APOB;MPO
regulation of cellular carbohydrate metabolic process (GO:0010675)	0.0501241	0.293897	0.07584	0.433202	-1.16297	1.42409	PFKFB1;MLXIPL;IGFBP5;GCGR;KHK
response to hydrogen peroxide (GO:0042542)	0.0500092	0.293897	0.072667	0.420515	-1.03896	1.27223	FABP1;FKBP1B;MPO;ADA
positive regulation of response to DNA damage stimulus (GO:2001022)	0.050192	0.293897	0.0698506	0.41792	-0.712431	0.87239	STEAP3;MGMT;TP73
lipid storage (GO:0019915)	0.0508102	0.295417	0.0678946	0.412205	0.192969	-0.2353	B4GALNT1;CD36
regulation of ryanodine-sensitive calcium-release channel activity (GO:0060314)	0.0508102	0.295417	0.0678946	0.412205	0.226243	-0.275873	CAMK2D;FKBP1B
folic acid-containing compound metabolic process (GO:0006760)	0.0508102	0.295417	0.0678946	0.412205	0.332264	-0.405152	ALDH1L1;ALDH1L2
locomotory behavior (GO:0007626)	0.0516179	0.299318	0.080895	0.447143	-1.24783	1.50519	APP;ADORA2A;MYO15A;TAL1;ABAT;ADCY5
protein homooligomerization (GO:0051260)	0.0517236	0.299318	0.083945	0.454718	-1.22403	1.47648	SLC22A6;ACTN2;P2RX1;CCDC88C;PRF1;ANXA6;PAM
regeneration (GO:0031099)	0.0532422	0.307387	0.0769631	0.433202	-1.03082	1.216	PFKFB1;SMO;NINJ1;TEK
multi-organism reproductive process (GO:0044703)	0.0540658	0.308114	0.0812663	0.447143	-1.1207	1.31939	APP;THBD;THRB;P2RX1;ABAT
chondroitin sulfate metabolic process (GO:0030204)	0.0546151	0.308114	0.0754784	0.433202	-0.706245	0.831452	EGFLAM;SDC2;SDC3
tetrapyrrole metabolic process (GO:0033013)	0.0546151	0.308114	0.0754784	0.433202	-0.639277	0.752612	ALAS2;UROD;BLVRB
regulation of oligodendrocyte differentiation (GO:0048713)	0.0545288	0.308114	0.0723755	0.419812	0.076509	-0.0900729	ASPA;TP73
positive regulation of heart contraction (GO:0045823)	0.0545288	0.308114	0.0723755	0.419812	0.0944111	-0.111149	TPM1;ADA
regulation of cardiac muscle hypertrophy (GO:0010611)	0.0545288	0.308114	0.0723755	0.419812	0.104625	-0.123173	CAMK2D;COL14A1
positive regulation of glial cell differentiation (GO:0045687)	0.0545288	0.308114	0.0723755	0.419812	0.122666	-0.144413	ASPA;TP73
dopamine receptor signaling pathway (GO:0007212)	0.0545288	0.308114	0.0723755	0.419812	0.197856	-0.232933	FLNA;ADCY5
positive regulation of axon extension (GO:0045773)	0.0545288	0.308114	0.0723755	0.419812	0.209881	-0.247089	LIMK1;FN1
telomere maintenance via recombination (GO:0000722)	0.0545288	0.308114	0.0723755	0.419812	0.243737	-0.286949	FEN1;POLD2
positive regulation of ion transport (GO:0043270)	0.0550227	0.309707	0.0857234	0.461487	-1.22771	1.43904	HOMER1;ADORA2A;ACTN2;P2RX1;F2;MYLK
response to reactive oxygen species (GO:0000302)	0.0554186	0.311226	0.0831201	0.453399	-1.14854	1.34062	FABP1;FKBP1B;TPM1;MPO;ADA
cellular component morphogenesis (GO:0032989)	0.0558161	0.312747	0.10135	0.493957	-1.30401	1.51573	APP;FZD2;SMO;ADORA2A;SDC2;TYRO3;FN1;ITGA8;FLNA;TEK;VAX2
pattern specification process (GO:0007389)	0.056049	0.313342	0.0989563	0.493565	-1.26695	1.47025	CRB2;DYNC2LI1;EFNB1;SMARCD3;SMO;CDX1;PCSK6;VAX2;NFATC4;HOXC6
hexose metabolic process (GO:0019318)	0.0561872	0.313405	0.0873676	0.464269	-1.18982	1.3805	PFKFB1;RBP4;IGFBP5;ALDOB;ATF3;KHK
glycosaminoglycan catabolic process (GO:0006027)	0.0568944	0.316635	0.0783654	0.440093	-0.656148	0.754574	SDC2;SDC3;STAB2
angiogenesis (GO:0001525)	0.0578142	0.31753	0.0928089	0.482629	-1.19937	1.3759	TAL1;TIE1;FN1;STAB2;COL8A1;ANG;TEK
glucose homeostasis (GO:0042593)	0.0581825	0.31753	0.0868944	0.46375	-1.11328	1.27713	MLXIPL;RBP4;IGFBP5;GCGR;APOC3
carbohydrate homeostasis (GO:0033500)	0.0581825	0.31753	0.0868944	0.46375	-1.11065	1.27411	MLXIPL;RBP4;IGFBP5;GCGR;APOC3
positive regulation of immunoglobulin production (GO:0002639)	0.0583402	0.31753	0.0769491	0.433202	0.116625	-0.133791	RBP4;CD37
regulation of muscle hypertrophy (GO:0014743)	0.0583402	0.31753	0.0769491	0.433202	0.13916	-0.159642	CAMK2D;COL14A1
regulation of vascular permeability (GO:0043114)	0.0583402	0.31753	0.0769491	0.433202	0.149846	-0.171901	ADORA2A;TEK
regulation of platelet activation (GO:0010543)	0.0583402	0.31753	0.0769491	0.433202	0.175437	-0.201258	THBD;F2
bone morphogenesis (GO:0060349)	0.0583402	0.31753	0.0769491	0.433202	0.23086	-0.264839	CDX1;LTBP3
neurotransmitter metabolic process (GO:0042133)	0.0583402	0.31753	0.0769491	0.433202	0.30271	-0.347264	SLC22A2;ABAT
porphyrin-containing compound biosynthetic process (GO:0006779)	0.0583402	0.31753	0.0769491	0.433202	0.341455	-0.391712	ALAS2;UROD
glial cell differentiation (GO:0010001)	0.0592181	0.3216	0.0813002	0.447143	-0.675797	0.766656	NTRK2;NFIX;VIM
regulation of actin cytoskeleton organization (GO:0032956)	0.0621113	0.327926	0.098999	0.493565	-1.22291	1.36351	BAIAP2L2;CDC42EP5;LIMK1;TPM1;TEK;PAM;ADD2
negative regulation of cell development (GO:0010721)	0.0610192	0.327926	0.0974306	0.493565	-1.2001	1.33808	APP;COL3A1;LDLRAD4;VIM;F2;ASCL2;TP73
negative regulation of neurogenesis (GO:0050768)	0.0622313	0.327926	0.0958469	0.492618	-1.1183	1.24687	APP;COL3A1;VIM;F2;ASCL2;TP73
regulation of carbohydrate metabolic process (GO:0006109)	0.0610241	0.327926	0.0907573	0.475361	-1.08673	1.21167	PFKFB1;MLXIPL;IGFBP5;GCGR;KHK
stem cell differentiation (GO:0048863)	0.061586	0.327926	0.0842819	0.454718	-0.697032	0.777169	SMO;TAL1;ETV4
regulation of adenylate cyclase activity (GO:0045761)	0.061586	0.327926	0.0842819	0.454718	-0.688396	0.767539	NTRK2;GABBR1;ADORA2A
regulation of cation channel activity (GO:2001257)	0.061586	0.327926	0.0842819	0.454718	-0.658353	0.734042	CAMK2D;HOMER1;FKBP1B
adenylate cyclase-inhibiting G-protein coupled receptor signaling pathway (GO:0007193)	0.061586	0.327926	0.0842819	0.454718	-0.626808	0.698871	GABBR1;FLNA;ADCY5
regulation of neuroblast proliferation (GO:1902692)	0.0622409	0.327926	0.0816113	0.447143	0.141616	-0.157897	SMARCD3;SMO
cardiac muscle tissue development (GO:0048738)	0.0622409	0.327926	0.0816113	0.447143	0.1687	-0.188095	RBP4;COL14A1
regulation of vascular endothelial growth factor receptor signaling pathway (GO:0030947)	0.0622409	0.327926	0.0816113	0.447143	0.188677	-0.210369	VTN;MYOF
positive regulation of fatty acid metabolic process (GO:0045923)	0.0622409	0.327926	0.0816113	0.447143	0.200394	-0.223433	FABP1;MLXIPL
negative regulation of smooth muscle cell proliferation (GO:0048662)	0.0622409	0.327926	0.0816113	0.447143	0.239972	-0.267561	IGFBP5;ANG
glycerolipid catabolic process (GO:0046503)	0.0622409	0.327926	0.0816113	0.447143	0.315913	-0.352233	APOC3;APOB
positive regulation of endothelial cell proliferation (GO:0001938)	0.0639975	0.336463	0.08731	0.464269	-0.68134	0.742161	HMGB2;ANG;TEK
response to molecule of bacterial origin (GO:0002237)	0.0654591	0.341965	0.103787	0.50484	-1.20604	1.29414	THBD;SPARC;MAOB;HMGB2;CD36;APOB;MPO
cellular response to oxidative stress (GO:0034599)	0.0654318	0.341965	0.0967157	0.492752	-1.07669	1.15534	FABP1;MGMT;TPM1;CD36;MPO
negative regulation of cellular response to growth factor stimulus (GO:0090288)	0.065428	0.341965	0.092971	0.482629	-0.952675	1.02226	ZFYVE9;HTRA4;LDLRAD4;ADAMTS12
regulation of fatty acid biosynthetic process (GO:0042304)	0.0662275	0.344522	0.0863583	0.462888	0.212391	-0.226323	MLXIPL;APOC3
non-canonical Wnt signaling pathway (GO:0035567)	0.0662275	0.344522	0.0863583	0.462888	0.21891	-0.23327	FZD2;CTHRC1
positive regulation of stem cell proliferation (GO:2000648)	0.066452	0.344964	0.0903835	0.475361	-0.659977	0.702424	SMARCD3;SMO;LTBP3
glucose metabolic process (GO:0006006)	0.0669398	0.346768	0.0987451	0.493565	-1.04176	1.10333	PFKFB1;RBP4;IGFBP5;ALDOB;ATF3
cellular chemical homeostasis (GO:0055082)	0.0674887	0.34888	0.119723	0.522	-1.22539	1.29037	APP;MLXIPL;CAMK2D;ALAS2;STEAP3;ABCC2;HEPH;FKBP1B;APOC3;SLC4A1;F2
actin filament organization (GO:0007015)	0.0684669	0.353198	0.100796	0.493565	-1.07821	1.12212	RAC2;FLNA;ANG;ADD2;MYLK
regulation of inflammatory response (GO:0050727)	0.0700898	0.355221	0.110365	0.522	-1.18424	1.2257	VTN;ADORA2A;SERPINF1;TYRO3;TEK;ADAMTS12;ADA
energy derivation by oxidation of organic compounds (GO:0015980)	0.0699731	0.355221	0.106582	0.512384	-1.09666	1.13506	MLXIPL;PFKFB1;GCGR;GNB3;ADCY5;NFATC4
response to starvation (GO:0042594)	0.069155	0.355221	0.0978141	0.493565	-0.915898	0.947968	PFKFB1;GCGR;SLC39A5;FSTL1
circadian behavior (GO:0048512)	0.0702968	0.355221	0.0911863	0.475361	0.115144	-0.119176	ADORA2A;ADA
hair follicle morphogenesis (GO:0031069)	0.0702968	0.355221	0.0911863	0.475361	0.161785	-0.16745	IGFBP5;SMO
multi-organism reproductive behavior (GO:0044705)	0.0702968	0.355221	0.0911863	0.475361	0.174623	-0.180737	APP;THRB
axon extension (GO:0048675)	0.0702968	0.355221	0.0911863	0.475361	0.264325	-0.27358	SMO;LAMB2
positive regulation of ATPase activity (GO:0032781)	0.0702968	0.355221	0.0911863	0.475361	0.269074	-0.278496	TPM1;ALDOB
positive regulation of ATP catabolic process (GO:1903291)	0.0702968	0.355221	0.0911863	0.475361	0.292346	-0.302582	TPM1;ALDOB
tetrapyrrole biosynthetic process (GO:0033014)	0.0702968	0.355221	0.0911863	0.475361	0.322281	-0.333566	ALAS2;UROD
epithelial cell development (GO:0002064)	0.0710588	0.357609	0.100279	0.493565	-0.903152	0.928724	GSTM3;SMO;LAMB2;VIM
positive regulation of cell growth (GO:0030307)	0.0710588	0.357609	0.100279	0.493565	-0.883383	0.908395	LIMK1;RPS6KA1;FN1;F2
peptidyl-tyrosine phosphorylation (GO:0018108)	0.071579	0.35804	0.104961	0.509547	-0.982929	1.00958	NTRK2;ABI3;TIE1;TYRO3;TEK
response to ammonium ion (GO:0060359)	0.0714883	0.35804	0.0966639	0.492752	-0.619308	0.636098	HOMER1;ABAT;ADA
organic hydroxy compound catabolic process (GO:1901616)	0.0714883	0.35804	0.0966639	0.492752	-0.609098	0.625611	MIOX;MAOB;SCARF1
cellular iron ion homeostasis (GO:0006879)	0.0740689	0.366443	0.0998693	0.493565	-0.640747	0.643253	STEAP3;ALAS2;HEPH
vasculogenesis (GO:0001570)	0.0740689	0.366443	0.0998693	0.493565	-0.629853	0.632317	NTRK2;SMO;TIE1
aminoglycan catabolic process (GO:0006026)	0.0740689	0.366443	0.0998693	0.493565	-0.554573	0.556742	SDC2;SDC3;STAB2
regulation of gastrulation (GO:0010470)	0.0744454	0.366443	0.0960913	0.492618	0.17033	-0.170997	COL5A1;COL5A2
regulation of smooth muscle cell migration (GO:0014910)	0.0744454	0.366443	0.0960913	0.492618	0.201505	-0.202293	VTN;IGFBP5
hyaluronan metabolic process (GO:0030212)	0.0744454	0.366443	0.0960913	0.492618	0.224038	-0.224914	ITIH2;STAB2
regulation of Rho protein signal transduction (GO:0035023)	0.0744454	0.366443	0.0960913	0.492618	0.266959	-0.268003	COL3A1;APOC3
mitotic recombination (GO:0006312)	0.0744454	0.366443	0.0960913	0.492618	0.305114	-0.306307	FEN1;POLD2
peptidyl-tyrosine modification (GO:0018212)	0.0747676	0.367298	0.109211	0.522	-0.96491	0.966438	NTRK2;ABI3;TIE1;TYRO3;TEK
negative regulation of neuron death (GO:1901215)	0.0763905	0.374525	0.111367	0.522	-1.06324	1.0442	NTRK2;ADORA2A;UNC5B;TYRO3;TP73
regulation of apoptotic signaling pathway (GO:2001233)	0.0771439	0.376004	0.127628	0.522	-1.21066	1.18422	PDIA2;STEAP3;ADORA2A;UNC5B;HMGB2;GATA1;TP73;NFATC4;MAPK8IP1
chromosome organization (GO:0051276)	0.078247	0.376004	0.117915	0.522	-1.03128	1.00875	ERN2;FEN1;POLD2;HSPA2;GATA1;ZFPM1
cell morphogenesis (GO:0000902)	0.078247	0.376004	0.117915	0.522	-1.01241	0.990294	SMO;TYRO3;FN1;ITGA8;FLNA;TEK
rhythmic behavior (GO:0007622)	0.0786703	0.376004	0.10107	0.493565	0.134447	-0.13151	ADORA2A;ADA
reproductive behavior (GO:0019098)	0.0786703	0.376004	0.10107	0.493565	0.167785	-0.16412	APP;THRB
negative regulation of gliogenesis (GO:0014014)	0.0786703	0.376004	0.10107	0.493565	0.207427	-0.202895	F2;ASCL2
regulation of intrinsic apoptotic signaling pathway in response to DNA damage (GO:1902229)	0.0786703	0.376004	0.10107	0.493565	0.216409	-0.211681	STEAP3;TP73
negative regulation of JNK cascade (GO:0046329)	0.0786703	0.376004	0.10107	0.493565	0.216935	-0.212195	MAPK8IP1;TP73
superoxide metabolic process (GO:0006801)	0.0786703	0.376004	0.10107	0.493565	0.249479	-0.244029	NOXA1;MPO
eye photoreceptor cell development (GO:0042462)	0.0786703	0.376004	0.10107	0.493565	0.25461	-0.249048	GNGT1;NTRK2
activation of adenylate cyclase activity (GO:0007190)	0.0786703	0.376004	0.10107	0.493565	0.267693	-0.261845	NTRK2;ADORA2A
ceramide biosynthetic process (GO:0046513)	0.0786703	0.376004	0.10107	0.493565	0.273702	-0.267723	P2RX1;B4GALNT1
pteridine-containing compound metabolic process (GO:0042558)	0.0786703	0.376004	0.10107	0.493565	0.308541	-0.301801	ALDH1L1;ALDH1L2
response to retinoic acid (GO:0032526)	0.0789388	0.37656	0.110423	0.522	-0.85817	0.838156	RBP4;TIE1;SERPINF1;KRT13
negative regulation of cysteine-type endopeptidase activity involved in apoptotic process (GO:0043154)	0.0793526	0.377804	0.106406	0.512384	-0.563194	0.548201	FABP1;ADORA2A;RPS6KA1
regulation of multi-organism process (GO:0043900)	0.0796402	0.378444	0.127584	0.522	-1.08711	1.05633	TRIM14;CD37;CD36;TIMP1;MPO;POU2F3;TSPAN32;ADA
regulation of cell shape (GO:0008360)	0.0809743	0.384045	0.113029	0.522	-0.801856	0.767372	CDC42EP5;S100A13;FN1;F2
energy reserve metabolic process (GO:0006112)	0.0813728	0.385196	0.117957	0.522	-0.938521	0.895353	MLXIPL;PFKFB1;GCGR;GNB3;ADCY5
regulation of actin filament-based process (GO:0032970)	0.0825022	0.389338	0.12775	0.522	-1.08296	1.02156	BAIAP2L2;CDC42EP5;LIMK1;TPM1;TEK;PAM;ADD2
single-organism carbohydrate catabolic process (GO:0044724)	0.0830356	0.389338	0.115662	0.522	-0.794888	0.749824	MIOX;PFKFB1;ALDOB;KHK
hydrogen peroxide metabolic process (GO:0042743)	0.0829684	0.389338	0.106119	0.512146	0.246256	-0.232295	MAOB;MPO
regulation of lipoprotein lipase activity (GO:0051004)	0.0829684	0.389338	0.106119	0.512146	0.246843	-0.232849	FKBP1B;APOC3
DNA strand elongation involved in DNA replication (GO:0006271)	0.0829684	0.389338	0.106119	0.512146	0.314199	-0.296386	FEN1;POLD2
regulation of epithelial cell proliferation (GO:0050678)	0.083809	0.39222	0.129561	0.522	-1.08386	1.01442	SPARC;SMO;SERPINF1;HMGB2;ANG;TEK;ETV4
negative regulation of cysteine-type endopeptidase activity (GO:2000117)	0.0847957	0.394596	0.113106	0.522	-0.545616	0.507365	FABP1;ADORA2A;RPS6KA1
organophosphate ester transport (GO:0015748)	0.0847957	0.394596	0.113106	0.522	-0.51705	0.480801	CETP;SLC35B1;APOC3
pyruvate metabolic process (GO:0006090)	0.0847957	0.394596	0.113106	0.522	-0.463534	0.431037	PFKFB1;ALDOB;AGXT
negative regulation of immune system process (GO:0002683)	0.0855288	0.397259	0.135938	0.522	-1.08455	1.00122	COL3A1;ADORA2A;TMEM176B;TYRO3;CD37;ZFPM1;TSPAN32;ADA
regulation of fatty acid metabolic process (GO:0019217)	0.0875756	0.401483	0.116515	0.522	-0.565299	0.515887	FABP1;MLXIPL;APOC3
regulation of calcium ion transport into cytosol (GO:0010522)	0.0875756	0.401483	0.116515	0.522	-0.494936	0.451674	CAMK2D;FKBP1B;F2
regulation of cholesterol transport (GO:0032374)	0.0873366	0.401483	0.111234	0.522	0.150702	-0.137529	CETP;APOC3
regulation of sterol transport (GO:0032371)	0.0873366	0.401483	0.111234	0.522	0.156112	-0.142466	CETP;APOC3
neuron fate commitment (GO:0048663)	0.0873366	0.401483	0.111234	0.522	0.188813	-0.172309	SMO;FOXN4
response to cocaine (GO:0042220)	0.0873366	0.401483	0.111234	0.522	0.208532	-0.190304	HOMER1;ABAT
photoreceptor cell development (GO:0042461)	0.0873366	0.401483	0.111234	0.522	0.259642	-0.236947	GNGT1;NTRK2
regulation of cell activation (GO:0050865)	0.0880126	0.402739	0.147197	0.522	-1.10385	1.00391	THBD;EFNB1;ADORA2A;GRAP2;RPS6KA1;TYRO3;CD37;F2;TSPAN32;ADA
glycosaminoglycan metabolic process (GO:0030203)	0.0882785	0.403209	0.127025	0.522	-0.856844	0.778271	EGFLAM;ITIH2;SDC2;SDC3;STAB2
negative regulation of nervous system development (GO:0051961)	0.088567	0.403781	0.131865	0.522	-0.932946	0.846073	APP;COL3A1;VIM;F2;ASCL2;TP73
organic hydroxy compound metabolic process (GO:1901615)	0.0892473	0.404944	0.152756	0.522	-0.999303	0.903376	CETP;MIOX;APP;RBP4;MAOB;APOC3;HMGCS2;LRP2;CEPT1;APOB;SCARF1
cell projection assembly (GO:0030031)	0.0916462	0.404944	0.13599	0.522	-0.929163	0.839969	DYNC2LI1;BAIAP2L2;ACTN2;RAC2;FLNA;MYLK
developmental growth (GO:0048589)	0.0900514	0.404944	0.129341	0.522	-0.894644	0.808764	APP;SMO;IGFBP5;LAMB2;NINJ1
regulation of cyclic nucleotide biosynthetic process (GO:0030802)	0.0893728	0.404944	0.123719	0.522	-0.785987	0.710537	NTRK2;GABBR1;ADORA2A;GUCA2B
ossification (GO:0001503)	0.0893728	0.404944	0.123719	0.522	-0.779737	0.704887	SPARC;CTSK;TEK;CTHRC1
negative regulation of transforming growth factor beta receptor signaling pathway (GO:0030512)	0.0903936	0.404944	0.119962	0.522	-0.486683	0.439964	ZFYVE9;HTRA4;LDLRAD4
negative regulation of extrinsic apoptotic signaling pathway in absence of ligand (GO:2001240)	0.0917721	0.404944	0.116412	0.522	0.198627	-0.17956	UNC5B;GATA1
positive regulation of neural precursor cell proliferation (GO:2000179)	0.0917721	0.404944	0.116412	0.522	0.208478	-0.188465	SMARCD3;SMO
neural crest cell migration (GO:0001755)	0.0917721	0.404944	0.116412	0.522	0.231915	-0.209653	EFNB1;SMO
negative regulation of signal transduction in absence of ligand (GO:1901099)	0.0917721	0.404944	0.116412	0.522	0.243324	-0.219967	UNC5B;GATA1
regulation of glycogen metabolic process (GO:0070873)	0.0917721	0.404944	0.116412	0.522	0.244524	-0.221051	GCGR;KHK
regulation of cardiac muscle tissue growth (GO:0055021)	0.0917721	0.404944	0.116412	0.522	0.252653	-0.2284	RBP4;COL14A1
protein trimerization (GO:0070206)	0.0917721	0.404944	0.116412	0.522	0.255091	-0.230604	C1QTNF6;COL6A1
positive regulation of gliogenesis (GO:0014015)	0.0917721	0.404944	0.116412	0.522	0.289929	-0.262097	ASPA;TP73
embryonic skeletal system development (GO:0048706)	0.0917721	0.404944	0.116412	0.522	0.29188	-0.263861	RBP4;HOXC6
neuron projection extension (GO:1990138)	0.0917721	0.404944	0.116412	0.522	0.300363	-0.27153	SMO;LAMB2
hexose catabolic process (GO:0019320)	0.0917721	0.404944	0.116412	0.522	0.304646	-0.275401	ALDOB;KHK
DNA strand elongation (GO:0022616)	0.0917721	0.404944	0.116412	0.522	0.330518	-0.29879	FEN1;POLD2
regulation of generation of precursor metabolites and energy (GO:0043467)	0.0932491	0.409997	0.123447	0.522	-0.484624	0.432093	MLXIPL;GCGR;KHK
positive regulation of myeloid cell differentiation (GO:0045639)	0.0932491	0.409997	0.123447	0.522	-0.483718	0.431285	TAL1;HMGB2;GATA1
calcium ion transport (GO:0006816)	0.0947828	0.415162	0.140176	0.522	-0.91889	0.807784	CACNB1;CAMK2D;P2RX1;FKBP1B;NCS1;ANXA6
regulation of nucleotide biosynthetic process (GO:0030808)	0.0959356	0.415162	0.132008	0.522	-0.752349	0.66138	NTRK2;GABBR1;ADORA2A;GUCA2B
regulation of purine nucleotide biosynthetic process (GO:1900371)	0.0959356	0.415162	0.132008	0.522	-0.749696	0.659048	NTRK2;GABBR1;ADORA2A;GUCA2B
hormone transport (GO:0009914)	0.0961415	0.415162	0.126968	0.522	-0.463978	0.407877	ABCC2;FKBP1B;LTBP4
muscle cell development (GO:0055001)	0.0961415	0.415162	0.126968	0.522	-0.449774	0.39539	SMO;HOMER1;NFATC4
regulation of muscle adaptation (GO:0043502)	0.0962719	0.415162	0.12165	0.522	0.22818	-0.20059	CAMK2D;COL14A1
negative regulation of stress-activated MAPK cascade (GO:0032873)	0.0962719	0.415162	0.12165	0.522	0.241905	-0.212656	MAPK8IP1;TP73
receptor clustering (GO:0043113)	0.0962719	0.415162	0.12165	0.522	0.244272	-0.214736	SMO;FLNA
negative regulation of stress-activated protein kinase signaling cascade (GO:0070303)	0.0962719	0.415162	0.12165	0.522	0.245481	-0.215799	MAPK8IP1;TP73
synaptic transmission, glutamatergic (GO:0035249)	0.0962719	0.415162	0.12165	0.522	0.342245	-0.300863	ADORA2A;P2RX1
telomere maintenance via telomere lengthening (GO:0010833)	0.0962719	0.415162	0.12165	0.522	0.399021	-0.350774	FEN1;POLD2
positive regulation of neuron differentiation (GO:0045666)	0.0979766	0.420423	0.144422	0.522	-0.858635	0.744002	NTRK2;FEZ1;FKBP1B;LIMK1;FN1;SCARF1
negative regulation of leukocyte activation (GO:0002695)	0.0981724	0.420423	0.134821	0.522	-0.740836	0.64193	ADORA2A;TYRO3;CD37;TSPAN32
transition metal ion homeostasis (GO:0055076)	0.0981724	0.420423	0.134821	0.522	-0.718393	0.622483	APP;ALAS2;STEAP3;HEPH
carbohydrate catabolic process (GO:0016052)	0.0981724	0.420423	0.134821	0.522	-0.700666	0.607123	MIOX;PFKFB1;ALDOB;KHK
multicellular organismal reproductive process (GO:0048609)	0.104801	0.42113	0.175561	0.522254	-1.03963	0.899087	RBP4;ADAMTS2;THRB;SMO;P2RX1;TYRO3;B4GALNT1;AFP;APOB;PAM;PRSS21
monosaccharide metabolic process (GO:0005996)	0.104534	0.42113	0.153088	0.522	-0.858714	0.742628	PFKFB1;RBP4;IGFBP5;ALDOB;ATF3;KHK
in utero embryonic development (GO:0001701)	0.106208	0.42113	0.15529	0.522	-0.839919	0.726375	SMO;TIE1;TPM1;APOB;GATA1;KLF1
neuron differentiation (GO:0030182)	0.106208	0.42113	0.15529	0.522	-0.815386	0.705157	NTRK2;FZD2;NFIX;SMO;TAL1;FOXN4
protein maturation (GO:0051604)	0.106208	0.42113	0.15529	0.522	-0.813709	0.703708	ADAMTS2;P2RX1;FKBP1B;SERPINH1;PCSK6;TSPAN33
aminoglycan metabolic process (GO:0006022)	0.104889	0.42113	0.148544	0.522	-0.760682	0.657849	EGFLAM;ITIH2;SDC2;SDC3;STAB2
regulation of lipase activity (GO:0060191)	0.102718	0.42113	0.140521	0.522	-0.726182	0.628013	FKBP1B;APOC3;ANG;ADCY5
neuron development (GO:0048666)	0.100433	0.42113	0.137659	0.522	-0.72461	0.626653	GNGT1;NTRK2;FZD2;TP73
nervous system development (GO:0007399)	0.110868	0.42113	0.166336	0.522254	-0.721685	0.624123	APP;FEZ1;NINJ1;LIMK1;GFRA3;APOB;GFRA2
chordate embryonic development (GO:0043009)	0.113044	0.42113	0.164238	0.522254	-0.708293	0.612542	SMO;TIE1;TPM1;APOB;GATA1;KLF1
positive regulation of cell morphogenesis involved in differentiation (GO:0010770)	0.105027	0.42113	0.143406	0.522	-0.70189	0.607005	CRB2;NTRK2;LIMK1;FN1
toll-like receptor signaling pathway (GO:0002224)	0.102718	0.42113	0.140521	0.522	-0.695668	0.601624	CTSK;RPS6KA1;RFTN1;CD36
regulation of hormone levels (GO:0010817)	0.118314	0.42113	0.171091	0.522254	-0.67758	0.585981	RBP4;ABCC2;FKBP1B;LTBP4;AFP;PCSK6
embryo development ending in birth or egg hatching (GO:0009792)	0.120098	0.42113	0.173402	0.522254	-0.661905	0.572425	SMO;TIE1;TPM1;APOB;GATA1;KLF1
signal release (GO:0023061)	0.10736	0.42113	0.146315	0.522	-0.661102	0.57173	SLC22A2;FKBP1B;LTBP4;ABAT
leukocyte migration (GO:0050900)	0.113044	0.42113	0.164238	0.522254	-0.641007	0.554352	THBD;DOK2;FN1;TEK;APOB;F2
neuron projection morphogenesis (GO:0048812)	0.112733	0.42113	0.158577	0.522	-0.627243	0.542449	APP;FZD2;ADORA2A;SDC2;VAX2
regulation of intrinsic apoptotic signaling pathway (GO:2001242)	0.112094	0.42113	0.1522	0.522	-0.583272	0.504422	PDIA2;STEAP3;MAPK8IP1;TP73
circadian rhythm (GO:0007623)	0.114496	0.42113	0.155177	0.522	-0.572299	0.494932	NTRK2;HOMER1;ADORA2A;ADA
regulation of angiogenesis (GO:0045765)	0.120852	0.42113	0.168879	0.522254	-0.561026	0.485183	SPARC;TIE1;SERPINF1;STAB1;TEK
cellular response to abiotic stimulus (GO:0071214)	0.123705	0.42113	0.178061	0.522254	-0.549106	0.474875	GNGT1;MGMT;SIPA1;MYLK;NFATC4;TP73
cellular response to radiation (GO:0071478)	0.112094	0.42113	0.1522	0.522	-0.534517	0.462258	GNGT1;MGMT;NFATC4;TP73
calcium ion transmembrane transport (GO:0070588)	0.11692	0.42113	0.158175	0.522	-0.484871	0.419323	CACNB1;P2RX1;FKBP1B;NCS1
ovulation cycle process (GO:0022602)	0.105034	0.42113	0.137743	0.522	-0.452982	0.391745	ANG;AFP;PAM
regulation of DNA binding (GO:0051101)	0.102035	0.42113	0.134117	0.522	-0.446708	0.38632	SMO;HMGB2;GATA1
regulation of cell-matrix adhesion (GO:0001952)	0.105034	0.42113	0.137743	0.522	-0.446267	0.385938	NINJ1;TEK;CD36
regulation of production of molecular mediator of immune response (GO:0002700)	0.108068	0.42113	0.141402	0.522	-0.439662	0.380226	RBP4;CD37;CD36
developmental growth involved in morphogenesis (GO:0060560)	0.108068	0.42113	0.141402	0.522	-0.409126	0.353818	APP;SMO;LAMB2
eye development (GO:0001654)	0.108068	0.42113	0.141402	0.522	-0.403786	0.3492	RBP4;SMO;CRYBB2
neuromuscular process (GO:0050905)	0.108068	0.42113	0.141402	0.522	-0.403381	0.34885	APP;FOXS1;ADCY5
calcium-mediated signaling (GO:0019722)	0.108068	0.42113	0.141402	0.522	-0.383108	0.331317	NTRK2;CAMK2D;FKBP1B
protein heterooligomerization (GO:0051291)	0.114236	0.42113	0.148817	0.522	-0.248458	0.21487	P2RX1;C1QTNF6;COL6A1
lung development (GO:0030324)	0.11737	0.42113	0.152571	0.522	-0.235987	0.204085	ADAMTS2;RBP4;SPARC
positive regulation of cyclic nucleotide biosynthetic process (GO:0030804)	0.11737	0.42113	0.152571	0.522	-0.220498	0.19069	NTRK2;ADORA2A;GUCA2B
male gonad development (GO:0008584)	0.11737	0.42113	0.152571	0.522	-0.204955	0.177248	RBP4;HMGB2;GATA1
monocarboxylic acid catabolic process (GO:0072329)	0.11737	0.42113	0.152571	0.522	-0.188128	0.162696	ABAT;AGXT;CPT1B
myeloid leukocyte differentiation (GO:0002573)	0.120535	0.42113	0.156354	0.522	-0.183001	0.158262	TAL1;ZFPM1;GATA1
reactive oxygen species metabolic process (GO:0072593)	0.123731	0.42113	0.160167	0.522	-0.0861194	0.0744773	MAOB;NOXA1;MPO
integrin-mediated signaling pathway (GO:0007229)	0.123731	0.42113	0.160167	0.522	-0.0645058	0.0557855	COL3A1;ITGA8;TSPAN32
positive regulation of nucleotide biosynthetic process (GO:0030810)	0.123731	0.42113	0.160167	0.522	-0.0579017	0.0500742	NTRK2;ADORA2A;GUCA2B
positive regulation of purine nucleotide biosynthetic process (GO:1900373)	0.123731	0.42113	0.160167	0.522	-0.051628	0.0446486	NTRK2;ADORA2A;GUCA2B
positive regulation of reactive oxygen species metabolic process (GO:2000379)	0.105453	0.42113	0.132294	0.522	0.219594	-0.189908	CD36;F2
genitalia development (GO:0048806)	0.105453	0.42113	0.132294	0.522	0.235592	-0.203743	RBP4;TYRO3
regulation of immunoglobulin production (GO:0002637)	0.11013	0.42113	0.137693	0.522	0.248394	-0.214815	RBP4;CD37
positive regulation of adenylate cyclase activity (GO:0045762)	0.100833	0.42113	0.126945	0.522	0.260738	-0.22549	NTRK2;ADORA2A
negative regulation of blood pressure (GO:0045776)	0.11013	0.42113	0.137693	0.522	0.268843	-0.232499	GUCA2B;ABAT
cellular response to glucose stimulus (GO:0071333)	0.105453	0.42113	0.132294	0.522	0.279956	-0.24211	MLXIPL;APOC3
response to nicotine (GO:0035094)	0.105453	0.42113	0.132294	0.522	0.286167	-0.247482	HOMER1;ABAT
heart morphogenesis (GO:0003007)	0.11013	0.42113	0.137693	0.522	0.291418	-0.252023	SMO;COL5A1
positive regulation of stem cell differentiation (GO:2000738)	0.11013	0.42113	0.137693	0.522	0.297605	-0.257373	CRB2;LTBP3
regulation of lipid storage (GO:0010883)	0.105453	0.42113	0.132294	0.522	0.302103	-0.261263	CD36;APOB
positive regulation of stress fiber assembly (GO:0051496)	0.11013	0.42113	0.137693	0.522	0.322783	-0.279148	LIMK1;TPM1
acute-phase response (GO:0006953)	0.11013	0.42113	0.137693	0.522	0.342472	-0.296175	FN1;F2
regulation of chondrocyte differentiation (GO:0032330)	0.119641	0.42113	0.148632	0.522	0.43949	-0.380078	LTBP3;ADAMTS12
outflow tract morphogenesis (GO:0003151)	0.11486	0.42113	0.14314	0.522	0.441698	-0.381987	FZD2;ZFPM1
cellular response to hexose stimulus (GO:0071331)	0.11486	0.42113	0.14314	0.522	0.452704	-0.391505	MLXIPL;APOC3
cellular response to monosaccharide stimulus (GO:0071326)	0.119641	0.42113	0.148632	0.522	0.455822	-0.394202	MLXIPL;APOC3
glial cell development (GO:0021782)	0.11486	0.42113	0.14314	0.522	0.469186	-0.405759	LAMB2;VIM
regulation of polysaccharide metabolic process (GO:0032881)	0.119641	0.42113	0.148632	0.522	0.47068	-0.407051	GCGR;KHK
regulation of heart growth (GO:0060420)	0.119641	0.42113	0.148632	0.522	0.485297	-0.419692	RBP4;COL14A1
cell-substrate junction assembly (GO:0007044)	0.119641	0.42113	0.148632	0.522	0.512651	-0.443348	ACTN2;FN1
muscle fiber development (GO:0048747)	0.11486	0.42113	0.14314	0.522	0.531674	-0.4598	SMO;HOMER1
protein peptidyl-prolyl isomerization (GO:0000413)	0.119641	0.42113	0.148632	0.522	0.533899	-0.461723	FKBP1B;PPIC
glutamate receptor signaling pathway (GO:0007215)	0.11486	0.42113	0.14314	0.522	0.53701	-0.464414	APP;HOMER1
monosaccharide catabolic process (GO:0046365)	0.11486	0.42113	0.14314	0.522	0.574774	-0.497073	ALDOB;KHK
negative regulation of calcium ion transport into cytosol (GO:0010523)	0.123605	0.42113	0.147864	0.522	10.4534	-9.04025	FKBP1B
CD4-positive or CD8-positive, alpha-beta T cell lineage commitment (GO:0043369)	0.11066	0.42113	0.134115	0.522	10.5969	-9.16434	ZFPM1
heart valve formation (GO:0003188)	0.123605	0.42113	0.147864	0.522	10.8868	-9.41509	ZFPM1
negative regulation of glial cell proliferation (GO:0060253)	0.123605	0.42113	0.147864	0.522	11.1006	-9.59994	ASCL2
negative regulation of sodium ion transport (GO:0010766)	0.123605	0.42113	0.147864	0.522	11.1188	-9.61566	CAMK2D
SMAD protein complex assembly (GO:0007183)	0.11066	0.42113	0.134115	0.522	11.1386	-9.63284	ZFYVE9
triglyceride-rich lipoprotein particle remodeling (GO:0034370)	0.123605	0.42113	0.147864	0.522	11.1638	-9.65459	CETP
myoblast migration (GO:0051451)	0.123605	0.42113	0.147864	0.522	11.2551	-9.73358	SMO
import into cell (GO:0098657)	0.123605	0.42113	0.147864	0.522	11.2959	-9.76887	STEAP3
tonic smooth muscle contraction (GO:0014820)	0.123605	0.42113	0.147864	0.522	11.3105	-9.78151	MYLK
positive regulation of cell size (GO:0045793)	0.123605	0.42113	0.147864	0.522	11.3419	-9.80864	TP73
axon ensheathment in central nervous system (GO:0032291)	0.123605	0.42113	0.147864	0.522	11.394	-9.85369	ASPA
ovulation from ovarian follicle (GO:0001542)	0.11066	0.42113	0.134115	0.522	11.4354	-9.88948	AFP
central nervous system myelination (GO:0022010)	0.123605	0.42113	0.147864	0.522	11.5493	-9.98798	ASPA
mesenchymal to epithelial transition involved in metanephros morphogenesis (GO:0003337)	0.11066	0.42113	0.134115	0.522	11.5654	-10.0019	SMO
pyrimidine-containing compound transmembrane transport (GO:0072531)	0.11066	0.42113	0.134115	0.522	11.5839	-10.0179	SLC35B1
regulation of phospholipase A2 activity (GO:0032429)	0.123605	0.42113	0.147864	0.522	11.7063	-10.1238	ANG
regulation of female receptivity (GO:0045924)	0.11066	0.42113	0.134115	0.522	11.718	-10.1339	THRB
plasma membrane repair (GO:0001778)	0.11066	0.42113	0.134115	0.522	11.7686	-10.1776	MYOF
glomerular epithelial cell development (GO:0072310)	0.123605	0.42113	0.147864	0.522	11.7706	-10.1793	LAMB2
heart field specification (GO:0003128)	0.123605	0.42113	0.147864	0.522	11.8138	-10.2167	SMARCD3
response to gravity (GO:0009629)	0.123605	0.42113	0.147864	0.522	11.9045	-10.2952	SPARC
secondary heart field specification (GO:0003139)	0.123605	0.42113	0.147864	0.522	11.9387	-10.3247	SMARCD3
purine nucleotide salvage (GO:0032261)	0.11066	0.42113	0.134115	0.522	11.9432	-10.3287	ADA
negative regulation of potassium ion transmembrane transporter activity (GO:1901017)	0.11066	0.42113	0.134115	0.522	11.9453	-10.3305	ACTN2
protein maturation by protein folding (GO:0022417)	0.123605	0.42113	0.147864	0.522	11.9924	-10.3712	FKBP1B
Peyer's patch development (GO:0048541)	0.123605	0.42113	0.147864	0.522	11.9951	-10.3736	ADA
regulation of cellular response to vascular endothelial growth factor stimulus (GO:1902547)	0.123605	0.42113	0.147864	0.522	12.014	-10.3899	ADAMTS12
regulation of oxidative phosphorylation (GO:0002082)	0.123605	0.42113	0.147864	0.522	12.0506	-10.4215	MLXIPL
regulation of penile erection (GO:0060405)	0.11066	0.42113	0.134115	0.522	12.1077	-10.4709	ADA
positive regulation of potassium ion transmembrane transporter activity (GO:1901018)	0.123605	0.42113	0.147864	0.522	12.1747	-10.5289	ACTN2
mucosal-associated lymphoid tissue development (GO:0048537)	0.123605	0.42113	0.147864	0.522	12.1828	-10.5359	ADA
leukocyte aggregation (GO:0070486)	0.123605	0.42113	0.147864	0.522	12.2203	-10.5683	RAC2
negative regulation of phosphoprotein phosphatase activity (GO:0032515)	0.123605	0.42113	0.147864	0.522	12.2536	-10.5971	FKBP1B
positive regulation of fatty acid beta-oxidation (GO:0032000)	0.123605	0.42113	0.147864	0.522	12.2923	-10.6305	FABP1
positive regulation of hematopoietic progenitor cell differentiation (GO:1901534)	0.123605	0.42113	0.147864	0.522	12.3021	-10.639	HMGB2
negative regulation of thymocyte apoptotic process (GO:0070244)	0.11066	0.42113	0.134115	0.522	12.3434	-10.6747	ADA
L-phenylalanine catabolic process (GO:0006559)	0.123605	0.42113	0.147864	0.522	12.3584	-10.6877	HGD
regulation of hexokinase activity (GO:1903299)	0.123605	0.42113	0.147864	0.522	12.36	-10.6891	PFKFB1
protein retention in ER lumen (GO:0006621)	0.123605	0.42113	0.147864	0.522	12.3667	-10.6949	PDIA2
barbed-end actin filament capping (GO:0051016)	0.123605	0.42113	0.147864	0.522	12.387	-10.7125	ADD2
purine deoxyribonucleotide catabolic process (GO:0009155)	0.123605	0.42113	0.147864	0.522	12.4815	-10.7942	ADA
dopamine transport (GO:0015872)	0.123605	0.42113	0.147864	0.522	12.4846	-10.7968	SLC22A3
axon extension involved in axon guidance (GO:0048846)	0.11066	0.42113	0.134115	0.522	12.5563	-10.8589	SMO
hypotonic response (GO:0006971)	0.11066	0.42113	0.134115	0.522	12.5675	-10.8686	MYLK
negative regulation of protein localization to cell surface (GO:2000009)	0.11066	0.42113	0.134115	0.522	12.5689	-10.8697	ACTN2
phagocytosis, recognition (GO:0006910)	0.123605	0.42113	0.147864	0.522	12.5742	-10.8743	CD36
positive regulation of amino acid transport (GO:0051957)	0.123605	0.42113	0.147864	0.522	12.5869	-10.8853	ADORA2A
short-term memory (GO:0007614)	0.11066	0.42113	0.134115	0.522	12.6795	-10.9654	SERPINF1
neuronal action potential propagation (GO:0019227)	0.11066	0.42113	0.134115	0.522	12.7122	-10.9937	FKBP1B
erythrose 4-phosphate/phosphoenolpyruvate family amino acid catabolic process (GO:1902222)	0.123605	0.42113	0.147864	0.522	12.7128	-10.9942	HGD
glomerular visceral epithelial cell development (GO:0072015)	0.11066	0.42113	0.134115	0.522	12.7232	-11.0032	LAMB2
response to nitrosative stress (GO:0051409)	0.123605	0.42113	0.147864	0.522	12.7289	-11.0081	GSTM3
mature B cell differentiation involved in immune response (GO:0002313)	0.123605	0.42113	0.147864	0.522	12.7362	-11.0144	ADA
positive regulation of megakaryocyte differentiation (GO:0045654)	0.11066	0.42113	0.134115	0.522	12.7621	-11.0369	HMGB2
phenol-containing compound catabolic process (GO:0019336)	0.11066	0.42113	0.134115	0.522	12.7705	-11.0441	MAOB
G-protein coupled receptor signaling pathway coupled to cGMP nucleotide second messenger (GO:0007199)	0.11066	0.42113	0.134115	0.522	12.821	-11.0878	FZD2
type B pancreatic cell proliferation (GO:0044342)	0.11066	0.42113	0.134115	0.522	12.8281	-11.0939	IGFBP5
atrioventricular valve morphogenesis (GO:0003181)	0.11066	0.42113	0.134115	0.522	12.8413	-11.1053	ZFPM1
cGMP-mediated signaling (GO:0019934)	0.123605	0.42113	0.147864	0.522	12.8612	-11.1225	CD36
ketone body metabolic process (GO:1902224)	0.123605	0.42113	0.147864	0.522	12.9147	-11.1688	HMGCS2
hydrogen peroxide biosynthetic process (GO:0050665)	0.123605	0.42113	0.147864	0.522	12.9195	-11.173	MAOB
DNA topological change (GO:0006265)	0.123605	0.42113	0.147864	0.522	12.9468	-11.1966	HMGB2
glyoxylate metabolic process (GO:0046487)	0.11066	0.42113	0.134115	0.522	12.9743	-11.2204	AGXT
regulation of glucokinase activity (GO:0033131)	0.123605	0.42113	0.147864	0.522	12.9807	-11.2259	PFKFB1
exocrine pancreas development (GO:0031017)	0.123605	0.42113	0.147864	0.522	13.0162	-11.2566	SMO
iron ion import (GO:0097286)	0.11066	0.42113	0.134115	0.522	13.0165	-11.2569	STEAP3
positive regulation of macrophage cytokine production (GO:0060907)	0.11066	0.42113	0.134115	0.522	13.033	-11.2712	CD36
regulation of metalloenzyme activity (GO:0048552)	0.11066	0.42113	0.134115	0.522	13.1523	-11.3743	TIMP1
histamine secretion (GO:0001821)	0.11066	0.42113	0.134115	0.522	13.2488	-11.4577	ADA
tyrosine metabolic process (GO:0006570)	0.123605	0.42113	0.147864	0.522	13.3158	-11.5157	HGD
cysteine metabolic process (GO:0006534)	0.11066	0.42113	0.134115	0.522	13.49	-11.6663	AGXT
nucleoside diphosphate catabolic process (GO:0009134)	0.11066	0.42113	0.134115	0.522	13.5423	-11.7116	ENTPD2
growth hormone secretion (GO:0030252)	0.11066	0.42113	0.134115	0.522	13.567	-11.733	LTBP4
neuron projection extension involved in neuron projection guidance (GO:1902284)	0.11066	0.42113	0.134115	0.522	13.5929	-11.7553	SMO
spermatid nucleus differentiation (GO:0007289)	0.11066	0.42113	0.134115	0.522	13.6522	-11.8066	HMGB2
embryonic retina morphogenesis in camera-type eye (GO:0060059)	0.11066	0.42113	0.134115	0.522	13.7965	-11.9314	RBP4
regulation of relaxation of muscle (GO:1901077)	0.123605	0.42113	0.147864	0.522	13.8767	-12.0008	CAMK2D
retinal rod cell development (GO:0046548)	0.123605	0.42113	0.147864	0.522	13.8793	-12.0031	NTRK2
NADH metabolic process (GO:0006734)	0.11066	0.42113	0.134115	0.522	13.9046	-12.0249	ALDOB
neurotransmitter catabolic process (GO:0042135)	0.123605	0.42113	0.147864	0.522	14.0965	-12.1908	ABAT
cellular ketone body metabolic process (GO:0046950)	0.11066	0.42113	0.134115	0.522	14.2257	-12.3026	HMGCS2
peptide cross-linking via chondroitin 4-sulfate glycosaminoglycan (GO:0019800)	0.11066	0.42113	0.134115	0.522	14.5157	-12.5534	EGFLAM
rRNA catabolic process (GO:0016075)	0.11066	0.42113	0.134115	0.522	15.5731	-13.4679	ERN2
negative regulation of DNA binding (GO:0043392)	0.12447	0.421324	0.154165	0.522	0.695724	-0.601352	SMO;GATA1
base-excision repair (GO:0006284)	0.12447	0.421324	0.154165	0.522	0.745631	-0.644489	FEN1;POLD2
regulation of ATP catabolic process (GO:1903289)	0.12447	0.421324	0.154165	0.522	0.756221	-0.653642	TPM1;ALDOB
regulation of ATPase activity (GO:0043462)	0.12447	0.421324	0.154165	0.522	0.760704	-0.657517	TPM1;ALDOB
multicellular organismal development (GO:0007275)	0.126535	0.423839	0.201868	0.532677	-0.546077	0.468754	PTP4A1;NFE2;TLE1;SERPINF1;ARHGDIB;LTBP4;PCOLCE;PLXDC2;F2;HOXC6
cellular ion homeostasis (GO:0006873)	0.133873	0.423839	0.207032	0.532677	-0.52804	0.453271	APP;CAMK2D;ALAS2;STEAP3;ABCC2;HEPH;FKBP1B;SLC4A1;F2
divalent metal ion transport (GO:0070838)	0.127365	0.423839	0.182772	0.522254	-0.507179	0.435364	CACNB1;CAMK2D;P2RX1;FKBP1B;NCS1;ANXA6
Wnt signaling pathway (GO:0016055)	0.127365	0.423839	0.182772	0.522254	-0.476701	0.409202	TLE1;FZD2;SMO;CCDC88C;VAX2;CTHRC1
divalent inorganic cation transport (GO:0072511)	0.134841	0.423839	0.19234	0.531026	-0.453956	0.389677	CACNB1;CAMK2D;P2RX1;FKBP1B;NCS1;ANXA6
regulation of cysteine-type endopeptidase activity involved in apoptotic process (GO:0043281)	0.135695	0.423839	0.187514	0.522254	-0.390155	0.33491	FABP1;ADORA2A;MGMT;P2RX1;RPS6KA1
purine nucleotide biosynthetic process (GO:0006164)	0.126837	0.423839	0.170378	0.522254	-0.370006	0.317614	ADORA2A;GUCA2B;ADA;ADCY5
regulation of developmental growth (GO:0048638)	0.129371	0.423839	0.17348	0.522254	-0.302234	0.259438	RBP4;COL14A1;LIMK1;FN1
transforming growth factor beta receptor signaling pathway (GO:0007179)	0.131925	0.423839	0.176601	0.522254	-0.300337	0.25781	COL3A1;ZFYVE9;LTBP4;LTBP3
second-messenger-mediated signaling (GO:0019932)	0.131925	0.423839	0.176601	0.522254	-0.288396	0.24756	NTRK2;CAMK2D;FKBP1B;CD36
response to unfolded protein (GO:0006986)	0.1345	0.423839	0.179741	0.522254	-0.282524	0.24252	DNAJB2;SERPINH1;HSPA2;ATF3
regulation of stem cell proliferation (GO:0072091)	0.130216	0.423839	0.167877	0.522254	-0.0922715	0.0792061	SMARCD3;SMO;LTBP3
cellular response to light stimulus (GO:0071482)	0.126958	0.423839	0.164008	0.522254	-0.0444419	0.0381491	GNGT1;TP73;NFATC4
vascular process in circulatory system (GO:0003018)	0.130216	0.423839	0.167877	0.522254	-0.0346729	0.0297633	ADORA2A;P2RX1;TEK
regulation of reproductive process (GO:2000241)	0.130216	0.423839	0.167877	0.522254	-0.0294505	0.0252804	SERPINF1;TIMP1;ADA
feeding behavior (GO:0007631)	0.133502	0.423839	0.171772	0.522254	-0.0136064	0.0116798	NTRK2;APP;ADORA2A
central nervous system neuron differentiation (GO:0021953)	0.133502	0.423839	0.171772	0.522254	-0.0100159	0.0085977	NFIX;SMO;TAL1
dicarboxylic acid metabolic process (GO:0043648)	0.133502	0.423839	0.171772	0.522254	-0.0091806	0.00788065	ALDH1L1;ALDH1L2;ASPA
triglyceride metabolic process (GO:0006641)	0.133502	0.423839	0.171772	0.522254	0.00584481	-0.0050172	CETP;APOC3;APOB
regulation of lipid catabolic process (GO:0050994)	0.134266	0.423839	0.165348	0.522254	0.678054	-0.582044	FABP1;APOC3
regulation of cardiac muscle contraction (GO:0055117)	0.129346	0.423839	0.159738	0.522	0.690677	-0.592879	CAMK2D;FKBP1B
positive regulation of actin filament bundle assembly (GO:0032233)	0.129346	0.423839	0.159738	0.522	0.703406	-0.603806	LIMK1;TPM1
cardiac septum morphogenesis (GO:0060411)	0.129346	0.423839	0.159738	0.522	0.707091	-0.606969	SMO;ZFPM1
positive regulation of tumor necrosis factor production (GO:0032760)	0.134266	0.423839	0.165348	0.522254	0.71103	-0.61035	CD36;NFATC4
cerebral cortex development (GO:0021987)	0.129346	0.423839	0.159738	0.522	0.71926	-0.617415	NTRK2;COL3A1
regulation of signal transduction by p53 class mediator (GO:1901796)	0.134266	0.423839	0.165348	0.522254	0.738341	-0.633794	STEAP3;TP73
glycolytic process (GO:0006096)	0.134266	0.423839	0.165348	0.522254	0.809253	-0.694665	PFKFB1;ALDOB
regulation of germinal center formation (GO:0002634)	0.136362	0.423839	0.161395	0.522	10.3573	-8.89071	ADA
positive regulation of T cell differentiation in thymus (GO:0033089)	0.136362	0.423839	0.161395	0.522	10.7114	-9.19468	ADA
regulation of epithelial cell proliferation involved in prostate gland development (GO:0060768)	0.136362	0.423839	0.161395	0.522	10.7291	-9.20992	SERPINF1
negative regulation of B cell apoptotic process (GO:0002903)	0.136362	0.423839	0.161395	0.522	10.796	-9.26729	ADA
positive regulation of endothelial cell differentiation (GO:0045603)	0.136362	0.423839	0.161395	0.522	10.9866	-9.43097	S1PR2
ovulation cycle (GO:0042698)	0.136362	0.423839	0.161395	0.522	11.107	-9.53427	TYRO3
negative regulation of potassium ion transmembrane transport (GO:1901380)	0.136362	0.423839	0.161395	0.522	11.2002	-9.61425	ACTN2
lens fiber cell development (GO:0070307)	0.136362	0.423839	0.161395	0.522	11.2062	-9.61945	VIM
regulation of triglyceride catabolic process (GO:0010896)	0.136362	0.423839	0.161395	0.522	11.2088	-9.62168	APOC3
negative regulation of protein autophosphorylation (GO:0031953)	0.136362	0.423839	0.161395	0.522	11.3303	-9.72594	GFRA2
midgut development (GO:0007494)	0.136362	0.423839	0.161395	0.522	11.4843	-9.85813	SMO
female mating behavior (GO:0060180)	0.136362	0.423839	0.161395	0.522	11.5046	-9.87557	THRB
somite development (GO:0061053)	0.136362	0.423839	0.161395	0.522	11.6012	-9.95847	SMO
mating behavior (GO:0007617)	0.136362	0.423839	0.161395	0.522	11.6393	-9.9912	APP
negative regulation of heart growth (GO:0061117)	0.136362	0.423839	0.161395	0.522	11.7739	-10.1067	RBP4
adenylate cyclase-activating dopamine receptor signaling pathway (GO:0007191)	0.136362	0.423839	0.161395	0.522	11.7785	-10.1107	ADCY5
nucleotide transmembrane transport (GO:1901679)	0.136362	0.423839	0.161395	0.522	11.7867	-10.1177	SLC35B1
fatty acid homeostasis (GO:0055089)	0.136362	0.423839	0.161395	0.522	11.7931	-10.1232	MLXIPL
negative regulation of ryanodine-sensitive calcium-release channel activity (GO:0060315)	0.136362	0.423839	0.161395	0.522	11.865	-10.1849	FKBP1B
negative regulation of fatty acid biosynthetic process (GO:0045717)	0.136362	0.423839	0.161395	0.522	11.8993	-10.2144	APOC3
cerebellar granule cell differentiation (GO:0021707)	0.136362	0.423839	0.161395	0.522	11.9319	-10.2423	NFIX
regulation of cell communication by electrical coupling (GO:0010649)	0.136362	0.423839	0.161395	0.522	11.9971	-10.2983	CAMK2D
xenobiotic catabolic process (GO:0042178)	0.136362	0.423839	0.161395	0.522	12.019	-10.3172	GSTM3
phospholipid homeostasis (GO:0055091)	0.136362	0.423839	0.161395	0.522	12.0318	-10.3281	CETP
positive regulation of pseudopodium assembly (GO:0031274)	0.136362	0.423839	0.161395	0.522	12.0415	-10.3365	CDC42EP5
anterior/posterior axis specification, embryo (GO:0008595)	0.136362	0.423839	0.161395	0.522	12.1847	-10.4593	PCSK6
negative regulation of cardiac muscle tissue growth (GO:0055022)	0.136362	0.423839	0.161395	0.522	12.193	-10.4665	RBP4
wound healing, spreading of epidermal cells (GO:0035313)	0.136362	0.423839	0.161395	0.522	12.3028	-10.5607	COL5A1
negative regulation of heart rate (GO:0010459)	0.136362	0.423839	0.161395	0.522	12.366	-10.615	FKBP1B
aldehyde catabolic process (GO:0046185)	0.136362	0.423839	0.161395	0.522	12.3825	-10.6292	AGXT
maintenance of protein localization in endoplasmic reticulum (GO:0035437)	0.136362	0.423839	0.161395	0.522	12.5709	-10.7909	PDIA2
erythrose 4-phosphate/phosphoenolpyruvate family amino acid metabolic process (GO:1902221)	0.136362	0.423839	0.161395	0.522	12.6035	-10.8188	HGD
glomerular basement membrane development (GO:0032836)	0.136362	0.423839	0.161395	0.522	12.624	-10.8365	LAMB2
cardiovascular system development (GO:0072358)	0.136362	0.423839	0.161395	0.522	12.792	-10.9807	CRB2
L-phenylalanine metabolic process (GO:0006558)	0.136362	0.423839	0.161395	0.522	12.8	-10.9876	HGD
sarcoplasmic reticulum calcium ion transport (GO:0070296)	0.136362	0.423839	0.161395	0.522	13.0206	-11.1769	FKBP1B
establishment of mitochondrion localization (GO:0051654)	0.136362	0.423839	0.161395	0.522	13.2731	-11.3937	FEZ1
peripheral nervous system neuron development (GO:0048935)	0.136362	0.423839	0.161395	0.522	13.3216	-11.4353	NTRK2
regulation of cellular response to oxidative stress (GO:1900407)	0.139227	0.431655	0.170992	0.522254	0.814361	-0.684168	PDIA2;CD36
regulation of humoral immune response (GO:0002920)	0.139227	0.431655	0.170992	0.522254	0.873466	-0.733824	VTN;CD37
regulation of neuron apoptotic process (GO:0043523)	0.140079	0.43184	0.192972	0.531026	-0.32256	0.270854	NTRK2;ADORA2A;UNC5B;TYRO3;TP73
regulation of ion transmembrane transporter activity (GO:0032412)	0.139711	0.43184	0.186077	0.522254	-0.196211	0.164758	CAMK2D;HOMER1;ACTN2;FKBP1B
neuron projection development (GO:0031175)	0.139711	0.43184	0.186077	0.522254	-0.141885	0.11914	APP;SMO;SCARF1;IGSF9
RNA phosphodiester bond hydrolysis (GO:0090501)	0.14016	0.43184	0.179639	0.522254	0.0881354	-0.0740073	ERN2;FEN1;ANG
cellular response to reactive oxygen species (GO:0034614)	0.14016	0.43184	0.179639	0.522254	0.117107	-0.0983348	FABP1;TPM1;MPO
cellular response to organonitrogen compound (GO:0071417)	0.147011	0.434432	0.224569	0.534187	-0.419169	0.349468	DOK1;COL3A1;IGFBP5;GCGR;COL5A2;COL6A1;GNB3;KLF1;ADCY5
response to drug (GO:0042493)	0.146227	0.434432	0.21819	0.534187	-0.340464	0.283851	ABCB1;ADORA2A;MAOB;MGMT;APOC3;ABAT;PAM;ADA
positive regulation of growth (GO:0045927)	0.142294	0.434432	0.195722	0.531026	-0.267771	0.223245	FOXS1;RPS6KA1;LIMK1;FN1;F2
regulation of protein stability (GO:0031647)	0.142347	0.434432	0.189273	0.524908	-0.17426	0.145284	SMO;CCDC88C;FLNA;AHSP
positive regulation of peptidase activity (GO:0010952)	0.145002	0.434432	0.192486	0.531026	-0.149365	0.124528	APP;P2RX1;FN1;PCOLCE
positive regulation of calcium ion transport (GO:0051928)	0.146928	0.434432	0.187601	0.522254	0.0953108	-0.0794622	HOMER1;F2;MYLK
regulation of neurotransmitter levels (GO:0001505)	0.143531	0.434432	0.183608	0.522254	0.104902	-0.0874588	SLC22A3;SLC22A2;ABAT
protein stabilization (GO:0050821)	0.146928	0.434432	0.187601	0.522254	0.140366	-0.117026	SMO;FLNA;AHSP
positive regulation of tumor necrosis factor superfamily cytokine production (GO:1903557)	0.144227	0.434432	0.176668	0.522254	0.828727	-0.690923	CD36;NFATC4
nucleotide-binding domain, leucine rich repeat containing receptor signaling pathway (GO:0035872)	0.144227	0.434432	0.176668	0.522254	0.829316	-0.691415	APP;PSTPIP1
regulation of synaptic transmission, glutamatergic (GO:0051966)	0.149264	0.434432	0.182373	0.522254	0.907104	-0.756268	NTRK2;ADORA2A
cellular aldehyde metabolic process (GO:0006081)	0.144227	0.434432	0.176668	0.522254	0.917984	-0.765339	RBP4;AGXT
amino acid transmembrane transport (GO:0003333)	0.144227	0.434432	0.176668	0.522254	0.928173	-0.773834	SLC25A20;CPT1B
smooth muscle contraction (GO:0006939)	0.149264	0.434432	0.182373	0.522254	0.954844	-0.79607	FKBP1B;MYLK
acid secretion (GO:0046717)	0.149264	0.434432	0.182373	0.522254	0.958778	-0.79935	NTRK2;AGXT
cellular response to UV (GO:0034644)	0.149264	0.434432	0.182373	0.522254	1.01538	-0.846541	NFATC4;TP73
negative regulation of vascular permeability (GO:0043116)	0.148935	0.434432	0.174713	0.522254	10.3192	-8.60332	ADORA2A
response to phenylpropanoid (GO:0080184)	0.148935	0.434432	0.174713	0.522254	10.5353	-8.78343	CD36
positive regulation of Rho protein signal transduction (GO:0035025)	0.148935	0.434432	0.174713	0.522254	10.5772	-8.81838	COL3A1
cardiac ventricle formation (GO:0003211)	0.148935	0.434432	0.174713	0.522254	10.5866	-8.82622	SMARCD3
mast cell activation involved in immune response (GO:0002279)	0.148935	0.434432	0.174713	0.522254	10.651	-8.87992	S100A13
response to lead ion (GO:0010288)	0.148935	0.434432	0.174713	0.522254	10.6902	-8.91261	SPARC
cell adhesion mediated by integrin (GO:0033627)	0.148935	0.434432	0.174713	0.522254	10.6937	-8.91552	VTN
mast cell degranulation (GO:0043303)	0.148935	0.434432	0.174713	0.522254	10.7141	-8.93249	S100A13
type B pancreatic cell development (GO:0003323)	0.148935	0.434432	0.174713	0.522254	10.7625	-8.97291	SMO
cellular response to thyroid hormone stimulus (GO:0097067)	0.148935	0.434432	0.174713	0.522254	10.9218	-9.10566	GATA1
cellular response to prostaglandin stimulus (GO:0071379)	0.148935	0.434432	0.174713	0.522254	11.0444	-9.20791	APOB
regulation of pseudopodium assembly (GO:0031272)	0.148935	0.434432	0.174713	0.522254	11.047	-9.21004	CDC42EP5
muscle cell fate commitment (GO:0042693)	0.148935	0.434432	0.174713	0.522254	11.0717	-9.23067	SMO
phospholipid efflux (GO:0033700)	0.148935	0.434432	0.174713	0.522254	11.1007	-9.25487	APOC3
regulation of energy homeostasis (GO:2000505)	0.148935	0.434432	0.174713	0.522254	11.1525	-9.29801	MLXIPL
genitalia morphogenesis (GO:0035112)	0.148935	0.434432	0.174713	0.522254	11.2798	-9.40417	RBP4
embryonic viscerocranium morphogenesis (GO:0048703)	0.148935	0.434432	0.174713	0.522254	11.3599	-9.47098	SMO
positive regulation of myeloid leukocyte cytokine production involved in immune response (GO:0061081)	0.148935	0.434432	0.174713	0.522254	11.4231	-9.52366	CD36
sterol catabolic process (GO:0016127)	0.148935	0.434432	0.174713	0.522254	11.4401	-9.53784	SCARF1
response to folic acid (GO:0051593)	0.148935	0.434432	0.174713	0.522254	11.4502	-9.54625	MGMT
regulation of integrin-mediated signaling pathway (GO:2001044)	0.148935	0.434432	0.174713	0.522254	11.5879	-9.66106	TIMP1
purine deoxyribonucleoside triphosphate metabolic process (GO:0009215)	0.148935	0.434432	0.174713	0.522254	11.6094	-9.67895	ADA
cholesterol catabolic process (GO:0006707)	0.148935	0.434432	0.174713	0.522254	11.6195	-9.68736	SCARF1
regulation of lipoprotein metabolic process (GO:0050746)	0.148935	0.434432	0.174713	0.522254	11.6262	-9.69297	APOM
spindle assembly involved in mitosis (GO:0090307)	0.148935	0.434432	0.174713	0.522254	11.7535	-9.79913	FLNA
response to redox state (GO:0051775)	0.148935	0.434432	0.174713	0.522254	11.8046	-9.84173	FKBP1B
positive regulation of neurotransmitter secretion (GO:0001956)	0.148935	0.434432	0.174713	0.522254	11.8439	-9.87449	ADORA2A
negative regulation of pathway-restricted SMAD protein phosphorylation (GO:0060394)	0.148935	0.434432	0.174713	0.522254	11.8994	-9.92073	LDLRAD4
positive regulation of guanylate cyclase activity (GO:0031284)	0.148935	0.434432	0.174713	0.522254	11.9244	-9.94157	GUCA2B
regulation of translation in response to stress (GO:0043555)	0.148935	0.434432	0.174713	0.522254	12.1198	-10.1045	RPS6KA1
mitotic G1 DNA damage checkpoint (GO:0031571)	0.148935	0.434432	0.174713	0.522254	12.1264	-10.11	TP73
negative regulation of transport (GO:0051051)	0.157725	0.434714	0.23311	0.540507	-0.224622	0.187125	CAMK2D;MAOB;ACTN2;FKBP1B;APOC3;FLNA;CD36;ADA
positive regulation of cellular component biogenesis (GO:0044089)	0.156431	0.434714	0.21959	0.534187	-0.224261	0.186824	TAL1;CDC42EP5;LIMK1;TPM1;RAC2;TEK
regulation of cell morphogenesis involved in differentiation (GO:0010769)	0.154408	0.434714	0.217059	0.534187	-0.186772	0.155594	CRB2;NTRK2;SDC2;LIMK1;FN1;LDLRAD4
leukocyte differentiation (GO:0002521)	0.160512	0.434714	0.224681	0.534187	-0.136941	0.114081	LYL1;TAL1;TYRO3;GATA1;ZFPM1;ADA
transmembrane receptor protein serine/threonine kinase signaling pathway (GO:0007178)	0.158218	0.434714	0.215341	0.534187	-0.117419	0.0978178	COL3A1;ZFYVE9;LTBP4;LTBP3;FSTL1
regulation of cysteine-type endopeptidase activity (GO:2000116)	0.160551	0.434714	0.218194	0.534187	-0.107946	0.0899259	FABP1;ADORA2A;MGMT;P2RX1;RPS6KA1
response to toxic substance (GO:0009636)	0.153082	0.434714	0.202226	0.532677	-0.0794014	0.0661467	GSTM3;MAOB;MGMT;SLC22A8
regulation of vasculature development (GO:1901342)	0.160551	0.434714	0.218194	0.534187	-0.0785452	0.0654334	SPARC;TIE1;SERPINF1;STAB1;TEK
regulation of transmembrane transporter activity (GO:0022898)	0.15037	0.434714	0.198962	0.531026	-0.0754366	0.0628437	CAMK2D;HOMER1;ACTN2;FKBP1B
positive regulation of epithelial cell proliferation (GO:0050679)	0.158563	0.434714	0.208799	0.532677	-0.0744449	0.0620176	SMO;HMGB2;ANG;TEK
positive regulation of cytoskeleton organization (GO:0051495)	0.153082	0.434714	0.202226	0.532677	-0.0694633	0.0578676	CDC42EP5;TPM1;LIMK1;TEK
pattern recognition receptor signaling pathway (GO:0002221)	0.153082	0.434714	0.202226	0.532677	-0.0667664	0.0556208	CTSK;RPS6KA1;RFTN1;CD36
innate immune response-activating signal transduction (GO:0002758)	0.158563	0.434714	0.208799	0.532677	-0.042718	0.0355869	CTSK;RPS6KA1;RFTN1;CD36
response to topologically incorrect protein (GO:0035966)	0.155813	0.434714	0.205505	0.532677	-0.0367411	0.0306078	DNAJB2;SERPINH1;HSPA2;ATF3
iron ion homeostasis (GO:0055072)	0.150351	0.434714	0.191617	0.530814	0.201199	-0.167612	ALAS2;STEAP3;HEPH
negative regulation of binding (GO:0051100)	0.160771	0.434714	0.203791	0.532677	0.278227	-0.231781	SMO;ZFPM1;GATA1
regulation of response to oxidative stress (GO:1902882)	0.159442	0.434714	0.193861	0.531026	0.943648	-0.786122	PDIA2;CD36
regulation of cardiac muscle tissue development (GO:0055024)	0.154337	0.434714	0.188105	0.522254	0.944973	-0.787226	RBP4;COL14A1
regulation of calcium ion transmembrane transport (GO:1903169)	0.154337	0.434714	0.188105	0.522254	0.956835	-0.797107	CAMK2D;FKBP1B
regulation of calcium ion transmembrane transporter activity (GO:1901019)	0.154337	0.434714	0.188105	0.522254	0.968259	-0.806624	CAMK2D;FKBP1B
cellular glucose homeostasis (GO:0001678)	0.159442	0.434714	0.193861	0.531026	0.985486	-0.820975	MLXIPL;APOC3
positive regulation of intrinsic apoptotic signaling pathway (GO:2001244)	0.154337	0.434714	0.188105	0.522254	0.9922	-0.826569	STEAP3;TP73
phospholipid transport (GO:0015914)	0.154337	0.434714	0.188105	0.522254	1.00878	-0.840378	CETP;APOC3
T cell lineage commitment (GO:0002360)	0.161324	0.434714	0.18782	0.522254	9.66845	-8.05446	ZFPM1
synaptic transmission, dopaminergic (GO:0001963)	0.161324	0.434714	0.18782	0.522254	9.77	-8.13907	ADORA2A
thalamus development (GO:0021794)	0.161324	0.434714	0.18782	0.522254	9.97896	-8.31314	SMO
regulation of immunoglobulin secretion (GO:0051023)	0.161324	0.434714	0.18782	0.522254	9.97977	-8.31381	RBP4
cardiac chamber formation (GO:0003207)	0.161324	0.434714	0.18782	0.522254	10.0195	-8.34693	SMARCD3
positive regulation of interferon-gamma biosynthetic process (GO:0045078)	0.161324	0.434714	0.18782	0.522254	10.1427	-8.4495	ZFPM1
forebrain morphogenesis (GO:0048853)	0.161324	0.434714	0.18782	0.522254	10.1538	-8.45875	SMO
regulation of macrophage cytokine production (GO:0010935)	0.161324	0.434714	0.18782	0.522254	10.1681	-8.47072	CD36
negative regulation of cholesterol transport (GO:0032375)	0.161324	0.434714	0.18782	0.522254	10.2554	-8.54347	APOC3
regulation of glutamate secretion (GO:0014048)	0.161324	0.434714	0.18782	0.522254	10.2686	-8.55445	ADORA2A
inner ear receptor cell development (GO:0060119)	0.161324	0.434714	0.18782	0.522254	10.2988	-8.57958	FZD2
negative regulation of sterol transport (GO:0032372)	0.161324	0.434714	0.18782	0.522254	10.4476	-8.70357	APOC3
prepulse inhibition (GO:0060134)	0.161324	0.434714	0.18782	0.522254	10.493	-8.74139	ADORA2A
negative regulation of smooth muscle cell migration (GO:0014912)	0.161324	0.434714	0.18782	0.522254	10.4976	-8.74517	IGFBP5
positive regulation of lamellipodium assembly (GO:0010592)	0.161324	0.434714	0.18782	0.522254	10.5561	-8.79393	RAC2
positive regulation of cellular amine metabolic process (GO:0033240)	0.161324	0.434714	0.18782	0.522254	10.574	-8.80886	MAOB
cellular response to oxygen radical (GO:0071450)	0.161324	0.434714	0.18782	0.522254	10.5783	-8.8124	MPO
positive regulation of synaptic transmission, GABAergic (GO:0032230)	0.161324	0.434714	0.18782	0.522254	10.5984	-8.8292	ADORA2A
positive regulation of actin cytoskeleton reorganization (GO:2000251)	0.161324	0.434714	0.18782	0.522254	10.6859	-8.90206	TEK
hematopoietic stem cell differentiation (GO:0060218)	0.161324	0.434714	0.18782	0.522254	10.6942	-8.90901	TAL1
cellular response to superoxide (GO:0071451)	0.161324	0.434714	0.18782	0.522254	10.8038	-9.0003	MPO
cerebellar Purkinje cell layer development (GO:0021680)	0.161324	0.434714	0.18782	0.522254	10.8426	-9.03264	NFIX
cellular anion homeostasis (GO:0030002)	0.161324	0.434714	0.18782	0.522254	10.8569	-9.04449	ABCC2
chemical homeostasis within a tissue (GO:0048875)	0.161324	0.434714	0.18782	0.522254	10.8992	-9.07973	HOMER1
regulation of cholesterol biosynthetic process (GO:0045540)	0.161324	0.434714	0.18782	0.522254	11.0427	-9.19928	APOB
removal of superoxide radicals (GO:0019430)	0.161324	0.434714	0.18782	0.522254	11.0481	-9.20377	MPO
peptidyl-glutamic acid carboxylation (GO:0017187)	0.161324	0.434714	0.18782	0.522254	11.1359	-9.27696	F2
cell communication by electrical coupling involved in cardiac conduction (GO:0086064)	0.161324	0.434714	0.18782	0.522254	11.1917	-9.32341	FKBP1B
protein carboxylation (GO:0018214)	0.161324	0.434714	0.18782	0.522254	11.2004	-9.33069	F2
response to water (GO:0009415)	0.161324	0.434714	0.18782	0.522254	11.2187	-9.34594	SIPA1
UV protection (GO:0009650)	0.161324	0.434714	0.18782	0.522254	11.2309	-9.35609	FEN1
regulation of guanylate cyclase activity (GO:0031282)	0.161324	0.434714	0.18782	0.522254	11.2496	-9.37169	GUCA2B
glycoprotein catabolic process (GO:0006516)	0.161324	0.434714	0.18782	0.522254	11.3162	-9.42718	ADAMTS12
response to hydroperoxide (GO:0033194)	0.161324	0.434714	0.18782	0.522254	11.4049	-9.50103	CD36
purine nucleobase biosynthetic process (GO:0009113)	0.161324	0.434714	0.18782	0.522254	11.405	-9.50109	ADA
relaxation of cardiac muscle (GO:0055119)	0.161324	0.434714	0.18782	0.522254	11.4138	-9.50846	CAMK2D
toxin metabolic process (GO:0009404)	0.161324	0.434714	0.18782	0.522254	11.4192	-9.51294	PAM
vitamin D metabolic process (GO:0042359)	0.161324	0.434714	0.18782	0.522254	11.4577	-9.54504	LRP2
mature B cell differentiation (GO:0002335)	0.161324	0.434714	0.18782	0.522254	11.6009	-9.66433	ADA
cellular copper ion homeostasis (GO:0006878)	0.161324	0.434714	0.18782	0.522254	11.6154	-9.67639	APP
mitotic G1/S transition checkpoint (GO:0044819)	0.161324	0.434714	0.18782	0.522254	11.6385	-9.69564	TP73
negative regulation by host of viral transcription (GO:0043922)	0.161324	0.434714	0.18782	0.522254	11.7954	-9.8264	POU2F3
G1 DNA damage checkpoint (GO:0044783)	0.161324	0.434714	0.18782	0.522254	11.8353	-9.85961	TP73
inositol metabolic process (GO:0006020)	0.161324	0.434714	0.18782	0.522254	11.9471	-9.95275	MIOX
sulfur amino acid catabolic process (GO:0000098)	0.161324	0.434714	0.18782	0.522254	12.1128	-10.0908	AGXT
learning or memory (GO:0007611)	0.162897	0.438474	0.221059	0.534187	0.0378828	-0.0312326	NTRK2;APP;FEN1;SERPINF1;ITGA8
purine-containing compound biosynthetic process (GO:0072522)	0.164114	0.441269	0.215434	0.534187	0.0778966	-0.0637272	ADORA2A;GUCA2B;ADA;ADCY5
cellular response to carbohydrate stimulus (GO:0071322)	0.164578	0.441555	0.19964	0.531026	1.11084	-0.908057	MLXIPL;APOC3
cardiac muscle tissue morphogenesis (GO:0055008)	0.164578	0.441555	0.19964	0.531026	1.16194	-0.949833	TPM1;ZFPM1
cofactor metabolic process (GO:0051186)	0.16881	0.443896	0.234977	0.540507	-0.0389008	0.0315938	ALAS2;ALDH1L1;UROD;BLVRB;ALDOB;ALDH1L2
muscle tissue development (GO:0060537)	0.167837	0.443896	0.212005	0.532677	0.347228	-0.282006	RBP4;COL14A1;ITGA8
negative regulation of extrinsic apoptotic signaling pathway (GO:2001237)	0.167837	0.443896	0.212005	0.532677	0.354835	-0.288184	UNC5B;HMGB2;GATA1
regulation of cAMP biosynthetic process (GO:0030817)	0.171403	0.443896	0.216139	0.534187	0.389331	-0.316201	NTRK2;GABBR1;ADORA2A
osteoblast differentiation (GO:0001649)	0.171403	0.443896	0.216139	0.534187	0.414239	-0.33643	IGFBP5;SMO;COL6A1
regulation of neurotransmitter secretion (GO:0046928)	0.169743	0.443896	0.205439	0.532677	1.11202	-0.903142	NTRK2;ADORA2A
regulation of axon extension (GO:0030516)	0.169743	0.443896	0.205439	0.532677	1.14217	-0.92763	LIMK1;FN1
digestive system process (GO:0022600)	0.169743	0.443896	0.205439	0.532677	1.15679	-0.939503	FABP1;RBP4
organ regeneration (GO:0031100)	0.169743	0.443896	0.205439	0.532677	1.17492	-0.954224	PFKFB1;TEK
unsaturated fatty acid biosynthetic process (GO:0006636)	0.169743	0.443896	0.205439	0.532677	1.17579	-0.954932	FADS3;FAM213B
regulation of smooth muscle contraction (GO:0006940)	0.169743	0.443896	0.205439	0.532677	1.19066	-0.967013	P2RX1;ADA
alcohol catabolic process (GO:0046164)	0.169743	0.443896	0.205439	0.532677	1.20525	-0.978859	MIOX;SCARF1
maintenance of gastrointestinal epithelium (GO:0030277)	0.173535	0.443896	0.20072	0.531026	9.47238	-7.69313	RBP4
positive regulation of antigen receptor-mediated signaling pathway (GO:0050857)	0.173535	0.443896	0.20072	0.531026	9.57051	-7.77283	ADA
regulation of exit from mitosis (GO:0007096)	0.173535	0.443896	0.20072	0.531026	9.61997	-7.813	MAD2L1BP
regulation of hair follicle development (GO:0051797)	0.173535	0.443896	0.20072	0.531026	9.67411	-7.85696	SMO
mRNA transcription from RNA polymerase II promoter (GO:0042789)	0.173535	0.443896	0.20072	0.531026	9.75958	-7.92638	FLNA
uterus development (GO:0060065)	0.173535	0.443896	0.20072	0.531026	9.76224	-7.92854	RBP4
establishment of tissue polarity (GO:0007164)	0.173535	0.443896	0.20072	0.531026	9.81924	-7.97483	CTHRC1
renal system development (GO:0072001)	0.173535	0.443896	0.20072	0.531026	9.86869	-8.01499	SMO
positive regulation of urine volume (GO:0035810)	0.173535	0.443896	0.20072	0.531026	9.8694	-8.01557	ADORA2A
negative regulation of circadian rhythm (GO:0042754)	0.173535	0.443896	0.20072	0.531026	9.96796	-8.09562	ADA
regulation of inhibitory postsynaptic membrane potential (GO:0060080)	0.173535	0.443896	0.20072	0.531026	9.97564	-8.10186	ADORA2A
positive regulation of fatty acid biosynthetic process (GO:0045723)	0.173535	0.443896	0.20072	0.531026	9.98533	-8.10973	MLXIPL
establishment of planar polarity (GO:0001736)	0.173535	0.443896	0.20072	0.531026	10.0225	-8.1399	CTHRC1
positive regulation of insulin-like growth factor receptor signaling pathway (GO:0043568)	0.173535	0.443896	0.20072	0.531026	10.0617	-8.17175	IGFBP5
positive regulation of glycolytic process (GO:0045821)	0.173535	0.443896	0.20072	0.531026	10.1893	-8.27537	MLXIPL
planar cell polarity pathway involved in neural tube closure (GO:0090179)	0.173535	0.443896	0.20072	0.531026	10.2013	-8.28517	FZD2
diacylglycerol metabolic process (GO:0046339)	0.173535	0.443896	0.20072	0.531026	10.2218	-8.30176	ANG
negative regulation of astrocyte differentiation (GO:0048712)	0.173535	0.443896	0.20072	0.531026	10.3164	-8.3786	F2
neurotransmitter uptake (GO:0001504)	0.173535	0.443896	0.20072	0.531026	10.3392	-8.39713	SLC22A3
peptidyl-proline hydroxylation (GO:0019511)	0.173535	0.443896	0.20072	0.531026	10.3443	-8.40127	PDIA2
cellular response to cholesterol (GO:0071397)	0.173535	0.443896	0.20072	0.531026	10.3696	-8.42182	SMO
ribosomal small subunit biogenesis (GO:0042274)	0.173535	0.443896	0.20072	0.531026	10.3917	-8.43976	RPS7
negative regulation of macrophage derived foam cell differentiation (GO:0010745)	0.173535	0.443896	0.20072	0.531026	10.4045	-8.45019	CETP
response to auditory stimulus (GO:0010996)	0.173535	0.443896	0.20072	0.531026	10.4294	-8.47042	NTRK2
anatomical structure regression (GO:0060033)	0.173535	0.443896	0.20072	0.531026	10.4337	-8.47387	NINJ1
regulation of lipoprotein particle clearance (GO:0010984)	0.173535	0.443896	0.20072	0.531026	10.5012	-8.52868	APOC3
sodium-independent organic anion transport (GO:0043252)	0.173535	0.443896	0.20072	0.531026	10.5341	-8.55539	SLC22A6
oligosaccharide biosynthetic process (GO:0009312)	0.173535	0.443896	0.20072	0.531026	10.6649	-8.66161	COG2
natural killer cell differentiation (GO:0001779)	0.173535	0.443896	0.20072	0.531026	10.6801	-8.67401	TYRO3
adenosine metabolic process (GO:0046085)	0.173535	0.443896	0.20072	0.531026	10.7897	-8.76298	ADA
negative regulation of membrane potential (GO:0045837)	0.173535	0.443896	0.20072	0.531026	10.8835	-8.83918	S1PR2
positive regulation of fatty acid oxidation (GO:0046321)	0.173535	0.443896	0.20072	0.531026	10.9083	-8.85937	FABP1
regulation of syncytium formation by plasma membrane fusion (GO:0060142)	0.173535	0.443896	0.20072	0.531026	10.9169	-8.86628	NFE2
neurotransmitter transport (GO:0006836)	0.174991	0.446236	0.22029	0.534187	0.534566	-0.431344	SLC22A3;SLC22A2;ABAT
regulation of excitatory postsynaptic membrane potential (GO:0060079)	0.174935	0.446236	0.211257	0.532677	1.24185	-1.00206	ADORA2A;S1PR2
regulation of epithelial to mesenchymal transition (GO:0010717)	0.174935	0.446236	0.211257	0.532677	1.25483	-1.01253	CRB2;LDLRAD4
anterior/posterior pattern specification (GO:0009952)	0.175423	0.446417	0.228873	0.538102	0.19065	-0.15376	CRB2;SMO;CDX1;HOXC6
regulation of organ morphogenesis (GO:2000027)	0.175423	0.446417	0.228873	0.538102	0.245687	-0.198147	FZD2;SMO;ETV4;CTHRC1
negative regulation of protein phosphorylation (GO:0001933)	0.179431	0.449546	0.24805	0.551263	0.0800079	-0.0639677	MLXIPL;ADORA2A;LDLRAD4;GFRA2;TP73;MAPK8IP1
inflammatory response (GO:0006954)	0.183738	0.449546	0.266218	0.564098	0.082521	-0.0659769	PSTPIP1;ADORA2A;STAB1;FN1;APOC3;F2;TP73;NFATC4
activation of innate immune response (GO:0002218)	0.178291	0.449546	0.232266	0.540507	0.222681	-0.178037	CTSK;RPS6KA1;RFTN1;CD36
regulation of transporter activity (GO:0032409)	0.184075	0.449546	0.239088	0.542006	0.235837	-0.188556	CAMK2D;HOMER1;ACTN2;FKBP1B
maintenance of location (GO:0051235)	0.181176	0.449546	0.235671	0.540507	0.26282	-0.210129	PDIA2;FLNA;B4GALNT1;CD36
response to calcium ion (GO:0051592)	0.1786	0.449546	0.224457	0.534187	0.542616	-0.43383	CAMK2D;SPARC;HOMER1
regulation of embryonic development (GO:0045995)	0.182229	0.449546	0.228639	0.538102	0.556418	-0.444865	FZD2;COL5A1;COL5A2
transition metal ion transport (GO:0000041)	0.182229	0.449546	0.228639	0.538102	0.561274	-0.448748	STEAP3;HEPH;SLC39A5
regulation of cartilage development (GO:0061035)	0.185393	0.449546	0.222938	0.534187	1.19256	-0.953471	LTBP3;ADAMTS12
regulation of morphogenesis of a branching structure (GO:0060688)	0.180152	0.449546	0.21709	0.534187	1.19592	-0.956157	SMO;ETV4
regulation of striated muscle contraction (GO:0006942)	0.185393	0.449546	0.222938	0.534187	1.25663	-1.0047	CAMK2D;FKBP1B
cellular component disassembly involved in execution phase of apoptosis (GO:0006921)	0.180152	0.449546	0.21709	0.534187	1.2584	-1.00611	HMGB2;VIM
peptide hormone secretion (GO:0030072)	0.185393	0.449546	0.222938	0.534187	1.28594	-1.02813	FKBP1B;LTBP4
dorsal/ventral axis specification (GO:0009950)	0.185567	0.449546	0.213416	0.532677	9.32703	-7.45712	VAX2
negative regulation of receptor-mediated endocytosis (GO:0048261)	0.185567	0.449546	0.213416	0.532677	9.52154	-7.61263	APOC3
membrane raft organization (GO:0031579)	0.185567	0.449546	0.213416	0.532677	9.52367	-7.61433	RFTN1
regulation of endothelial cell differentiation (GO:0045601)	0.185567	0.449546	0.213416	0.532677	9.52641	-7.61652	S1PR2
nucleotide salvage (GO:0043173)	0.185567	0.449546	0.213416	0.532677	9.55345	-7.63814	ADA
DNA damage response, signal transduction by p53 class mediator resulting in transcription of p21 class mediator (GO:0006978)	0.185567	0.449546	0.213416	0.532677	9.59277	-7.66958	TP73
positive regulation of renal sodium excretion (GO:0035815)	0.185567	0.449546	0.213416	0.532677	9.68171	-7.74069	ADORA2A
hyaluronan catabolic process (GO:0030214)	0.185567	0.449546	0.213416	0.532677	9.68886	-7.74641	STAB2
prostaglandin biosynthetic process (GO:0001516)	0.185567	0.449546	0.213416	0.532677	9.70078	-7.75593	FAM213B
negative regulation of transcription regulatory region DNA binding (GO:2000678)	0.185567	0.449546	0.213416	0.532677	9.74724	-7.79308	GATA1
positive regulation of Rap GTPase activity (GO:0032854)	0.185567	0.449546	0.213416	0.532677	9.80849	-7.84205	SIPA1
prostanoid biosynthetic process (GO:0046457)	0.185567	0.449546	0.213416	0.532677	9.87463	-7.89493	FAM213B
regulation of establishment of planar polarity involved in neural tube closure (GO:0090178)	0.185567	0.449546	0.213416	0.532677	9.89721	-7.91298	FZD2
spinal cord association neuron differentiation (GO:0021527)	0.185567	0.449546	0.213416	0.532677	9.90111	-7.9161	TAL1
protein localization to synapse (GO:0035418)	0.185567	0.449546	0.213416	0.532677	9.94083	-7.94786	HOMER1
specification of organ identity (GO:0010092)	0.185567	0.449546	0.213416	0.532677	10.0368	-8.02455	SMARCD3
catecholamine transport (GO:0051937)	0.185567	0.449546	0.213416	0.532677	10.0684	-8.04985	SLC22A3
progesterone metabolic process (GO:0042448)	0.185567	0.449546	0.213416	0.532677	10.0822	-8.06085	AFP
negative regulation of epidermis development (GO:0045683)	0.185567	0.449546	0.213416	0.532677	10.1005	-8.07554	SMO
negative regulation of lipase activity (GO:0060192)	0.185567	0.449546	0.213416	0.532677	10.1035	-8.07788	APOC3
microtubule cytoskeleton organization involved in mitosis (GO:1902850)	0.185567	0.449546	0.213416	0.532677	10.1036	-8.07801	FLNA
purine nucleoside diphosphate metabolic process (GO:0009135)	0.185567	0.449546	0.213416	0.532677	10.1349	-8.10302	ENTPD2
G-protein coupled glutamate receptor signaling pathway (GO:0007216)	0.185567	0.449546	0.213416	0.532677	10.2025	-8.15703	HOMER1
phosphatidylethanolamine biosynthetic process (GO:0006646)	0.185567	0.449546	0.213416	0.532677	10.2531	-8.19756	CEPT1
positive regulation of bone resorption (GO:0045780)	0.185567	0.449546	0.213416	0.532677	10.3456	-8.27147	LTBP3
purine ribonucleoside diphosphate metabolic process (GO:0009179)	0.185567	0.449546	0.213416	0.532677	10.3651	-8.28706	ENTPD2
serine family amino acid biosynthetic process (GO:0009070)	0.185567	0.449546	0.213416	0.532677	10.3957	-8.31154	AGXT
ganglioside metabolic process (GO:0001573)	0.185567	0.449546	0.213416	0.532677	10.4784	-8.37764	B4GALNT1
positive regulation of bone remodeling (GO:0046852)	0.185567	0.449546	0.213416	0.532677	10.5089	-8.402	LTBP3
serine family amino acid catabolic process (GO:0009071)	0.185567	0.449546	0.213416	0.532677	10.5223	-8.41273	AGXT
embryonic camera-type eye development (GO:0031076)	0.185567	0.449546	0.213416	0.532677	10.562	-8.44451	SMO
regulation of fatty acid beta-oxidation (GO:0031998)	0.185567	0.449546	0.213416	0.532677	10.5862	-8.46388	FABP1
cell communication by electrical coupling (GO:0010644)	0.185567	0.449546	0.213416	0.532677	10.6162	-8.48786	FKBP1B
retinal metabolic process (GO:0042574)	0.185567	0.449546	0.213416	0.532677	10.6357	-8.50346	RBP4
positive regulation of cell cycle G2/M phase transition (GO:1902751)	0.185567	0.449546	0.213416	0.532677	10.7018	-8.5563	APP
positive regulation of G2/M transition of mitotic cell cycle (GO:0010971)	0.185567	0.449546	0.213416	0.532677	10.7811	-8.61967	APP
cellular response to nitrogen compound (GO:1901699)	0.190061	0.457635	0.280239	0.567977	0.13573	-0.106098	DOK1;COL3A1;IGFBP5;GCGR;COL6A1;COL5A2;GNB3;ADCY5;KLF1
regulation of myeloid cell differentiation (GO:0045637)	0.192864	0.457635	0.249408	0.551263	0.34933	-0.273065	TAL1;HMGB2;ZFPM1;GATA1
positive regulation of lipid metabolic process (GO:0045834)	0.189547	0.457635	0.237048	0.540507	0.606299	-0.473934	FABP1;MLXIPL;TEK
sensory organ development (GO:0007423)	0.189547	0.457635	0.237048	0.540507	0.640452	-0.500631	RBP4;SMO;CRYBB2
positive regulation of endothelial cell migration (GO:0010595)	0.190654	0.457635	0.228798	0.538102	1.30464	-1.01981	SPARC;TEK
heart looping (GO:0001947)	0.190654	0.457635	0.228798	0.538102	1.31636	-1.02898	SMO;FOXN4
positive regulation of cellular carbohydrate metabolic process (GO:0010676)	0.195936	0.457635	0.234669	0.540507	1.36659	-1.06824	PFKFB1;MLXIPL
regulation of stress fiber assembly (GO:0051492)	0.195936	0.457635	0.234669	0.540507	1.37084	-1.07156	TPM1;LIMK1
peptide secretion (GO:0002790)	0.195936	0.457635	0.234669	0.540507	1.38179	-1.08012	FKBP1B;LTBP4
iron ion transport (GO:0006826)	0.195936	0.457635	0.234669	0.540507	1.41449	-1.10568	STEAP3;HEPH
mesenchymal to epithelial transition (GO:0060231)	0.197426	0.457635	0.225911	0.534187	8.37846	-6.5493	SMO
regulation of norepinephrine secretion (GO:0014061)	0.197426	0.457635	0.225911	0.534187	8.61446	-6.73378	ADORA2A
positive regulation of cardiac muscle hypertrophy (GO:0010613)	0.197426	0.457635	0.225911	0.534187	8.79254	-6.87298	CAMK2D
positive regulation of lamellipodium organization (GO:1902745)	0.197426	0.457635	0.225911	0.534187	8.81841	-6.8932	RAC2
regulation of mammary gland epithelial cell proliferation (GO:0033599)	0.197426	0.457635	0.225911	0.534187	8.85304	-6.92027	ETV4
response to thyroid hormone (GO:0097066)	0.197426	0.457635	0.225911	0.534187	8.89021	-6.94933	GATA1
positive regulation of muscle hypertrophy (GO:0014742)	0.197426	0.457635	0.225911	0.534187	9.00185	-7.03659	CAMK2D
regulation of glial cell proliferation (GO:0060251)	0.197426	0.457635	0.225911	0.534187	9.00279	-7.03733	ASCL2
regulation of dopamine metabolic process (GO:0042053)	0.197426	0.457635	0.225911	0.534187	9.01413	-7.0462	MAOB
positive regulation of smooth muscle cell migration (GO:0014911)	0.197426	0.457635	0.225911	0.534187	9.04215	-7.06809	VTN
regulation of catecholamine metabolic process (GO:0042069)	0.197426	0.457635	0.225911	0.534187	9.14359	-7.14739	MAOB
glandular epithelial cell development (GO:0002068)	0.197426	0.457635	0.225911	0.534187	9.15462	-7.15601	SMO
positive regulation of neurotransmitter transport (GO:0051590)	0.197426	0.457635	0.225911	0.534187	9.1645	-7.16374	ADORA2A
ovulation (GO:0030728)	0.197426	0.457635	0.225911	0.534187	9.18506	-7.17981	AFP
molting cycle (GO:0042303)	0.197426	0.457635	0.225911	0.534187	9.2514	-7.23166	PTCH2
cellular response to lithium ion (GO:0071285)	0.197426	0.457635	0.225911	0.534187	9.26819	-7.24479	NFATC4
regulation of establishment of cell polarity (GO:2000114)	0.197426	0.457635	0.225911	0.534187	9.29591	-7.26646	CDH5
cyclooxygenase pathway (GO:0019371)	0.197426	0.457635	0.225911	0.534187	9.32727	-7.29097	FAM213B
hair cycle (GO:0042633)	0.197426	0.457635	0.225911	0.534187	9.33713	-7.29868	PTCH2
dorsal/ventral neural tube patterning (GO:0021904)	0.197426	0.457635	0.225911	0.534187	9.35453	-7.31228	SMO
regulation of action potential (GO:0098900)	0.197426	0.457635	0.225911	0.534187	9.3973	-7.34571	CAMK2D
response to superoxide (GO:0000303)	0.197426	0.457635	0.225911	0.534187	9.43237	-7.37312	MPO
DNA damage response, signal transduction resulting in transcription (GO:0042772)	0.197426	0.457635	0.225911	0.534187	9.44382	-7.38208	TP73
response to food (GO:0032094)	0.197426	0.457635	0.225911	0.534187	9.57585	-7.48528	MPO
regulation of thymocyte apoptotic process (GO:0070243)	0.197426	0.457635	0.225911	0.534187	9.6047	-7.50783	ADA
nucleobase biosynthetic process (GO:0046112)	0.197426	0.457635	0.225911	0.534187	9.68393	-7.56976	ADA
positive regulation of potassium ion transmembrane transport (GO:1901381)	0.197426	0.457635	0.225911	0.534187	9.71122	-7.59109	ACTN2
plasma membrane fusion (GO:0045026)	0.197426	0.457635	0.225911	0.534187	9.83783	-7.69007	TIE1
smooth muscle tissue development (GO:0048745)	0.197426	0.457635	0.225911	0.534187	9.86027	-7.70761	ITGA8
phosphatidylethanolamine metabolic process (GO:0046337)	0.197426	0.457635	0.225911	0.534187	9.96823	-7.79199	CEPT1
copper ion homeostasis (GO:0055070)	0.197426	0.457635	0.225911	0.534187	10.0309	-7.841	APP
wound healing, spreading of cells (GO:0044319)	0.197426	0.457635	0.225911	0.534187	10.0994	-7.89456	COL5A1
aspartate family amino acid catabolic process (GO:0009068)	0.197426	0.457635	0.225911	0.534187	10.1053	-7.89911	ASPA
ncRNA catabolic process (GO:0034661)	0.197426	0.457635	0.225911	0.534187	10.3072	-8.05699	ERN2
positive regulation of circadian rhythm (GO:0042753)	0.197426	0.457635	0.225911	0.534187	10.3349	-8.0786	ADORA2A
chondrocyte development (GO:0002063)	0.197426	0.457635	0.225911	0.534187	10.6698	-8.34043	SERPINH1
alpha-amino acid metabolic process (GO:1901605)	0.199656	0.461937	0.265283	0.564098	0.380712	-0.294034	ALDH1L1;HGD;AGXT;ALDH1L2;ASPA
regulation of I-kappaB kinase/NF-kappaB signaling (GO:0043122)	0.199656	0.461937	0.265283	0.564098	0.393993	-0.304291	TLE1;S100A13;FLNA;CD36;LURAP1
cell growth (GO:0016049)	0.20066	0.462529	0.249759	0.551263	0.720291	-0.555378	APP;SMO;LAMB2
response to transition metal nanoparticle (GO:1990267)	0.20066	0.462529	0.249759	0.551263	0.722425	-0.557023	S100A13;ABAT;PAM
positive regulation of protein secretion (GO:0050714)	0.20066	0.462529	0.249759	0.551263	0.733787	-0.565784	RBP4;ADORA2A;ANG
hematopoietic progenitor cell differentiation (GO:0002244)	0.20066	0.462529	0.249759	0.551263	0.761841	-0.587415	TAL1;ZFPM1;GATA1
actomyosin structure organization (GO:0031032)	0.201236	0.462993	0.240548	0.544317	1.49279	-1.14951	TPM1;LURAP1
neurotransmitter secretion (GO:0007269)	0.201236	0.462993	0.240548	0.544317	1.53531	-1.18225	SLC22A2;ABAT
defense response to other organism (GO:0098542)	0.202656	0.464255	0.283194	0.567977	0.322718	-0.247629	STAB1;PRF1;STAB2;CD37;CD36;MPO;TSPAN32
regulation of ion homeostasis (GO:2000021)	0.204782	0.464255	0.263313	0.562844	0.474385	-0.364006	CAMK2D;ADORA2A;FKBP1B;F2
cell junction assembly (GO:0034329)	0.204782	0.464255	0.263313	0.562844	0.487703	-0.374225	CDH5;ACTN2;FN1;FLNA
regulation of protein secretion (GO:0050708)	0.207795	0.464255	0.266813	0.564098	0.50334	-0.386224	RBP4;ADORA2A;ANG;PAM
negative regulation of transmembrane receptor protein serine/threonine kinase signaling pathway (GO:0090101)	0.204398	0.464255	0.254019	0.557939	0.759051	-0.582436	ZFYVE9;HTRA4;LDLRAD4
embryonic pattern specification (GO:0009880)	0.206552	0.464255	0.246434	0.551263	1.48189	-1.13709	EFNB1;PCSK6
regulation of postsynaptic membrane potential (GO:0060078)	0.206552	0.464255	0.246434	0.551263	1.48217	-1.1373	ADORA2A;S1PR2
regulation of extrinsic apoptotic signaling pathway in absence of ligand (GO:2001239)	0.206552	0.464255	0.246434	0.551263	1.48914	-1.14265	UNC5B;GATA1
neuron-neuron synaptic transmission (GO:0007270)	0.206552	0.464255	0.246434	0.551263	1.49585	-1.14779	ADORA2A;P2RX1
camera-type eye development (GO:0043010)	0.206552	0.464255	0.246434	0.551263	1.51384	-1.1616	SMO;CRYBB2
retina development in camera-type eye (GO:0060041)	0.206552	0.464255	0.246434	0.551263	1.51996	-1.1663	LAMB2;VAX2
regulation of superoxide metabolic process (GO:0090322)	0.209112	0.464255	0.238208	0.540507	8.17329	-6.27154	CD36
SMAD protein signal transduction (GO:0060395)	0.209112	0.464255	0.238208	0.540507	8.22985	-6.31494	AFP
regulation of interferon-gamma biosynthetic process (GO:0045072)	0.209112	0.464255	0.238208	0.540507	8.51984	-6.53746	ZFPM1
ectoderm development (GO:0007398)	0.209112	0.464255	0.238208	0.540507	8.59014	-6.5914	VAX2
regulation of megakaryocyte differentiation (GO:0045652)	0.209112	0.464255	0.238208	0.540507	8.59123	-6.59223	HMGB2
regulation of B cell apoptotic process (GO:0002902)	0.209112	0.464255	0.238208	0.540507	8.69644	-6.67296	ADA
erythrocyte development (GO:0048821)	0.209112	0.464255	0.238208	0.540507	8.73571	-6.7031	GATA1
sympathetic nervous system development (GO:0048485)	0.209112	0.464255	0.238208	0.540507	8.78386	-6.74004	GFRA3
negative regulation of cardiac muscle tissue development (GO:0055026)	0.209112	0.464255	0.238208	0.540507	8.92936	-6.85169	RBP4
cAMP catabolic process (GO:0006198)	0.209112	0.464255	0.238208	0.540507	9.01087	-6.91424	PDE4C
response to oxygen radical (GO:0000305)	0.209112	0.464255	0.238208	0.540507	9.02063	-6.92172	MPO
regulation of Rap GTPase activity (GO:0032317)	0.209112	0.464255	0.238208	0.540507	9.04803	-6.94275	SIPA1
cGMP biosynthetic process (GO:0006182)	0.209112	0.464255	0.238208	0.540507	9.0607	-6.95247	GUCA2B
mRNA transcription (GO:0009299)	0.209112	0.464255	0.238208	0.540507	9.10236	-6.98443	FLNA
positive regulation of vascular endothelial growth factor receptor signaling pathway (GO:0030949)	0.209112	0.464255	0.238208	0.540507	9.12298	-7.00026	VTN
purine-containing compound salvage (GO:0043101)	0.209112	0.464255	0.238208	0.540507	9.12657	-7.00301	ADA
cellular response to sterol (GO:0036315)	0.209112	0.464255	0.238208	0.540507	9.20586	-7.06385	SMO
respiratory burst (GO:0045730)	0.209112	0.464255	0.238208	0.540507	9.40889	-7.21965	MPO
protein hydroxylation (GO:0018126)	0.209112	0.464255	0.238208	0.540507	9.4307	-7.23638	PDIA2
purine deoxyribonucleotide metabolic process (GO:0009151)	0.209112	0.464255	0.238208	0.540507	9.44914	-7.25053	ADA
detection of light stimulus involved in visual perception (GO:0050908)	0.209112	0.464255	0.238208	0.540507	9.53511	-7.31649	RBP4
suckling behavior (GO:0001967)	0.209112	0.464255	0.238208	0.540507	9.54184	-7.32166	APP
oxygen transport (GO:0015671)	0.209112	0.464255	0.238208	0.540507	9.54962	-7.32763	HBQ1
detection of light stimulus involved in sensory perception (GO:0050962)	0.209112	0.464255	0.238208	0.540507	9.56555	-7.33985	RBP4
V(D)J recombination (GO:0033151)	0.209112	0.464255	0.238208	0.540507	9.62171	-7.38295	HMGB2
glycosphingolipid biosynthetic process (GO:0006688)	0.209112	0.464255	0.238208	0.540507	9.70049	-7.4434	B4GALNT1
negative regulation of cell cycle arrest (GO:0071157)	0.209112	0.464255	0.238208	0.540507	9.90251	-7.59841	MLXIPL
early endosome to late endosome transport (GO:0045022)	0.209112	0.464255	0.238208	0.540507	10.1851	-7.81524	FLNA
skeletal system development (GO:0001501)	0.210821	0.467628	0.270321	0.564098	0.572666	-0.435273	RBP4;COL3A1;COL5A2;HOXC6
axonogenesis (GO:0007409)	0.211923	0.468811	0.26257	0.562227	0.856212	-0.648628	APP;FZD2;VAX2
acute inflammatory response (GO:0002526)	0.211883	0.468811	0.252326	0.554712	1.59958	-1.21177	FN1;F2
activation of phospholipase C activity (GO:0007202)	0.211883	0.468811	0.252326	0.554712	1.60853	-1.21855	ANG;ADCY5
embryo development (GO:0009790)	0.215106	0.475427	0.291154	0.576297	0.428131	-0.318334	SMO;TIE1;TPM1;APOB;GATA1;KLF1
negative regulation of epithelial cell proliferation (GO:0050680)	0.215708	0.476331	0.266859	0.564098	0.830739	-0.616112	SPARC;SERPINF1;ETV4
negative regulation of growth (GO:0045926)	0.220326	0.477385	0.289652	0.573961	0.552064	-0.408214	DNAJB2;RBP4;CD36;MPO;SIPA1
mitochondrial transport (GO:0006839)	0.219507	0.477385	0.271157	0.564098	0.825637	-0.610503	TOMM34;SLC25A20;CPT1B
synapse organization (GO:0050808)	0.219507	0.477385	0.271157	0.564098	0.830185	-0.613866	NTRK2;APP;LAMB2
cellular defense response (GO:0006968)	0.217228	0.477385	0.25822	0.561969	1.58545	-1.17233	ADORA2A;PRF1
inner ear morphogenesis (GO:0042472)	0.217228	0.477385	0.25822	0.561969	1.61198	-1.19195	MYO15A;ITGA8
epithelial structure maintenance (GO:0010669)	0.220629	0.477385	0.250311	0.551263	8.26497	-6.11139	RBP4
camera-type eye morphogenesis (GO:0048593)	0.220629	0.477385	0.250311	0.551263	8.31894	-6.1513	COL8A1
mast cell activation (GO:0045576)	0.220629	0.477385	0.250311	0.551263	8.36037	-6.18193	S100A13
nitric oxide mediated signal transduction (GO:0007263)	0.220629	0.477385	0.250311	0.551263	8.39886	-6.21039	CD36
intermediate filament organization (GO:0045109)	0.220629	0.477385	0.250311	0.551263	8.41635	-6.22332	VIM
negative regulation of peptidyl-serine phosphorylation (GO:0033137)	0.220629	0.477385	0.250311	0.551263	8.47048	-6.26335	MLXIPL
oocyte maturation (GO:0001556)	0.220629	0.477385	0.250311	0.551263	8.58187	-6.34571	ANG
activation of protein kinase A activity (GO:0034199)	0.220629	0.477385	0.250311	0.551263	8.74417	-6.46572	ADCY5
neurotransmitter biosynthetic process (GO:0042136)	0.220629	0.477385	0.250311	0.551263	8.74916	-6.46942	SLC22A2
fatty acid derivative transport (GO:1901571)	0.220629	0.477385	0.250311	0.551263	8.86194	-6.55281	ABCC2
trophectodermal cell differentiation (GO:0001829)	0.220629	0.477385	0.250311	0.551263	8.86637	-6.55608	ADA
icosanoid transport (GO:0071715)	0.220629	0.477385	0.250311	0.551263	8.86676	-6.55638	ABCC2
synaptic transmission, cholinergic (GO:0007271)	0.220629	0.477385	0.250311	0.551263	8.88194	-6.56759	ADORA2A
bone remodeling (GO:0046849)	0.220629	0.477385	0.250311	0.551263	8.90706	-6.58617	LTBP3
muscle cell migration (GO:0014812)	0.220629	0.477385	0.250311	0.551263	9.02233	-6.67141	SMO
establishment or maintenance of epithelial cell apical/basal polarity (GO:0045197)	0.220629	0.477385	0.250311	0.551263	9.13071	-6.75155	CRB2
ribonucleoside diphosphate metabolic process (GO:0009185)	0.220629	0.477385	0.250311	0.551263	9.19775	-6.80112	ENTPD2
male meiosis I (GO:0007141)	0.220629	0.477385	0.250311	0.551263	9.60554	-7.10265	HSPA2
response to estrogen (GO:0043627)	0.223046	0.48093	0.284433	0.567977	0.632301	-0.462866	GSTM3;ABCC2;TEK;PAM
cellular response to transforming growth factor beta stimulus (GO:0071560)	0.223046	0.48093	0.284433	0.567977	0.636422	-0.465882	COL3A1;ZFYVE9;LTBP4;LTBP3
response to transforming growth factor beta (GO:0071559)	0.223046	0.48093	0.284433	0.567977	0.641456	-0.469568	COL3A1;ZFYVE9;LTBP4;LTBP3
secretion by tissue (GO:0032941)	0.222584	0.48093	0.264117	0.564074	1.6542	-1.21093	PAM;TP73
positive regulation of cell migration (GO:0030335)	0.224388	0.481662	0.302177	0.585171	0.514085	-0.375546	PTP4A1;VTN;SPARC;RAC2;TEK;MYLK
regulation of neuron death (GO:1901214)	0.2309	0.481662	0.301989	0.585171	0.59568	-0.435152	NTRK2;ADORA2A;UNC5B;TYRO3;TP73
positive regulation of apoptotic signaling pathway (GO:2001235)	0.229227	0.481662	0.29153	0.576297	0.636907	-0.465269	STEAP3;ADORA2A;NFATC4;TP73
positive regulation of I-kappaB kinase/NF-kappaB signaling (GO:0043123)	0.229227	0.481662	0.29153	0.576297	0.707102	-0.516547	S100A13;FLNA;CD36;LURAP1
regulation of lipid biosynthetic process (GO:0046890)	0.227146	0.481662	0.279775	0.567977	0.87102	-0.636292	MLXIPL;APOC3;APOB
regulation of cAMP metabolic process (GO:0030814)	0.227146	0.481662	0.279775	0.567977	0.874694	-0.638976	NTRK2;GABBR1;ADORA2A
regulation of protein kinase B signaling (GO:0051896)	0.230984	0.481662	0.284093	0.567977	0.907494	-0.662937	NTRK2;IGFBP5;TEK
peptide metabolic process (GO:0006518)	0.227146	0.481662	0.279775	0.567977	0.915799	-0.669004	GSTM3;PCSK6;PAM
regulation of axonogenesis (GO:0050770)	0.230984	0.481662	0.284093	0.567977	0.941172	-0.687539	NTRK2;LIMK1;FN1
embryonic heart tube morphogenesis (GO:0003143)	0.227951	0.481662	0.270015	0.564098	1.58732	-1.15956	SMO;FOXN4
regulation of extent of cell growth (GO:0061387)	0.227951	0.481662	0.270015	0.564098	1.64058	-1.19847	LIMK1;FN1
phosphatidylcholine metabolic process (GO:0046470)	0.227951	0.481662	0.270015	0.564098	1.64872	-1.20441	CETP;CEPT1
regulation of actin filament bundle assembly (GO:0032231)	0.227951	0.481662	0.270015	0.564098	1.65536	-1.20927	LIMK1;TPM1
cellular response to hydrogen peroxide (GO:0070301)	0.227951	0.481662	0.270015	0.564098	1.66578	-1.21687	FABP1;MPO
axon ensheathment (GO:0008366)	0.227951	0.481662	0.270015	0.564098	1.6756	-1.22405	PRX;ASPA
ensheathment of neurons (GO:0007272)	0.227951	0.481662	0.270015	0.564098	1.68896	-1.23381	PRX;ASPA
regulation of alpha-beta T cell activation (GO:0046634)	0.233326	0.481662	0.275911	0.564384	1.70016	-1.24199	ADORA2A;ADA
telomere maintenance (GO:0000723)	0.227951	0.481662	0.270015	0.564098	1.70073	-1.24241	FEN1;POLD2
regulation of neurotransmitter transport (GO:0051588)	0.233326	0.481662	0.275911	0.564384	1.72196	-1.25792	NTRK2;ADORA2A
positive regulation of carbohydrate metabolic process (GO:0045913)	0.233326	0.481662	0.275911	0.564384	1.74861	-1.27738	MLXIPL;PFKFB1
regulation of smoothened signaling pathway (GO:0008589)	0.233326	0.481662	0.275911	0.564384	1.75892	-1.28492	SMO;PTCH2
regulation of blood vessel size (GO:0050880)	0.233326	0.481662	0.275911	0.564384	1.77858	-1.29927	ADORA2A;P2RX1
cell redox homeostasis (GO:0045454)	0.233326	0.481662	0.275911	0.564384	1.79926	-1.31438	PDIA2;GLRX5
telomere organization (GO:0032200)	0.233326	0.481662	0.275911	0.564384	1.80724	-1.32021	FEN1;POLD2
sphingolipid biosynthetic process (GO:0030148)	0.233326	0.481662	0.275911	0.564384	1.82066	-1.33002	P2RX1;B4GALNT1
positive regulation of branching involved in ureteric bud morphogenesis (GO:0090190)	0.231978	0.481662	0.262222	0.561969	7.86166	-5.74305	SMO
regulation of appetite (GO:0032098)	0.231978	0.481662	0.262222	0.561969	8.00027	-5.84431	SLC22A3
embryonic digestive tract development (GO:0048566)	0.231978	0.481662	0.262222	0.561969	8.02789	-5.86448	ADA
positive regulation of focal adhesion assembly (GO:0051894)	0.231978	0.481662	0.262222	0.561969	8.05998	-5.88792	TEK
positive regulation of cell junction assembly (GO:1901890)	0.231978	0.481662	0.262222	0.561969	8.06064	-5.88841	TEK
negative regulation of calcium ion transmembrane transport (GO:1903170)	0.231978	0.481662	0.262222	0.561969	8.0917	-5.9111	FKBP1B
negative regulation of cation channel activity (GO:2001258)	0.231978	0.481662	0.262222	0.561969	8.10487	-5.92072	FKBP1B
regulation of Rac GTPase activity (GO:0032314)	0.231978	0.481662	0.262222	0.561969	8.11428	-5.92759	NTRK2
negative regulation of calcium ion transmembrane transporter activity (GO:1901020)	0.231978	0.481662	0.262222	0.561969	8.1228	-5.93381	FKBP1B
positive regulation of neutrophil chemotaxis (GO:0090023)	0.231978	0.481662	0.262222	0.561969	8.17266	-5.97024	RAC2
negative regulation of T cell apoptotic process (GO:0070233)	0.231978	0.481662	0.262222	0.561969	8.29183	-6.05729	ADA
decidualization (GO:0046697)	0.231978	0.481662	0.262222	0.561969	8.34487	-6.09604	EPOR
positive regulation of neutrophil migration (GO:1902624)	0.231978	0.481662	0.262222	0.561969	8.37637	-6.11905	RAC2
regulation of urine volume (GO:0035809)	0.231978	0.481662	0.262222	0.561969	8.38877	-6.12811	ADORA2A
cyclic nucleotide catabolic process (GO:0009214)	0.231978	0.481662	0.262222	0.561969	8.40619	-6.14084	PDE4C
glutamate secretion (GO:0014047)	0.231978	0.481662	0.262222	0.561969	8.49011	-6.20214	NTRK2
fibrinolysis (GO:0042730)	0.231978	0.481662	0.262222	0.561969	8.53625	-6.23584	F2
protein localization to cell surface (GO:0034394)	0.231978	0.481662	0.262222	0.561969	8.54251	-6.24042	FLNA
negative regulation of fatty acid metabolic process (GO:0045922)	0.231978	0.481662	0.262222	0.561969	8.66517	-6.33003	APOC3
glycine metabolic process (GO:0006544)	0.231978	0.481662	0.262222	0.561969	8.6721	-6.33508	AGXT
deoxyribonucleotide catabolic process (GO:0009264)	0.231978	0.481662	0.262222	0.561969	8.67962	-6.34058	ADA
positive regulation of G-protein coupled receptor protein signaling pathway (GO:0045745)	0.231978	0.481662	0.262222	0.561969	8.70593	-6.3598	F2
positive regulation of cGMP biosynthetic process (GO:0030828)	0.231978	0.481662	0.262222	0.561969	8.94013	-6.53089	GUCA2B
inner ear receptor stereocilium organization (GO:0060122)	0.231978	0.481662	0.262222	0.561969	9.08952	-6.64002	CTHRC1
DNA dealkylation (GO:0035510)	0.231978	0.481662	0.262222	0.561969	9.20893	-6.72724	MGMT
polyol catabolic process (GO:0046174)	0.231978	0.481662	0.262222	0.561969	9.3218	-6.8097	MIOX
embryonic morphogenesis (GO:0048598)	0.234753	0.484204	0.328832	0.592313	0.641795	-0.465462	RBP4;FZD2;SMO;MYO15A;ITGA8;FOXN4;VAX2;CTHRC1
protein autophosphorylation (GO:0046777)	0.235451	0.485237	0.298652	0.580165	0.778961	-0.563281	NTRK2;CAMK2D;TYRO3;TEK
regulation of cellular response to stress (GO:0080135)	0.236734	0.485736	0.331206	0.594342	0.626811	-0.452614	PDIA2;STEAP3;MGMT;FKBP1B;CD36;SCARF1;TP73;MAPK8IP1
negative regulation of protein modification process (GO:0031400)	0.242709	0.485736	0.338345	0.595096	0.666108	-0.48099	DNAJB2;MLXIPL;ADORA2A;LIMK1;LDLRAD4;GFRA2;TP73;MAPK8IP1
positive regulation of cell motility (GO:2000147)	0.240937	0.485736	0.321646	0.592305	0.672885	-0.485884	PTP4A1;VTN;SPARC;RAC2;TEK;MYLK
cell projection morphogenesis (GO:0048858)	0.238926	0.485736	0.311295	0.588705	0.707531	-0.510901	APP;FZD2;ADORA2A;SDC2;VAX2
cognition (GO:0050890)	0.236242	0.485736	0.308188	0.588057	0.722938	-0.522026	NTRK2;APP;FEN1;SERPINF1;ITGA8
positive regulation of proteolysis (GO:0045862)	0.238926	0.485736	0.311295	0.588705	0.729138	-0.526503	DNAJB2;APP;P2RX1;FN1;PCOLCE
response to UV (GO:0009411)	0.242569	0.485736	0.297082	0.577568	1.01668	-0.734134	FEN1;TP73;NFATC4
regulation of receptor-mediated endocytosis (GO:0048259)	0.238709	0.485736	0.281805	0.567977	1.73936	-1.25597	VTN;APOC3
regulation of tube size (GO:0035150)	0.238709	0.485736	0.281805	0.567977	1.7976	-1.29803	ADORA2A;P2RX1
protein polymerization (GO:0051258)	0.238709	0.485736	0.281805	0.567977	1.80264	-1.30167	ANG;TUBA8
ceramide metabolic process (GO:0006672)	0.238709	0.485736	0.281805	0.567977	1.83922	-1.32808	P2RX1;B4GALNT1
regulation of protein localization to cell surface (GO:2000008)	0.243163	0.485736	0.273945	0.564098	7.74743	-5.59434	ACTN2
regulation of cholesterol efflux (GO:0010874)	0.243163	0.485736	0.273945	0.564098	7.89339	-5.69974	CETP
digestive tract morphogenesis (GO:0048546)	0.243163	0.485736	0.273945	0.564098	7.92478	-5.7224	TP73
positive regulation of adherens junction organization (GO:1903393)	0.243163	0.485736	0.273945	0.564098	7.95141	-5.74164	TEK
positive regulation of cyclin-dependent protein serine/threonine kinase activity (GO:0045737)	0.243163	0.485736	0.273945	0.564098	7.9671	-5.75296	HSPA2
regulation of cardiac muscle cell differentiation (GO:2000725)	0.243163	0.485736	0.273945	0.564098	7.99521	-5.77326	COL14A1
negative regulation of potassium ion transport (GO:0043267)	0.243163	0.485736	0.273945	0.564098	8.07587	-5.83151	ACTN2
regulation of membrane protein ectodomain proteolysis (GO:0051043)	0.243163	0.485736	0.273945	0.564098	8.15356	-5.8876	TIMP1
aromatic amino acid family catabolic process (GO:0009074)	0.243163	0.485736	0.273945	0.564098	8.20886	-5.92754	HGD
negative regulation of alpha-beta T cell activation (GO:0046636)	0.243163	0.485736	0.273945	0.564098	8.23162	-5.94397	ADORA2A
membrane assembly (GO:0071709)	0.243163	0.485736	0.273945	0.564098	8.24832	-5.95603	RFTN1
lysosome localization (GO:0032418)	0.243163	0.485736	0.273945	0.564098	8.25776	-5.96284	S100A13
retina layer formation (GO:0010842)	0.243163	0.485736	0.273945	0.564098	8.34392	-6.02506	FOXN4
regulation of hair cycle (GO:0042634)	0.243163	0.485736	0.273945	0.564098	8.34506	-6.02589	SMO
deoxyribonucleoside triphosphate metabolic process (GO:0009200)	0.243163	0.485736	0.273945	0.564098	8.41384	-6.07555	ADA
endothelial cell proliferation (GO:0001935)	0.243163	0.485736	0.273945	0.564098	8.41548	-6.07673	TEK
nucleotide transport (GO:0006862)	0.243163	0.485736	0.273945	0.564098	8.43556	-6.09123	SLC35B1
appendage development (GO:0048736)	0.243163	0.485736	0.273945	0.564098	8.52719	-6.1574	PAM
limb development (GO:0060173)	0.243163	0.485736	0.273945	0.564098	8.55735	-6.17918	PAM
cortical actin cytoskeleton organization (GO:0030866)	0.243163	0.485736	0.273945	0.564098	8.57036	-6.18857	EPB41
intestinal absorption (GO:0050892)	0.243163	0.485736	0.273945	0.564098	8.58705	-6.20062	FABP1
deoxyribose phosphate catabolic process (GO:0046386)	0.243163	0.485736	0.273945	0.564098	8.61411	-6.22016	ADA
rRNA transcription (GO:0009303)	0.243163	0.485736	0.273945	0.564098	8.61543	-6.22112	ANG
labyrinthine layer blood vessel development (GO:0060716)	0.243163	0.485736	0.273945	0.564098	8.66687	-6.25826	NFE2
L-glutamate transport (GO:0015813)	0.243163	0.485736	0.273945	0.564098	8.84369	-6.38594	SLC1A7
regulation of cGMP biosynthetic process (GO:0030826)	0.243163	0.485736	0.273945	0.564098	8.90875	-6.43292	GUCA2B
purinergic nucleotide receptor signaling pathway (GO:0035590)	0.243163	0.485736	0.273945	0.564098	9.12017	-6.58559	P2RX1
regulation of neural precursor cell proliferation (GO:2000177)	0.244098	0.486033	0.287695	0.57054	1.79903	-1.29796	SMARCD3;SMO
positive regulation of cAMP biosynthetic process (GO:0030819)	0.244098	0.486033	0.287695	0.57054	1.87445	-1.35237	NTRK2;ADORA2A
striated muscle cell development (GO:0055002)	0.244098	0.486033	0.287695	0.57054	1.8845	-1.35963	SMO;HOMER1
DNA catabolic process, endonucleolytic (GO:0000737)	0.244098	0.486033	0.287695	0.57054	1.94063	-1.40013	FEN1;HMGB2
positive regulation of protein transport (GO:0051222)	0.247027	0.491468	0.320642	0.591273	0.792018	-0.562617	RBP4;SMO;ADORA2A;FLNA;ANG
regulation of symbiosis, encompassing mutualism through parasitism (GO:0043903)	0.248017	0.493041	0.312956	0.588705	0.868043	-0.613847	TRIM14;CD36;MPO;POU2F3
regulation of cytoskeleton organization (GO:0051493)	0.249241	0.49429	0.338932	0.595096	0.729556	-0.514069	BAIAP2L2;CDC42EP5;TPM1;LIMK1;TEK;PAM;ADD2
regulation of anatomical structure size (GO:0090066)	0.249743	0.49429	0.323765	0.592313	0.796284	-0.561087	ADORA2A;CDC42EP5;P2RX1;ADD2;TP73
lipid catabolic process (GO:0016042)	0.249743	0.49429	0.323765	0.592313	0.808996	-0.570045	PLA2G12B;APOC3;APOB;SCARF1;CPT1B
muscle cell differentiation (GO:0042692)	0.250345	0.49429	0.305761	0.588057	1.10185	-0.776402	SMARCD3;IGFBP5;NFATC4
regulation of cell projection assembly (GO:0060491)	0.254247	0.49429	0.310105	0.588705	1.13998	-0.803268	CDC42EP5;RAC2;TBC1D10C
nucleosome organization (GO:0034728)	0.254247	0.49429	0.310105	0.588705	1.15744	-0.815571	NFE2;SMARCD3;HMGB2
regulation of synaptic plasticity (GO:0048167)	0.254247	0.49429	0.310105	0.588705	1.16521	-0.821042	NTRK2;ADORA2A;NFATC4
positive regulation of nuclease activity (GO:0032075)	0.249492	0.49429	0.293579	0.577547	1.91889	-1.35211	HMGB2;ATF3
regulation of heart morphogenesis (GO:2000826)	0.254185	0.49429	0.285482	0.567977	7.36964	-5.19288	SMO
regulation of amino acid transport (GO:0051955)	0.254185	0.49429	0.285482	0.567977	7.43126	-5.2363	ADORA2A
response to arsenic-containing substance (GO:0046685)	0.254185	0.49429	0.285482	0.567977	7.48846	-5.27661	ABCC2
negative regulation of lipid catabolic process (GO:0050995)	0.254185	0.49429	0.285482	0.567977	7.62378	-5.37196	APOC3
relaxation of muscle (GO:0090075)	0.254185	0.49429	0.285482	0.567977	7.66254	-5.39927	CAMK2D
response to cholesterol (GO:0070723)	0.254185	0.49429	0.285482	0.567977	7.79615	-5.49342	SMO
response to prostaglandin (GO:0034694)	0.254185	0.49429	0.285482	0.567977	7.83411	-5.52016	APOB
positive regulation of granulocyte chemotaxis (GO:0071624)	0.254185	0.49429	0.285482	0.567977	7.86226	-5.54	RAC2
gas transport (GO:0015669)	0.254185	0.49429	0.285482	0.567977	7.90895	-5.5729	HBQ1
activation of protein kinase B activity (GO:0032148)	0.254185	0.49429	0.285482	0.567977	7.94925	-5.6013	ANG
positive regulation of lipid catabolic process (GO:0050996)	0.254185	0.49429	0.285482	0.567977	7.96145	-5.60989	FABP1
ventricular septum morphogenesis (GO:0060412)	0.254185	0.49429	0.285482	0.567977	8.02801	-5.65679	ZFPM1
negative regulation of endothelial cell apoptotic process (GO:2000352)	0.254185	0.49429	0.285482	0.567977	8.1721	-5.75832	TEK
hydrogen peroxide catabolic process (GO:0042744)	0.254185	0.49429	0.285482	0.567977	8.22953	-5.79879	MPO
cellular response to osmotic stress (GO:0071470)	0.254185	0.49429	0.285482	0.567977	8.3055	-5.85232	MYLK
apoptotic DNA fragmentation (GO:0006309)	0.254185	0.49429	0.285482	0.567977	8.34371	-5.87924	HMGB2
regulation of cholesterol metabolic process (GO:0090181)	0.254185	0.49429	0.285482	0.567977	8.58974	-6.05261	APOB
acidic amino acid transport (GO:0015800)	0.254185	0.49429	0.285482	0.567977	8.61652	-6.07148	SLC1A7
modulation by host of viral transcription (GO:0043921)	0.254185	0.49429	0.285482	0.567977	8.64709	-6.09302	POU2F3
modulation by host of symbiont transcription (GO:0052472)	0.254185	0.49429	0.285482	0.567977	8.78945	-6.19333	POU2F3
positive regulation of phospholipase C activity (GO:0010863)	0.25489	0.494763	0.299457	0.580815	1.92635	-1.35552	ANG;ADCY5
protein secretion (GO:0009306)	0.25489	0.494763	0.299457	0.580815	1.94333	-1.36748	STEAP3;S100A13
spermatogenesis (GO:0007283)	0.25584	0.496218	0.346663	0.601841	0.745311	-0.52227	ADAMTS2;RBP4;SMO;TYRO3;B4GALNT1;APOB;PRSS21
male gamete generation (GO:0048232)	0.258051	0.499535	0.349245	0.601841	0.745745	-0.517605	ADAMTS2;RBP4;SMO;TYRO3;B4GALNT1;APOB;PRSS21
embryonic organ morphogenesis (GO:0048562)	0.258157	0.499535	0.31445	0.588705	1.15809	-0.803807	RBP4;SMO;VAX2
multi-multicellular organism process (GO:0044706)	0.258157	0.499535	0.31445	0.588705	1.19081	-0.826512	THBD;THRB;P2RX1
positive regulation of cellular component movement (GO:0051272)	0.262727	0.504242	0.346935	0.601841	0.849169	-0.581425	PTP4A1;VTN;SPARC;RAC2;TEK;MYLK
kidney development (GO:0001822)	0.262076	0.504242	0.318798	0.588705	1.16974	-0.80092	SERPINF1;ITGA8;TP73
hair cycle process (GO:0022405)	0.265691	0.504242	0.311189	0.588705	1.9598	-1.34187	SMO;IGFBP5
molting cycle process (GO:0022404)	0.265691	0.504242	0.311189	0.588705	1.96644	-1.34642	SMO;IGFBP5
regulation of phospholipase C activity (GO:1900274)	0.265691	0.504242	0.311189	0.588705	1.97264	-1.35066	ANG;ADCY5
adherens junction organization (GO:0034332)	0.265691	0.504242	0.311189	0.588705	1.97479	-1.35214	CDH5;ACTN2
positive regulation of mesonephros development (GO:0061213)	0.265048	0.504242	0.296837	0.577547	7.0529	-4.82912	SMO
embryonic digestive tract morphogenesis (GO:0048557)	0.265048	0.504242	0.296837	0.577547	7.49489	-5.13175	SMO
positive regulation of protein acetylation (GO:1901985)	0.265048	0.504242	0.296837	0.577547	7.53841	-5.16154	NFE2
regulation of interleukin-4 production (GO:0032673)	0.265048	0.504242	0.296837	0.577547	7.56111	-5.17709	ZFPM1
positive regulation of peptidyl-lysine acetylation (GO:2000758)	0.265048	0.504242	0.296837	0.577547	7.62123	-5.21825	NFE2
regulation of insulin-like growth factor receptor signaling pathway (GO:0043567)	0.265048	0.504242	0.296837	0.577547	7.64512	-5.23461	IGFBP5
mechanoreceptor differentiation (GO:0042490)	0.265048	0.504242	0.296837	0.577547	7.69443	-5.26837	NTRK2
protein destabilization (GO:0031648)	0.265048	0.504242	0.296837	0.577547	7.74281	-5.3015	CCDC88C
skeletal muscle contraction (GO:0003009)	0.265048	0.504242	0.296837	0.577547	7.8287	-5.3603	HOMER1
homeostasis of number of cells within a tissue (GO:0048873)	0.265048	0.504242	0.296837	0.577547	7.87203	-5.38997	COL14A1
cytoplasmic sequestering of protein (GO:0051220)	0.265048	0.504242	0.296837	0.577547	7.98481	-5.46719	FLNA
embryonic eye morphogenesis (GO:0048048)	0.265048	0.504242	0.296837	0.577547	7.99103	-5.47145	VAX2
negative regulation of heart contraction (GO:0045822)	0.265048	0.504242	0.296837	0.577547	8.06239	-5.52031	FKBP1B
cortical cytoskeleton organization (GO:0030865)	0.265048	0.504242	0.296837	0.577547	8.19806	-5.61321	EPB41
C21-steroid hormone metabolic process (GO:0008207)	0.265048	0.504242	0.296837	0.577547	8.26681	-5.66027	AFP
regulation of heart rate by cardiac conduction (GO:0086091)	0.265048	0.504242	0.296837	0.577547	8.2899	-5.67608	CAMK2D
ruffle organization (GO:0031529)	0.265048	0.504242	0.296837	0.577547	8.34227	-5.71194	TPM1
synaptonemal complex organization (GO:0070193)	0.265048	0.504242	0.296837	0.577547	8.41967	-5.76494	HSPA2
modulation of transcription in other organism involved in symbiotic interaction (GO:0052312)	0.265048	0.504242	0.296837	0.577547	8.51801	-5.83227	POU2F3
tissue morphogenesis (GO:0048729)	0.266951	0.506245	0.359594	0.611054	0.970293	-0.660513	SMO;TPM1;FOXN4;ZFPM1;ETV4;NFATC4;MYLK
regulation of response to DNA damage stimulus (GO:2001020)	0.269935	0.511119	0.327494	0.592313	1.18909	-0.798063	STEAP3;MGMT;TP73
sensory perception of sound (GO:0007605)	0.269935	0.511119	0.327494	0.592313	1.21337	-0.814361	DFNB59;THRB;MYO15A
cellular metal ion homeostasis (GO:0006875)	0.273682	0.512153	0.367374	0.614764	0.934012	-0.624977	APP;CAMK2D;ALAS2;STEAP3;HEPH;FKBP1B;F2
single-organism behavior (GO:0044708)	0.275935	0.512153	0.36997	0.614764	0.967346	-0.647282	APP;NTRK2;FEN1;HOMER1;SERPINF1;ITGA8;ABAT
positive regulation of protein maturation (GO:1903319)	0.271734	0.512153	0.348857	0.601841	0.971392	-0.649989	DNAJB2;APP;P2RX1;FN1;PCOLCE
positive regulation of protein processing (GO:0010954)	0.271734	0.512153	0.348857	0.601841	0.973733	-0.651555	DNAJB2;APP;P2RX1;FN1;PCOLCE
tissue remodeling (GO:0048771)	0.276492	0.512153	0.322879	0.592305	1.94241	-1.29973	IGFBP5;LTBP3
positive regulation of developmental growth (GO:0048639)	0.276492	0.512153	0.322879	0.592305	1.97006	-1.31823	LIMK1;FN1
response to heat (GO:0009408)	0.271092	0.512153	0.31704	0.588705	1.99054	-1.33194	ABCC2;MYOF
toll-like receptor TLR6:TLR2 signaling pathway (GO:0038124)	0.276492	0.512153	0.322879	0.592305	2.00584	-1.34217	RPS6KA1;CD36
hormone secretion (GO:0046879)	0.271092	0.512153	0.31704	0.588705	2.00706	-1.34298	FKBP1B;LTBP4
toll-like receptor TLR1:TLR2 signaling pathway (GO:0038123)	0.276492	0.512153	0.322879	0.592305	2.01548	-1.34862	RPS6KA1;CD36
renal system process (GO:0003014)	0.276492	0.512153	0.322879	0.592305	2.02069	-1.35211	SLC22A6;ADORA2A
striated muscle contraction (GO:0006941)	0.276492	0.512153	0.322879	0.592305	2.02207	-1.35303	HOMER1;TPM1
regulation of branching involved in ureteric bud morphogenesis (GO:0090189)	0.275753	0.512153	0.308012	0.588057	6.93897	-4.64308	SMO
positive regulation of collagen biosynthetic process (GO:0032967)	0.275753	0.512153	0.308012	0.588057	7.1753	-4.80122	F2
negative regulation of epithelial to mesenchymal transition (GO:0010719)	0.275753	0.512153	0.308012	0.588057	7.31268	-4.89315	LDLRAD4
regulation of lamellipodium assembly (GO:0010591)	0.275753	0.512153	0.308012	0.588057	7.34687	-4.91602	RAC2
regulation of histone deacetylation (GO:0031063)	0.275753	0.512153	0.308012	0.588057	7.37236	-4.93308	CAMK2D
regulation of T cell differentiation in thymus (GO:0033081)	0.275753	0.512153	0.308012	0.588057	7.45591	-4.98899	ADA
negative regulation of toll-like receptor signaling pathway (GO:0034122)	0.275753	0.512153	0.308012	0.588057	7.49455	-5.01484	TYRO3
regulation of renal sodium excretion (GO:0035813)	0.275753	0.512153	0.308012	0.588057	7.53349	-5.04089	ADORA2A
multicellular organismal reproductive behavior (GO:0033057)	0.275753	0.512153	0.308012	0.588057	7.59474	-5.08188	THRB
nucleotide-excision repair, DNA gap filling (GO:0006297)	0.275753	0.512153	0.308012	0.588057	7.67727	-5.1371	POLD2
response to BMP (GO:0071772)	0.275753	0.512153	0.308012	0.588057	7.85718	-5.25749	ADAMTS12
neuron projection regeneration (GO:0031102)	0.275753	0.512153	0.308012	0.588057	7.88019	-5.27288	SMO
cellular response to BMP stimulus (GO:0071773)	0.275753	0.512153	0.308012	0.588057	7.90475	-5.28932	ADAMTS12
cytolysis (GO:0019835)	0.275753	0.512153	0.308012	0.588057	7.93857	-5.31195	PRF1
cranial nerve development (GO:0021545)	0.275753	0.512153	0.308012	0.588057	8.05703	-5.39121	SMO
male meiosis (GO:0007140)	0.275753	0.512153	0.308012	0.588057	8.41885	-5.63332	HSPA2
meiosis I (GO:0007127)	0.275753	0.512153	0.308012	0.588057	8.44584	-5.65138	HSPA2
purine ribonucleotide biosynthetic process (GO:0009152)	0.277821	0.514229	0.33619	0.595096	1.24123	-0.825528	ADORA2A;GUCA2B;ADCY5
epithelial cell differentiation (GO:0030855)	0.280018	0.514405	0.366734	0.614764	0.978566	-0.650496	THRB;FZD2;SMO;MGMT;TAGLN2;POU2F3
positive regulation of locomotion (GO:0040017)	0.28251	0.514405	0.369568	0.614764	1.01988	-0.677962	PTP4A1;VTN;SPARC;RAC2;TEK;MYLK
regulation of lipid metabolic process (GO:0019216)	0.285686	0.514405	0.364603	0.614552	1.08472	-0.721064	FABP1;MLXIPL;APOC3;TEK;APOB
sensory perception of mechanical stimulus (GO:0050954)	0.281772	0.514405	0.340537	0.595096	1.27046	-0.84453	DFNB59;THRB;MYO15A
response to ionizing radiation (GO:0010212)	0.281772	0.514405	0.340537	0.595096	1.31186	-0.87205	THBD;MGMT;TP73
negative regulation of purine nucleotide metabolic process (GO:1900543)	0.28189	0.514405	0.328706	0.592313	1.99016	-1.32295	MLXIPL;GABBR1
regulation of multicellular organism growth (GO:0040014)	0.28189	0.514405	0.328706	0.592313	2.01057	-1.33652	APP;FOXS1
positive regulation of blood circulation (GO:1903524)	0.28189	0.514405	0.328706	0.592313	2.03636	-1.35366	TPM1;ADA
positive regulation of cAMP metabolic process (GO:0030816)	0.28189	0.514405	0.328706	0.592313	2.03754	-1.35444	NTRK2;ADORA2A
negative regulation of translation (GO:0017148)	0.28189	0.514405	0.328706	0.592313	2.05707	-1.36742	IGFBP5;ANG
regulation of nuclease activity (GO:0032069)	0.28189	0.514405	0.328706	0.592313	2.07188	-1.37727	HMGB2;ATF3
epithelial cell proliferation (GO:0050673)	0.287284	0.514405	0.33452	0.595096	2.1051	-1.39935	COL8A1;TEK
toll-like receptor 2 signaling pathway (GO:0034134)	0.287284	0.514405	0.33452	0.595096	2.10871	-1.40175	RPS6KA1;CD36
regulation of transcription factor import into nucleus (GO:0042990)	0.287284	0.514405	0.33452	0.595096	2.1108	-1.40314	FLNA;CD36
regulation of BMP signaling pathway (GO:0030510)	0.287284	0.514405	0.33452	0.595096	2.12875	-1.41508	CRB2;PCSK6
positive regulation of transmembrane receptor protein serine/threonine kinase signaling pathway (GO:0090100)	0.287284	0.514405	0.33452	0.595096	2.14039	-1.42281	CRB2;ITGA8
positive regulation of collagen metabolic process (GO:0010714)	0.286302	0.514405	0.319011	0.588705	7.01118	-4.66064	F2
focal adhesion assembly (GO:0048041)	0.286302	0.514405	0.319011	0.588705	7.04917	-4.68589	ACTN2
regulation of neutrophil migration (GO:1902622)	0.286302	0.514405	0.319011	0.588705	7.12211	-4.73438	RAC2
regulation of neutrophil chemotaxis (GO:0090022)	0.286302	0.514405	0.319011	0.588705	7.12297	-4.73495	RAC2
response to corticosterone (GO:0051412)	0.286302	0.514405	0.319011	0.588705	7.15716	-4.75768	MAOB
cell-substrate adherens junction assembly (GO:0007045)	0.286302	0.514405	0.319011	0.588705	7.22251	-4.80112	ACTN2
response to sterol (GO:0036314)	0.286302	0.514405	0.319011	0.588705	7.22689	-4.80403	SMO
phosphatidylinositol 3-kinase signaling (GO:0014065)	0.286302	0.514405	0.319011	0.588705	7.25352	-4.82173	TYRO3
defense response to fungus (GO:0050832)	0.286302	0.514405	0.319011	0.588705	7.27479	-4.83587	MPO
regulation of response to reactive oxygen species (GO:1901031)	0.286302	0.514405	0.319011	0.588705	7.28068	-4.83979	CD36
leukocyte degranulation (GO:0043299)	0.286302	0.514405	0.319011	0.588705	7.30401	-4.8553	S100A13
endothelial cell development (GO:0001885)	0.286302	0.514405	0.319011	0.588705	7.35638	-4.89011	GSTM3
positive regulation of transforming growth factor beta receptor signaling pathway (GO:0030511)	0.286302	0.514405	0.319011	0.588705	7.42113	-4.93315	ITGA8
detection of biotic stimulus (GO:0009595)	0.286302	0.514405	0.319011	0.588705	7.42325	-4.93456	SMO
positive regulation of amine transport (GO:0051954)	0.286302	0.514405	0.319011	0.588705	7.44308	-4.94775	ADORA2A
positive regulation of organic acid transport (GO:0032892)	0.286302	0.514405	0.319011	0.588705	7.4481	-4.95108	ADORA2A
positive regulation of potassium ion transport (GO:0043268)	0.286302	0.514405	0.319011	0.588705	7.47271	-4.96744	ACTN2
benzene-containing compound metabolic process (GO:0042537)	0.286302	0.514405	0.319011	0.588705	7.50684	-4.99013	GSTM3
DNA catabolic process, exonucleolytic (GO:0000738)	0.286302	0.514405	0.319011	0.588705	7.55676	-5.02332	FEN1
oligodendrocyte differentiation (GO:0048709)	0.286302	0.514405	0.319011	0.588705	7.57963	-5.03852	NTRK2
cell differentiation involved in embryonic placenta development (GO:0060706)	0.286302	0.514405	0.319011	0.588705	7.60162	-5.05313	ASCL2
response to ATP (GO:0033198)	0.286302	0.514405	0.319011	0.588705	7.60565	-5.05581	P2RX1
steroid catabolic process (GO:0006706)	0.286302	0.514405	0.319011	0.588705	7.60798	-5.05736	SCARF1
negative regulation of organ growth (GO:0046621)	0.286302	0.514405	0.319011	0.588705	7.73827	-5.14397	RBP4
prostanoid metabolic process (GO:0006692)	0.286302	0.514405	0.319011	0.588705	7.76929	-5.16459	FAM213B
cell communication involved in cardiac conduction (GO:0086065)	0.286302	0.514405	0.319011	0.588705	7.77864	-5.17081	FKBP1B
prostaglandin metabolic process (GO:0006693)	0.286302	0.514405	0.319011	0.588705	7.79412	-5.18109	FAM213B
retinol metabolic process (GO:0042572)	0.286302	0.514405	0.319011	0.588705	7.8078	-5.19019	RBP4
isoprenoid biosynthetic process (GO:0008299)	0.286302	0.514405	0.319011	0.588705	8.24284	-5.47938	HMGCS2
negative regulation of apoptotic signaling pathway (GO:2001234)	0.289742	0.518431	0.359763	0.611054	1.22288	-0.803365	UNC5B;HMGB2;GATA1;MAPK8IP1
regionalization (GO:0003002)	0.291304	0.520849	0.370907	0.614764	1.13896	-0.74294	CRB2;SMARCD3;SMO;CDX1;HOXC6
cell part morphogenesis (GO:0032990)	0.294121	0.521438	0.37406	0.617752	1.14895	-0.748156	APP;FZD2;ADORA2A;SDC2;VAX2
cell junction organization (GO:0034330)	0.296254	0.521438	0.366976	0.614764	1.23455	-0.803896	CDH5;ACTN2;FN1;FLNA
regulation of peptidyl-tyrosine phosphorylation (GO:0050730)	0.296254	0.521438	0.366976	0.614764	1.24225	-0.808914	APP;VTN;CD36;GATA1
regulation of organ growth (GO:0046620)	0.292674	0.521438	0.340319	0.595096	2.09693	-1.36545	RBP4;COL14A1
negative regulation of leukocyte differentiation (GO:1902106)	0.292674	0.521438	0.340319	0.595096	2.11973	-1.3803	TMEM176B;ZFPM1
negative regulation of MAP kinase activity (GO:0043407)	0.292674	0.521438	0.340319	0.595096	2.16201	-1.40783	TP73;MAPK8IP1
negative regulation of adenylate cyclase activity (GO:0007194)	0.296698	0.521438	0.329835	0.592313	6.74592	-4.39271	GABBR1
regulation of transcription regulatory region DNA binding (GO:2000677)	0.296698	0.521438	0.329835	0.592313	6.8013	-4.42877	GATA1
regulation of actin cytoskeleton reorganization (GO:2000249)	0.296698	0.521438	0.329835	0.592313	6.82502	-4.44422	TEK
heart valve morphogenesis (GO:0003179)	0.296698	0.521438	0.329835	0.592313	6.85188	-4.46171	ZFPM1
branching involved in mammary gland duct morphogenesis (GO:0060444)	0.296698	0.521438	0.329835	0.592313	6.88134	-4.48089	ETV4
regulation of astrocyte differentiation (GO:0048710)	0.296698	0.521438	0.329835	0.592313	6.91062	-4.49996	F2
ionotropic glutamate receptor signaling pathway (GO:0035235)	0.296698	0.521438	0.329835	0.592313	7.00559	-4.5618	APP
cGMP metabolic process (GO:0046068)	0.296698	0.521438	0.329835	0.592313	7.09356	-4.61908	GUCA2B
negative regulation of glial cell differentiation (GO:0045686)	0.296698	0.521438	0.329835	0.592313	7.1207	-4.63675	F2
vasodilation (GO:0042311)	0.296698	0.521438	0.329835	0.592313	7.19761	-4.68684	ADORA2A
positive regulation of release of sequestered calcium ion into cytosol (GO:0051281)	0.296698	0.521438	0.329835	0.592313	7.26633	-4.73158	F2
bile acid and bile salt transport (GO:0015721)	0.296698	0.521438	0.329835	0.592313	7.26636	-4.7316	SLC51A
regulation of epidermal growth factor-activated receptor activity (GO:0007176)	0.296698	0.521438	0.329835	0.592313	7.27967	-4.74027	APP
negative regulation of leukocyte migration (GO:0002686)	0.296698	0.521438	0.329835	0.592313	7.29363	-4.74936	ADA
gamma-aminobutyric acid signaling pathway (GO:0007214)	0.296698	0.521438	0.329835	0.592313	7.33271	-4.77481	GABBR1
filopodium assembly (GO:0046847)	0.296698	0.521438	0.329835	0.592313	7.62995	-4.96836	BAIAP2L2
sprouting angiogenesis (GO:0002040)	0.296698	0.521438	0.329835	0.592313	7.6566	-4.98571	TEK
regulation of fatty acid oxidation (GO:0046320)	0.296698	0.521438	0.329835	0.592313	7.76026	-5.05321	FABP1
cellular lipid catabolic process (GO:0044242)	0.297623	0.521972	0.357898	0.611054	1.42881	-0.928926	APOC3;APOB;CPT1B
negative regulation of nucleotide metabolic process (GO:0045980)	0.298058	0.521972	0.346102	0.601841	2.11999	-1.3783	MLXIPL;GABBR1
negative regulation of viral process (GO:0048525)	0.298058	0.521972	0.346102	0.601841	2.16905	-1.41019	TRIM14;POU2F3
regulation of JUN kinase activity (GO:0043506)	0.298058	0.521972	0.346102	0.601841	2.17491	-1.414	MAPK8IP1;TP73
glycoprotein metabolic process (GO:0009100)	0.298058	0.521972	0.346102	0.601841	2.2105	-1.43714	PCSK6;ADAMTS12
positive regulation of innate immune response (GO:0045089)	0.299517	0.524156	0.370582	0.614764	1.29925	-0.83927	CTSK;RPS6KA1;RFTN1;CD36
generation of precursor metabolites and energy (GO:0006091)	0.305635	0.52614	0.403793	0.637554	1.16221	-0.746354	PFKFB1;MLXIPL;GCGR;GNB3;ALDOB;NFATC4;ADCY5
posttranscriptional regulation of gene expression (GO:0010608)	0.307039	0.52614	0.413042	0.643523	1.20557	-0.774205	APP;SMO;IGFBP5;RPS6KA1;CCDC88C;FLNA;ANG;AHSP
protein complex disassembly (GO:0043241)	0.301595	0.52614	0.36223	0.612223	1.44263	-0.926442	NFE2;SMARCD3;RPS7
positive regulation of immune effector process (GO:0002699)	0.30557	0.52614	0.366557	0.614764	1.46314	-0.939611	RBP4;CD37;CD36
regulation of viral transcription (GO:0046782)	0.303436	0.52614	0.351868	0.602541	2.15527	-1.38409	TRIM14;POU2F3
regulation of circadian rhythm (GO:0042752)	0.303436	0.52614	0.351868	0.602541	2.17815	-1.39878	ADORA2A;ADA
regulation of mesonephros development (GO:0061217)	0.306944	0.52614	0.340488	0.595096	6.48159	-4.1624	SMO
positive regulation of phosphatidylinositol 3-kinase activity (GO:0043552)	0.306944	0.52614	0.340488	0.595096	6.59937	-4.23803	TEK
negative regulation of cyclase activity (GO:0031280)	0.306944	0.52614	0.340488	0.595096	6.6815	-4.29077	GABBR1
response to iron ion (GO:0010039)	0.306944	0.52614	0.340488	0.595096	6.71508	-4.31234	ABAT
regulation of potassium ion transmembrane transporter activity (GO:1901016)	0.306944	0.52614	0.340488	0.595096	6.73225	-4.32336	ACTN2
regulation of hematopoietic progenitor cell differentiation (GO:1901532)	0.306944	0.52614	0.340488	0.595096	6.77421	-4.35031	HMGB2
positive regulation of calcium-mediated signaling (GO:0050850)	0.306944	0.52614	0.340488	0.595096	6.81503	-4.37653	ADA
positive regulation of smooth muscle contraction (GO:0045987)	0.306944	0.52614	0.340488	0.595096	6.90241	-4.43264	ADA
response to morphine (GO:0043278)	0.306944	0.52614	0.340488	0.595096	6.93721	-4.45499	ADA
response to lithium ion (GO:0010226)	0.306944	0.52614	0.340488	0.595096	6.98231	-4.48395	NFATC4
regulation of excretion (GO:0044062)	0.306944	0.52614	0.340488	0.595096	7.00489	-4.49845	ADORA2A
regulation of T cell receptor signaling pathway (GO:0050856)	0.306944	0.52614	0.340488	0.595096	7.03638	-4.51867	ADA
maintenance of protein localization in organelle (GO:0072595)	0.306944	0.52614	0.340488	0.595096	7.11958	-4.57211	PDIA2
establishment or maintenance of bipolar cell polarity (GO:0061245)	0.306944	0.52614	0.340488	0.595096	7.1305	-4.57912	CRB2
intrinsic apoptotic signaling pathway in response to endoplasmic reticulum stress (GO:0070059)	0.306944	0.52614	0.340488	0.595096	7.13389	-4.58129	ERN2
establishment or maintenance of apical/basal cell polarity (GO:0035088)	0.306944	0.52614	0.340488	0.595096	7.181	-4.61155	CRB2
peptidyl-glutamic acid modification (GO:0018200)	0.306944	0.52614	0.340488	0.595096	7.23993	-4.64939	F2
membrane hyperpolarization (GO:0060081)	0.306944	0.52614	0.340488	0.595096	7.29103	-4.68221	ADORA2A
columnar/cuboidal epithelial cell development (GO:0002066)	0.306944	0.52614	0.340488	0.595096	7.32967	-4.70702	SMO
positive regulation of smoothened signaling pathway (GO:0045880)	0.306944	0.52614	0.340488	0.595096	7.33061	-4.70763	SMO
release of cytochrome c from mitochondria (GO:0001836)	0.306944	0.52614	0.340488	0.595096	7.4239	-4.76753	TP73
motor neuron axon guidance (GO:0008045)	0.306944	0.52614	0.340488	0.595096	7.4436	-4.78018	ETV4
actin filament polymerization (GO:0030041)	0.306944	0.52614	0.340488	0.595096	7.52018	-4.82937	ANG
actin filament capping (GO:0051693)	0.306944	0.52614	0.340488	0.595096	7.64734	-4.91102	ADD2
regulation of smooth muscle cell proliferation (GO:0048660)	0.308807	0.528071	0.357618	0.611054	2.20723	-1.40937	IGFBP5;ANG
multi-organism behavior (GO:0051705)	0.308807	0.528071	0.357618	0.611054	2.21009	-1.4112	APP;THRB
regulation of defense response to virus (GO:0050688)	0.308807	0.528071	0.357618	0.611054	2.28064	-1.45625	CD37;TSPAN32
carbohydrate derivative biosynthetic process (GO:1901137)	0.310263	0.529827	0.408999	0.63994	1.21383	-0.771029	ADORA2A;SDC2;SDC3;GUCA2B;B4GALNT1;ADA;ADCY5
cellular response to lipid (GO:0071396)	0.310222	0.529827	0.400776	0.634303	1.28487	-0.816158	THRB;SMO;KRT13;HMGB2;CD36;APOB
regulation of innate immune response (GO:0045088)	0.311115	0.530915	0.392969	0.630537	1.31879	-0.834996	CTSK;RPS6KA1;RFTN1;TYRO3;CD36
regulation of protein transport (GO:0051223)	0.314905	0.532567	0.414203	0.644113	1.29671	-0.816984	RBP4;SMO;ADORA2A;FLNA;ANG;CD36;PAM
regulation of small GTPase mediated signal transduction (GO:0051056)	0.316811	0.532567	0.399265	0.634303	1.30339	-0.821199	COL3A1;ARHGDIB;RAC2;APOC3;SIPA1
regulation of tumor necrosis factor production (GO:0032680)	0.31417	0.532567	0.363348	0.612856	2.2126	-1.39404	CD36;NFATC4
positive regulation of protein kinase B signaling (GO:0051897)	0.31417	0.532567	0.363348	0.612856	2.21314	-1.39438	IGFBP5;TEK
axis specification (GO:0009798)	0.31417	0.532567	0.363348	0.612856	2.24147	-1.41223	PCSK6;VAX2
negative regulation of lyase activity (GO:0051350)	0.31704	0.532567	0.350972	0.601841	6.50217	-4.09667	GABBR1
positive regulation of epithelial to mesenchymal transition (GO:0010718)	0.31704	0.532567	0.350972	0.601841	6.52691	-4.11225	CRB2
positive regulation of lipid kinase activity (GO:0090218)	0.31704	0.532567	0.350972	0.601841	6.56664	-4.13729	TEK
regulation of collagen biosynthetic process (GO:0032965)	0.31704	0.532567	0.350972	0.601841	6.62128	-4.17172	F2
response to isoquinoline alkaloid (GO:0014072)	0.31704	0.532567	0.350972	0.601841	6.74361	-4.24879	ADA
phosphatidylcholine biosynthetic process (GO:0006656)	0.31704	0.532567	0.350972	0.601841	6.83284	-4.30501	CEPT1
regulation of glycolytic process (GO:0006110)	0.31704	0.532567	0.350972	0.601841	6.84712	-4.314	MLXIPL
regulation of triglyceride metabolic process (GO:0090207)	0.31704	0.532567	0.350972	0.601841	6.92344	-4.36208	APOC3
regulation of calcium ion import (GO:0090279)	0.31704	0.532567	0.350972	0.601841	6.95842	-4.38413	HOMER1
regulation of the force of heart contraction (GO:0002026)	0.31704	0.532567	0.350972	0.601841	6.97278	-4.39318	CAMK2D
cardiac conduction (GO:0061337)	0.31704	0.532567	0.350972	0.601841	7.00594	-4.41407	CAMK2D
negative regulation of extrinsic apoptotic signaling pathway via death domain receptors (GO:1902042)	0.31704	0.532567	0.350972	0.601841	7.0866	-4.46489	HMGB2
regulation of neuron migration (GO:2001222)	0.31704	0.532567	0.350972	0.601841	7.12129	-4.48674	COL3A1
positive regulation of tissue remodeling (GO:0034105)	0.31704	0.532567	0.350972	0.601841	7.13742	-4.49691	LTBP3
DNA-dependent DNA replication (GO:0006261)	0.31704	0.532567	0.350972	0.601841	7.18195	-4.52496	POLD2
zinc ion transport (GO:0006829)	0.31704	0.532567	0.350972	0.601841	7.19628	-4.53399	SLC39A5
cell differentiation in hindbrain (GO:0021533)	0.31704	0.532567	0.350972	0.601841	7.2409	-4.5621	NFIX
mRNA polyadenylation (GO:0006378)	0.31704	0.532567	0.350972	0.601841	7.4056	-4.66587	APP
protein-DNA complex subunit organization (GO:0071824)	0.317504	0.532984	0.379509	0.622549	1.57778	-0.992839	NFE2;SMARCD3;HMGB2
positive regulation of epithelial cell migration (GO:0010634)	0.319523	0.535645	0.36906	0.614764	2.25258	-1.40625	SPARC;TEK
intrinsic apoptotic signaling pathway in response to DNA damage (GO:0008630)	0.319523	0.535645	0.36906	0.614764	2.31267	-1.44376	TP73;NFATC4
regulation of G-protein coupled receptor protein signaling pathway (GO:0008277)	0.321485	0.538568	0.383814	0.626009	1.59452	-0.986751	GNGT1;F2;ADA
toll-like receptor 3 signaling pathway (GO:0034138)	0.324866	0.54155	0.374751	0.617752	2.24789	-1.37868	RFTN1;RPS6KA1
positive regulation of protein import into nucleus (GO:0042307)	0.324866	0.54155	0.374751	0.617752	2.25377	-1.38228	SMO;FLNA
regulation of tumor necrosis factor superfamily cytokine production (GO:1903555)	0.324866	0.54155	0.374751	0.617752	2.26213	-1.38741	CD36;NFATC4
B cell differentiation (GO:0030183)	0.324866	0.54155	0.374751	0.617752	2.28449	-1.40112	LYL1;ADA
positive regulation of phospholipase activity (GO:0010518)	0.324866	0.54155	0.374751	0.617752	2.30683	-1.41483	ANG;ADCY5
negative regulation of lipid transport (GO:0032369)	0.32699	0.54155	0.361291	0.611054	6.62299	-4.06201	APOC3
positive regulation of cytokine production involved in immune response (GO:0002720)	0.32699	0.54155	0.361291	0.611054	6.65906	-4.08413	CD36
eating behavior (GO:0042755)	0.32699	0.54155	0.361291	0.611054	6.74746	-4.13835	ADORA2A
negative regulation of lymphocyte apoptotic process (GO:0070229)	0.32699	0.54155	0.361291	0.611054	6.74889	-4.13923	ADA
neuronal action potential (GO:0019228)	0.32699	0.54155	0.361291	0.611054	6.76143	-4.14692	P2RX1
negative regulation of endothelial cell proliferation (GO:0001937)	0.32699	0.54155	0.361291	0.611054	6.78483	-4.16127	SPARC
glutathione derivative biosynthetic process (GO:1901687)	0.32699	0.54155	0.361291	0.611054	6.80876	-4.17595	GSTM3
glutathione derivative metabolic process (GO:1901685)	0.32699	0.54155	0.361291	0.611054	6.82379	-4.18517	GSTM3
regulation of oxidative stress-induced intrinsic apoptotic signaling pathway (GO:1902175)	0.32699	0.54155	0.361291	0.611054	6.88819	-4.22466	PDIA2
cellular response to fatty acid (GO:0071398)	0.32699	0.54155	0.361291	0.611054	6.91525	-4.24126	APOB
sarcomere organization (GO:0045214)	0.32699	0.54155	0.361291	0.611054	6.96972	-4.27467	TPM1
regulation of complement activation (GO:0030449)	0.32699	0.54155	0.361291	0.611054	7.18643	-4.40758	VTN
positive regulation of peptidyl-tyrosine phosphorylation (GO:0050731)	0.329446	0.545252	0.392404	0.630039	1.63449	-0.991328	VTN;CD36;GATA1
ethanolamine-containing compound metabolic process (GO:0042439)	0.330199	0.546132	0.380422	0.622549	2.30662	-1.39526	CETP;CEPT1
negative regulation of phosphorylation (GO:0042326)	0.335797	0.550048	0.429083	0.651675	1.41769	-0.847426	MLXIPL;ADORA2A;LDLRAD4;GFRA2;TP73;MAPK8IP1
ribonucleotide biosynthetic process (GO:0009260)	0.333427	0.550048	0.396688	0.634303	1.58866	-0.949621	ADORA2A;GUCA2B;ADCY5
MyD88-dependent toll-like receptor signaling pathway (GO:0002755)	0.335519	0.550048	0.386071	0.629046	2.29666	-1.37283	RPS6KA1;CD36
calcium-dependent cell-cell adhesion via plasma membrane cell adhesion molecules (GO:0016339)	0.336796	0.550048	0.371446	0.614764	6.4139	-3.83391	CDH16
negative regulation of smoothened signaling pathway (GO:0045879)	0.336796	0.550048	0.371446	0.614764	6.41877	-3.83682	PTCH2
response to mineralocorticoid (GO:0051385)	0.336796	0.550048	0.371446	0.614764	6.42794	-3.8423	MAOB
regulation of lamellipodium organization (GO:1902743)	0.336796	0.550048	0.371446	0.614764	6.49684	-3.88349	RAC2
dopamine metabolic process (GO:0042417)	0.336796	0.550048	0.371446	0.614764	6.50161	-3.88634	MAOB
long-term memory (GO:0007616)	0.336796	0.550048	0.371446	0.614764	6.50375	-3.88762	NTRK2
regulation of glycoprotein biosynthetic process (GO:0010559)	0.336796	0.550048	0.371446	0.614764	6.50607	-3.88901	GATA1
cellular senescence (GO:0090398)	0.336796	0.550048	0.371446	0.614764	6.51109	-3.89201	C2ORF40
negative regulation of innate immune response (GO:0045824)	0.336796	0.550048	0.371446	0.614764	6.64397	-3.97143	TYRO3
negative regulation of blood circulation (GO:1903523)	0.336796	0.550048	0.371446	0.614764	6.68817	-3.99786	FKBP1B
positive regulation of BMP signaling pathway (GO:0030513)	0.336796	0.550048	0.371446	0.614764	6.76062	-4.04116	CRB2
negative regulation of cytokine biosynthetic process (GO:0042036)	0.336796	0.550048	0.371446	0.614764	6.76402	-4.0432	ZFPM1
aromatic amino acid family metabolic process (GO:0009072)	0.336796	0.550048	0.371446	0.614764	6.85369	-4.0968	HGD
tissue regeneration (GO:0042246)	0.336796	0.550048	0.371446	0.614764	6.97286	-4.16803	NINJ1
RNA polyadenylation (GO:0043631)	0.336796	0.550048	0.371446	0.614764	6.98001	-4.1723	APP
peripheral nervous system development (GO:0007422)	0.336796	0.550048	0.371446	0.614764	7.01759	-4.19477	GFRA3
adult behavior (GO:0030534)	0.337406	0.550681	0.400964	0.634303	1.64945	-0.984062	APP;HOMER1;ABAT
cellular cation homeostasis (GO:0030003)	0.338291	0.551761	0.440164	0.657474	1.45833	-0.867184	APP;CAMK2D;ALAS2;STEAP3;HEPH;FKBP1B;F2
regulation of immune effector process (GO:0002697)	0.339711	0.553712	0.424372	0.650587	1.488	-0.879574	VTN;RBP4;CD37;CD36;TSPAN32
gamete generation (GO:0007276)	0.340644	0.554245	0.442752	0.658781	1.353	-0.798472	ADAMTS2;RBP4;SMO;TYRO3;B4GALNT1;APOB;PRSS21
regulation of transmembrane transport (GO:0034762)	0.340944	0.554245	0.434724	0.655397	1.4277	-0.842554	CACNB1;CAMK2D;HOMER1;ACTN2;FKBP1B;APOC3
regulation of leukocyte activation (GO:0002694)	0.340644	0.554245	0.442752	0.658781	1.48684	-0.877457	EFNB1;ADORA2A;GRAP2;TYRO3;CD37;TSPAN32;ADA
macromolecular complex disassembly (GO:0032984)	0.341384	0.554245	0.405232	0.639009	1.67122	-0.986271	NFE2;SMARCD3;RPS7
homophilic cell adhesion via plasma membrane adhesion molecules (GO:0007156)	0.341384	0.554245	0.405232	0.639009	1.69419	-0.999824	CDH5;CDH16;PCDH17
regulation of lipid transport (GO:0032368)	0.340828	0.554245	0.391697	0.629314	2.34651	-1.38479	CETP;APOC3
growth (GO:0040007)	0.346099	0.555548	0.440356	0.657474	1.4811	-0.870591	APP;SMO;IGFBP5;LAMB2;RFTN1;NINJ1
regulation of protein import into nucleus (GO:0042306)	0.345361	0.555548	0.40949	0.63994	1.70062	-0.999625	SMO;FLNA;CD36
positive regulation of protein localization to nucleus (GO:1900182)	0.346123	0.555548	0.397301	0.634303	2.32507	-1.36668	SMO;FLNA
post-embryonic development (GO:0009791)	0.346123	0.555548	0.397301	0.634303	2.33093	-1.37012	APOB;TP73
canonical Wnt signaling pathway (GO:0060070)	0.346123	0.555548	0.397301	0.634303	2.33798	-1.37427	FZD2;SMO
chloride transmembrane transport (GO:1902476)	0.346123	0.555548	0.397301	0.634303	2.37841	-1.39803	SLC4A1;SLC4A2
regulation of cardiac muscle cell proliferation (GO:0060043)	0.346459	0.555548	0.38144	0.622549	6.288	-3.69609	RBP4
response to amphetamine (GO:0001975)	0.346459	0.555548	0.38144	0.622549	6.30339	-3.70513	ADORA2A
chromosome condensation (GO:0030261)	0.346459	0.555548	0.38144	0.622549	6.49069	-3.81523	ERN2
cellular response to heat (GO:0034605)	0.346459	0.555548	0.38144	0.622549	6.53795	-3.843	MYOF
regulation of protein autophosphorylation (GO:0031952)	0.346459	0.555548	0.38144	0.622549	6.61592	-3.88884	GFRA2
response to electrical stimulus (GO:0051602)	0.346459	0.555548	0.38144	0.622549	6.63286	-3.89879	S100A13
response to pH (GO:0009268)	0.346459	0.555548	0.38144	0.622549	6.74374	-3.96397	PAM
smooth muscle cell differentiation (GO:0051145)	0.346459	0.555548	0.38144	0.622549	6.78519	-3.98833	NFATC4
positive regulation of DNA repair (GO:0045739)	0.346459	0.555548	0.38144	0.622549	6.80449	-3.99968	MGMT
mismatch repair (GO:0006298)	0.346459	0.555548	0.38144	0.622549	6.81433	-4.00546	TP73
lung epithelial cell differentiation (GO:0060487)	0.346459	0.555548	0.38144	0.622549	6.85699	-4.03054	THRB
NAD metabolic process (GO:0019674)	0.346459	0.555548	0.38144	0.622549	6.96691	-4.09515	ALDOB
regulation of protein activation cascade (GO:2000257)	0.346459	0.555548	0.38144	0.622549	6.9806	-4.10319	VTN
sensory perception (GO:0007600)	0.348173	0.557935	0.458879	0.668176	1.44976	-0.845953	DFNB59;THRB;FZD2;ADORA2A;LAMB2;MYO15A;CRYBB2;VAX2
ribose phosphate biosynthetic process (GO:0046390)	0.349335	0.559434	0.41374	0.644113	1.69153	-0.98249	ADORA2A;GUCA2B;ADCY5
negative regulation of phosphorus metabolic process (GO:0010563)	0.350361	0.560287	0.461278	0.668176	1.52577	-0.883886	MLXIPL;GABBR1;ADORA2A;FKBP1B;LDLRAD4;GFRA2;TP73;MAPK8IP1
negative regulation of phosphate metabolic process (GO:0045936)	0.350361	0.560287	0.461278	0.668176	1.52842	-0.885422	MLXIPL;GABBR1;ADORA2A;FKBP1B;LDLRAD4;GFRA2;TP73;MAPK8IP1
response to endoplasmic reticulum stress (GO:0034976)	0.353307	0.560287	0.41798	0.645195	1.71924	-0.995963	ERN2;PDIA2;ATF3
striated muscle tissue development (GO:0014706)	0.351404	0.560287	0.40288	0.63652	2.36431	-1.36966	RBP4;COL14A1
positive regulation of synaptic transmission (GO:0050806)	0.351404	0.560287	0.40288	0.63652	2.37958	-1.3785	NTRK2;ADORA2A
cell-type specific apoptotic process (GO:0097285)	0.35667	0.560287	0.408436	0.63994	2.41079	-1.39659	GNGT1;APP
long-chain fatty acid metabolic process (GO:0001676)	0.35667	0.560287	0.408436	0.63994	2.42897	-1.40712	FAM213B;PAM
negative regulation of homeostatic process (GO:0032845)	0.35667	0.560287	0.408436	0.63994	2.45012	-1.41937	FKBP1B;ADA
liver development (GO:0001889)	0.35667	0.560287	0.408436	0.63994	2.47327	-1.43278	ADA;KLF1
cytokine secretion (GO:0050663)	0.355982	0.560287	0.391276	0.629046	6.01971	-3.48725	S100A13
positive regulation of Ras protein signal transduction (GO:0046579)	0.355982	0.560287	0.391276	0.629046	6.11483	-3.54236	COL3A1
dendritic cell differentiation (GO:0097028)	0.355982	0.560287	0.391276	0.629046	6.16867	-3.57355	GATA1
regulation of granulocyte chemotaxis (GO:0071622)	0.355982	0.560287	0.391276	0.629046	6.18041	-3.58035	RAC2
positive regulation of interleukin-12 production (GO:0032735)	0.355982	0.560287	0.391276	0.629046	6.23022	-3.6092	CD36
intrinsic apoptotic signaling pathway in response to DNA damage by p53 class mediator (GO:0042771)	0.355982	0.560287	0.391276	0.629046	6.32378	-3.6634	TP73
vasoconstriction (GO:0042310)	0.355982	0.560287	0.391276	0.629046	6.32883	-3.66633	P2RX1
release of sequestered calcium ion into cytosol (GO:0051209)	0.355982	0.560287	0.391276	0.629046	6.33771	-3.67147	FKBP1B
positive regulation of receptor activity (GO:2000273)	0.355982	0.560287	0.391276	0.629046	6.35368	-3.68072	ACTN2
positive regulation of multicellular organismal metabolic process (GO:0044253)	0.355982	0.560287	0.391276	0.629046	6.36164	-3.68534	F2
long-term synaptic potentiation (GO:0060291)	0.355982	0.560287	0.391276	0.629046	6.36403	-3.68672	NTRK2
central nervous system neuron development (GO:0021954)	0.355982	0.560287	0.391276	0.629046	6.39226	-3.70308	NTRK2
negative regulation of sequestering of calcium ion (GO:0051283)	0.355982	0.560287	0.391276	0.629046	6.39796	-3.70638	FKBP1B
placenta blood vessel development (GO:0060674)	0.355982	0.560287	0.391276	0.629046	6.48605	-3.75741	NFE2
lung cell differentiation (GO:0060479)	0.355982	0.560287	0.391276	0.629046	6.54133	-3.78943	THRB
regulation of sodium ion transmembrane transporter activity (GO:2000649)	0.355982	0.560287	0.391276	0.629046	6.62184	-3.83607	CAMK2D
B cell activation involved in immune response (GO:0002312)	0.355982	0.560287	0.391276	0.629046	6.65642	-3.8561	ADA
regulation of rhodopsin mediated signaling pathway (GO:0022400)	0.355982	0.560287	0.391276	0.629046	6.74321	-3.90638	GNGT1
replacement ossification (GO:0036075)	0.355982	0.560287	0.391276	0.629046	6.85457	-3.97089	TEK
endochondral ossification (GO:0001958)	0.355982	0.560287	0.391276	0.629046	6.8848	-3.9884	TEK
negative regulation of actin filament depolymerization (GO:0030835)	0.355982	0.560287	0.391276	0.629046	6.89368	-3.99355	ADD2
nucleotide biosynthetic process (GO:0009165)	0.358734	0.563172	0.434994	0.655397	1.63981	-0.941533	ADORA2A;GUCA2B;ADA;ADCY5
response to other organism (GO:0051707)	0.359131	0.563436	0.470852	0.673375	1.57805	-0.905332	STAB1;STAB2;PRF1;CD37;CD36;APOB;MPO;TSPAN32
negative regulation of neuron differentiation (GO:0045665)	0.361242	0.566389	0.426431	0.651675	1.80711	-1.0273	APP;VIM;TP73
nucleoside phosphate biosynthetic process (GO:1901293)	0.362035	0.566742	0.438528	0.655538	1.64572	-0.934526	ADORA2A;GUCA2B;ADA;ADCY5
regulation of leukocyte differentiation (GO:1902105)	0.365335	0.566742	0.442057	0.658781	1.70946	-0.970716	TAL1;TMEM176B;ZFPM1;ADA
regulation of receptor activity (GO:0010469)	0.361921	0.566742	0.413966	0.644113	2.4335	-1.38187	APP;ACTN2
protein kinase B signaling (GO:0043491)	0.365366	0.566742	0.400957	0.634303	5.91862	-3.36089	TYRO3
adherens junction assembly (GO:0034333)	0.365366	0.566742	0.400957	0.634303	6.00729	-3.41124	ACTN2
regulation of mitochondrial membrane potential (GO:0051881)	0.365366	0.566742	0.400957	0.634303	6.06456	-3.44377	ADORA2A
regulation of collagen metabolic process (GO:0010712)	0.365366	0.566742	0.400957	0.634303	6.07986	-3.45245	F2
positive regulation of muscle contraction (GO:0045933)	0.365366	0.566742	0.400957	0.634303	6.1566	-3.49603	ADA
positive chemotaxis (GO:0050918)	0.365366	0.566742	0.400957	0.634303	6.16573	-3.50122	HMGB2
regulation of protein deacetylation (GO:0090311)	0.365366	0.566742	0.400957	0.634303	6.20907	-3.52582	CAMK2D
negative regulation of insulin secretion (GO:0046676)	0.365366	0.566742	0.400957	0.634303	6.23361	-3.53976	FKBP1B
2'-deoxyribonucleotide metabolic process (GO:0009394)	0.365366	0.566742	0.400957	0.634303	6.25727	-3.5532	ADA
regulation of endothelial cell apoptotic process (GO:2000351)	0.365366	0.566742	0.400957	0.634303	6.36158	-3.61243	TEK
mitotic spindle organization (GO:0007052)	0.365366	0.566742	0.400957	0.634303	6.41758	-3.64423	FLNA
cyclic-nucleotide-mediated signaling (GO:0019935)	0.365366	0.566742	0.400957	0.634303	6.4909	-3.68587	CD36
cellular carbohydrate catabolic process (GO:0044275)	0.365366	0.566742	0.400957	0.634303	6.60525	-3.7508	MIOX
modification by host of symbiont morphology or physiology (GO:0051851)	0.365366	0.566742	0.400957	0.634303	6.72812	-3.82057	POU2F3
cellular response to peptide (GO:1901653)	0.365618	0.566777	0.452383	0.66538	1.64702	-0.935163	DOK1;GCGR;GNB3;ADCY5;KLF1
membrane lipid biosynthetic process (GO:0046467)	0.367156	0.568804	0.41947	0.645195	2.54391	-1.43532	P2RX1;B4GALNT1
neurotrophin TRK receptor signaling pathway (GO:0048011)	0.368501	0.57053	0.455475	0.665801	1.66894	-0.936592	NTRK2;ADORA2A;RPS6KA1;PCSK6;ADCY5
protein localization to membrane (GO:0072657)	0.374268	0.573527	0.461645	0.668176	1.64244	-0.913116	CACNB1;SMO;RPS7;RFTN1;FLNA
protein tetramerization (GO:0051262)	0.372374	0.573527	0.424948	0.650587	2.44334	-1.35838	ACTN2;TP73
regulation of dendrite development (GO:0050773)	0.372374	0.573527	0.424948	0.650587	2.44571	-1.35969	NTRK2;SDC2
regulation of phospholipase activity (GO:0010517)	0.372374	0.573527	0.424948	0.650587	2.48839	-1.38342	ANG;ADCY5
cellular response to tumor necrosis factor (GO:0071356)	0.372374	0.573527	0.424948	0.650587	2.48932	-1.38394	ADAMTS12;APOB
stress-activated MAPK cascade (GO:0051403)	0.372374	0.573527	0.424948	0.650587	2.49131	-1.38505	CDC42EP5;RPS6KA1
negative regulation of cAMP biosynthetic process (GO:0030818)	0.374614	0.573527	0.410484	0.63994	5.98016	-3.32467	GABBR1
regulation of phosphoprotein phosphatase activity (GO:0043666)	0.374614	0.573527	0.410484	0.63994	5.9816	-3.32547	FKBP1B
regulation of synaptic transmission, GABAergic (GO:0032228)	0.374614	0.573527	0.410484	0.63994	6.09948	-3.39101	ADORA2A
regulation of sequestering of calcium ion (GO:0051282)	0.374614	0.573527	0.410484	0.63994	6.10525	-3.39422	FKBP1B
regulation of T cell apoptotic process (GO:0070232)	0.374614	0.573527	0.410484	0.63994	6.12094	-3.40294	ADA
regulation of potassium ion transmembrane transport (GO:1901379)	0.374614	0.573527	0.410484	0.63994	6.12723	-3.40644	ACTN2
negative regulation of striated muscle tissue development (GO:0045843)	0.374614	0.573527	0.410484	0.63994	6.14219	-3.41475	RBP4
mitotic DNA damage checkpoint (GO:0044773)	0.374614	0.573527	0.410484	0.63994	6.18881	-3.44067	TP73
regulation of cell size (GO:0008361)	0.374614	0.573527	0.410484	0.63994	6.23652	-3.46719	TP73
serine family amino acid metabolic process (GO:0009069)	0.374614	0.573527	0.410484	0.63994	6.28376	-3.49346	AGXT
fat-soluble vitamin metabolic process (GO:0006775)	0.374614	0.573527	0.410484	0.63994	6.38758	-3.55118	LRP2
sulfur compound transport (GO:0072348)	0.374614	0.573527	0.410484	0.63994	6.39951	-3.55781	SLC22A8
epithelial tube morphogenesis (GO:0060562)	0.377575	0.576987	0.430399	0.652465	2.47308	-1.36004	SMO;FOXN4
positive regulation of lipase activity (GO:0060193)	0.377575	0.576987	0.430399	0.652465	2.5003	-1.375	ANG;ADCY5
positive regulation of endocytosis (GO:0045807)	0.377575	0.576987	0.430399	0.652465	2.50038	-1.37504	VTN;CD36
monocarboxylic acid metabolic process (GO:0032787)	0.383354	0.578519	0.49698	0.687928	1.66481	-0.911124	FADS3;PFKFB1;FAM213B;ABAT;ALDOB;AGXT;PAM;CPT1B
neurotrophin signaling pathway (GO:0038179)	0.380034	0.578519	0.467795	0.671266	1.71933	-0.940961	NTRK2;ADORA2A;RPS6KA1;PCSK6;ADCY5
negative regulation of secretion (GO:0051048)	0.38101	0.578519	0.447363	0.658781	1.9253	-1.05368	MAOB;FKBP1B;ADA
negative regulation of protein complex assembly (GO:0031333)	0.382758	0.578519	0.435823	0.655397	2.48941	-1.36241	LDLRAD4;ADD2
stress-activated protein kinase signaling cascade (GO:0031098)	0.382758	0.578519	0.435823	0.655397	2.50436	-1.37059	CDC42EP5;RPS6KA1
B cell receptor signaling pathway (GO:0050853)	0.383728	0.578519	0.41986	0.645195	5.7416	-3.14229	RFTN1
negative regulation of cyclic nucleotide biosynthetic process (GO:0030803)	0.383728	0.578519	0.41986	0.645195	5.87567	-3.21566	GABBR1
regulation of insulin secretion involved in cellular response to glucose stimulus (GO:0061178)	0.383728	0.578519	0.41986	0.645195	5.92034	-3.2401	FKBP1B
positive regulation of DNA binding (GO:0043388)	0.383728	0.578519	0.41986	0.645195	5.95777	-3.26059	HMGB2
negative regulation of muscle tissue development (GO:1901862)	0.383728	0.578519	0.41986	0.645195	5.9694	-3.26695	RBP4
regulation of glycoprotein metabolic process (GO:1903018)	0.383728	0.578519	0.41986	0.645195	6.0265	-3.29821	GATA1
deoxyribose phosphate metabolic process (GO:0019692)	0.383728	0.578519	0.41986	0.645195	6.03964	-3.3054	ADA
negative regulation of transcription factor import into nucleus (GO:0042992)	0.383728	0.578519	0.41986	0.645195	6.14755	-3.36446	CD36
regulation of bone resorption (GO:0045124)	0.383728	0.578519	0.41986	0.645195	6.15905	-3.37075	LTBP3
regulation of carbohydrate catabolic process (GO:0043470)	0.383728	0.578519	0.41986	0.645195	6.1927	-3.38916	MLXIPL
neuron recognition (GO:0008038)	0.383728	0.578519	0.41986	0.645195	6.2061	-3.3965	APP
regulation of cellular carbohydrate catabolic process (GO:0043471)	0.383728	0.578519	0.41986	0.645195	6.22498	-3.40683	MLXIPL
interaction with symbiont (GO:0051702)	0.383728	0.578519	0.41986	0.645195	6.29253	-3.4438	POU2F3
intra-Golgi vesicle-mediated transport (GO:0006891)	0.383728	0.578519	0.41986	0.645195	6.3758	-3.48937	COG2
peptide hormone processing (GO:0016486)	0.383728	0.578519	0.41986	0.645195	6.379	-3.49112	PCSK6
rhodopsin mediated signaling pathway (GO:0016056)	0.383728	0.578519	0.41986	0.645195	6.43218	-3.52023	GNGT1
transferrin transport (GO:0033572)	0.383728	0.578519	0.41986	0.645195	6.44435	-3.52688	STEAP3
regulation of endothelial cell migration (GO:0010594)	0.387923	0.58413	0.44122	0.657968	2.5179	-1.3537	SPARC;TEK
chloride transport (GO:0006821)	0.387923	0.58413	0.44122	0.657968	2.54185	-1.36658	SLC4A1;SLC4A2
hormone-mediated signaling pathway (GO:0009755)	0.393069	0.587226	0.446587	0.658781	2.54971	-1.35732	THRB;GCGR
maintenance of protein location in cell (GO:0032507)	0.393069	0.587226	0.446587	0.658781	2.58436	-1.37577	PDIA2;FLNA
embryonic axis specification (GO:0000578)	0.39271	0.587226	0.429087	0.651675	5.78249	-3.07828	PCSK6
negative regulation of epithelial cell differentiation (GO:0030857)	0.39271	0.587226	0.429087	0.651675	5.87493	-3.12749	SMO
positive regulation of multicellular organism growth (GO:0040018)	0.39271	0.587226	0.429087	0.651675	5.89582	-3.13861	FOXS1
negative regulation of muscle organ development (GO:0048635)	0.39271	0.587226	0.429087	0.651675	5.92782	-3.15564	RBP4
ephrin receptor signaling pathway (GO:0048013)	0.39271	0.587226	0.429087	0.651675	5.96509	-3.17549	EFNB1
cholesterol biosynthetic process (GO:0006695)	0.39271	0.587226	0.429087	0.651675	5.97092	-3.17859	HMGCS2
regulation of membrane depolarization (GO:0003254)	0.39271	0.587226	0.429087	0.651675	6.00724	-3.19792	CAMK2D
somatic cell DNA recombination (GO:0016444)	0.39271	0.587226	0.429087	0.651675	6.01846	-3.20389	HMGB2
dendrite morphogenesis (GO:0048813)	0.39271	0.587226	0.429087	0.651675	6.03142	-3.21079	SDC2
somatic diversification of immune receptors via germline recombination within a single locus (GO:0002562)	0.39271	0.587226	0.429087	0.651675	6.04554	-3.21831	HMGB2
regulation of G2/M transition of mitotic cell cycle (GO:0010389)	0.39271	0.587226	0.429087	0.651675	6.05286	-3.22221	APP
xenobiotic metabolic process (GO:0006805)	0.396729	0.591979	0.463889	0.668176	1.95604	-1.02552	GSTM3;MAOB;CYP2S1
regulation of protein localization to nucleus (GO:1900180)	0.396729	0.591979	0.463889	0.668176	2.01852	-1.05828	SMO;FLNA;CD36
positive regulation of kinase activity (GO:0033674)	0.398819	0.592039	0.513418	0.694767	1.8356	-0.96219	PFKFB1;ANG;HSPA2;S1PR2;TEK;ATF3;TP73;ADCY5
positive regulation of nucleocytoplasmic transport (GO:0046824)	0.398195	0.592039	0.451926	0.665104	2.54717	-1.33518	SMO;FLNA
positive regulation of alpha-beta T cell differentiation (GO:0046638)	0.401561	0.592039	0.438169	0.655397	5.497	-2.88143	ADA
negative regulation of nucleoside metabolic process (GO:0045978)	0.401561	0.592039	0.438169	0.655397	5.61996	-2.94589	MLXIPL
response to fungus (GO:0009620)	0.401561	0.592039	0.438169	0.655397	5.6386	-2.95566	MPO
patterning of blood vessels (GO:0001569)	0.401561	0.592039	0.438169	0.655397	5.64081	-2.95681	NFATC4
negative regulation of purine nucleotide biosynthetic process (GO:1900372)	0.401561	0.592039	0.438169	0.655397	5.64878	-2.96099	GABBR1
positive regulation of phagocytosis (GO:0050766)	0.401561	0.592039	0.438169	0.655397	5.65071	-2.962	CD36
negative regulation of nucleotide biosynthetic process (GO:0030809)	0.401561	0.592039	0.438169	0.655397	5.66783	-2.97098	GABBR1
positive regulation of small GTPase mediated signal transduction (GO:0051057)	0.401561	0.592039	0.438169	0.655397	5.68321	-2.97904	COL3A1
negative regulation of peptide hormone secretion (GO:0090278)	0.401561	0.592039	0.438169	0.655397	5.707	-2.99151	FKBP1B
mesoderm formation (GO:0001707)	0.401561	0.592039	0.438169	0.655397	5.70779	-2.99192	CRB2
regulation of antigen receptor-mediated signaling pathway (GO:0050854)	0.401561	0.592039	0.438169	0.655397	5.74221	-3.00997	ADA
maternal process involved in female pregnancy (GO:0060135)	0.401561	0.592039	0.438169	0.655397	5.80055	-3.04055	PAM
myeloid cell activation involved in immune response (GO:0002275)	0.401561	0.592039	0.438169	0.655397	5.86676	-3.07525	S100A13
metanephros development (GO:0001656)	0.401561	0.592039	0.438169	0.655397	5.88888	-3.08685	ITGA8
insulin secretion (GO:0030073)	0.401561	0.592039	0.438169	0.655397	5.96938	-3.12905	FKBP1B
ferric iron transport (GO:0015682)	0.401561	0.592039	0.438169	0.655397	6.188	-3.24364	STEAP3
trivalent inorganic cation transport (GO:0072512)	0.401561	0.592039	0.438169	0.655397	6.19909	-3.24946	STEAP3
nerve development (GO:0021675)	0.401561	0.592039	0.438169	0.655397	6.30881	-3.30697	SMO
cellular hormone metabolic process (GO:0034754)	0.4033	0.594249	0.457236	0.667354	2.62606	-1.36675	RBP4;AFP
hormone metabolic process (GO:0042445)	0.404549	0.595733	0.472072	0.673375	2.01866	-1.04559	RBP4;AFP;PCSK6
odontogenesis (GO:0042476)	0.408386	0.598472	0.462516	0.668176	2.55744	-1.31293	SMO;PAM
negative regulation of cAMP metabolic process (GO:0030815)	0.410284	0.598472	0.447107	0.658781	5.4577	-2.80186	GABBR1
negative regulation of endocytosis (GO:0045806)	0.410284	0.598472	0.447107	0.658781	5.48417	-2.81544	APOC3
regulation of phosphatidylinositol 3-kinase activity (GO:0043551)	0.410284	0.598472	0.447107	0.658781	5.49287	-2.81991	TEK
positive regulation of B cell proliferation (GO:0030890)	0.410284	0.598472	0.447107	0.658781	5.51631	-2.83194	ADA
positive regulation of transcription factor import into nucleus (GO:0042993)	0.410284	0.598472	0.447107	0.658781	5.55602	-2.85233	FLNA
regulation of catecholamine secretion (GO:0050433)	0.410284	0.598472	0.447107	0.658781	5.56931	-2.85915	ADORA2A
regulated secretory pathway (GO:0045055)	0.410284	0.598472	0.447107	0.658781	5.59382	-2.87173	S100A13
regulation of cell-substrate junction assembly (GO:0090109)	0.410284	0.598472	0.447107	0.658781	5.60567	-2.87782	TEK
regulation of focal adhesion assembly (GO:0051893)	0.410284	0.598472	0.447107	0.658781	5.6089	-2.87948	TEK
negative regulation of peptide secretion (GO:0002792)	0.410284	0.598472	0.447107	0.658781	5.61253	-2.88134	FKBP1B
response to cadmium ion (GO:0046686)	0.410284	0.598472	0.447107	0.658781	5.63166	-2.89116	SPARC
deoxyribonucleotide metabolic process (GO:0009262)	0.410284	0.598472	0.447107	0.658781	5.64048	-2.89569	ADA
regulation of cell adhesion mediated by integrin (GO:0033628)	0.410284	0.598472	0.447107	0.658781	5.67841	-2.91516	ADA
regulation of cell cycle G2/M phase transition (GO:1902749)	0.410284	0.598472	0.447107	0.658781	5.70999	-2.93137	APP
DNA packaging (GO:0006323)	0.410284	0.598472	0.447107	0.658781	5.83163	-2.99382	ERN2
toll-like receptor 4 signaling pathway (GO:0034142)	0.41345	0.602024	0.467766	0.671266	2.59544	-1.31708	RPS6KA1;CD36
peptidyl-serine modification (GO:0018209)	0.41345	0.602024	0.467766	0.671266	2.60891	-1.32391	CAMK2D;EGFLAM
[truncated: 775 more rows]

## Sheet: GO Early Upregulated Genes
Term	P-value	Adjusted P-value	Old P-value	Old Adjusted P-value	Z-score	Combined Score	Genes
[truncated: 2,882 more rows]

## Sheet: GO Late Upregulated Genes
Term	P-value	Adjusted P-value	Old P-value	Old Adjusted P-value	Z-score	Combined Score	Genes
[truncated: 3,683 more rows]
