# Supplementary material for: Molecular conservation of marsupial and eutherian placentation and lactation
Source: eLife. 2017 Sep 12;6:e27450. doi: 10.7554/eLife.27450 (PMC5595433; doi:10.7554/eLife.27450)
Supplement: Supplementary file 2. — Excel file containing all genes shared and uniquely expressed in the placenta of the marsupial, tammar wallaby, and eutherians, mouse and human. DOI: http://dx.doi.org/10.7554/eLife.27450.013 [file elife-27450-supp2.xlsx]

## Sheet: SF2A_genes
Genes shared by Tammar, Mouse abd Human	Genes shared by Tammar and Mouse	Genes shared by tammar and human	Genes shared by mouse and human	Genes in tammar only	Genes in mouse only	Genes in human only
AACS	1600014C10RIK	ABCB1	A1CF	1700061G19RIK	0610007P14RIK	A1BG-AS1
AAGAB	2610001J05RIK	ABHD15	A2M	4933405O20RIK	0610009B22RIK	A2LD1
AAMP	AAMDC	ABLIM2	A4GALT	4933413G19RIK	0610009E02RIK	A2ML1
ABAT	ABCC6	ABLIM3	AAAS	5_8S_RRNA	0610009L18RIK	A4GNT
ABCA1	ABHD16A	ACAA1	AADAC	5S_RRNA	0610009O20RIK	AAA1
ABCA2	ABRACL	ACAN	AADAT	7SK	0610010F05RIK	AADACL2
ABCA3	ADAMTS10	ACPP	AAK1	ABCG8	0610010K14RIK	AADACL3
ABCA5	ADAP1	ACTBL2	AARS	ACA59	0610011F06RIK	AATK
ABCA7	ADGRA2	ACTN2	AARS2	ACA64	0610030E20RIK	ABCA10
ABCB6	ADGRA3	ADAM22	AARSD1	ACPT	0610037L13RIK	ABCA11P
ABCB9	ADGRG1	ADAMDEC1	AASDH	ACR	0610040B10RIK	ABCA12
ABCC10	ADGRL1	ADAMTS14	AASDHPPT	ACTN3	0610040J01RIK	ABCA13
ABCC2	ADGRL2	ADAMTS5	AASS	ADAD1	1010001N08RIK	ABCA17P
ABCC5	AFG3L1	ADAMTS8	AATF	ADCYAP1	1110001J03RIK	ABCA6
ABCD1	AFP	ADAMTSL3	ABCA4	ADGRA1	1110002L01RIK	ABCA8
ABCD3	AGRP	ADAMTSL4	ABCB10	ADGRF3	1110004E09RIK	ABCA9
ABCD4	AKAP17B	ADCY3	ABCB7	AGMAT	1110004F10RIK	ABCB4
ABCF1	AKR7A5	ADCY5	ABCB8	AGO4	1110008F13RIK	ABCB5
ABCF2	ALDH1L1	ADORA2A	ABCC1	AGXT	1110008L16RIK	ABCC11
ABCF3	AMBP	AIM1	ABCC4	AHSP	1110008P14RIK	ABCC12
ABCG2	AMN	ALDH1A1	ABCE1	AKAP17A	1110012L19RIK	ABCC13
ABHD1	ANKRD2	ALDH1L2	ABCG1	ANKRD34B	1110019D14RIK	ABCC3
ABHD10	ANXA8	ALPK3	ABHD11	ANKRD61	1110028F11RIK	ABCC9
ABHD14A	AP5S1	ANGPTL7	ABHD12	AQP12	1110032A03RIK	ABCD2
ABHD14B	APLP1	ANKH	ABHD13	AQP5	1110034G24RIK	ABHD12B
ABHD3	APMAP	ANKMY1	ABHD2	ARL9	1110037F02RIK	ABHD14A-ACY1
ABHD6	APOA1	ANKRD33	ABHD4	ART5	1110038B12RIK	ABI3BP
ABI3	APOA2	ANO3	ABHD5	ASCL3	1110038F14RIK	ABP1
ABL2	APOA4	APOD	ABHD8	ASIP	1110046J04RIK	ABRA
ABLIM1	APOA5	ARG1	ABI1	ASMTL	1110051M20RIK	ACAP1
ABTB1	APOC3	ARG2	ABI2	ASPHD1	1110059E24RIK	ACCN1
ABTB2	ARHGAP35	ARHGAP20	ABL1	AWAT2	1110059G10RIK	ACCN2
ACAA2	ASCL2	ARHGAP30	ABR	B4GALNT3	1110065P20RIK	ACCN3
ACACA	AUNIP	ARHGEF37	ABT1	BARHL1	1190002N15RIK	ACN9
ACAD10	B4GALNT1	ARHGEF4	ACACB	BBOF1	1190005I06RIK	ACOXL
ACAD9	B4GAT1	ARNT2	ACAD11	BC030499	1190007I07RIK	ACPL2
ACADL	B9D1	ARSJ	ACAD8	BEST2	1300002E11RIK	ACRC
ACADM	BAG6	ASB14	ACADSB	BIRC7	1300017J02RIK	ACSBG2
ACADS	BAIAP2L2	ASB16	ACADVL	BPIFB3	1500009L16RIK	ACSM3
ACAP2	BBIP1	ASB5	ACBD3	BRICD5	1500011B03RIK	ACSM4
ACAP3	BC005624	ATG9B	ACBD6	BRINP3	1500011K16RIK	ACSM5
ACAT1	BHMT	ATP12A	ACBD7	C11ORF42	1500015A07RIK	ACSS3
ACAT2	BOLA2	ATP1B2	ACD	C11ORF86	1600002H07RIK	ACTR3C
ACBD4	BORCS7	ATP1B4	ACE2	C16ORF90	1600002K03RIK	ACVR1C
ACBD5	BRAT1	ATP2A1	ACER2	C17ORF50	1600012H06RIK	ADAM1
ACCS	BRK1	ATP8B3	ACOT11	C17ORF64	1600012P17RIK	ADAM2
ACE	CALML3	AVIL	ACOT13	C19ORF67	1600015I10RIK	ADAM20
ACER3	CAMSAP3	B3GAT2	ACOT2	C19ORF68	1600020E01RIK	ADAM21
ACIN1	CCAR2	BBS1	ACOT4	C1ORF145	1600025M17RIK	ADAM28
ACLY	CCDC174	BCAS1	ACOT7	C20ORF195	1700001C19RIK	ADAM30
ACO1	CCM2L	BCO2	ACOT8	C2ORF40	1700001L05RIK	ADAMTS16
ACO2	CDC42EP5	BNIPL	ACOX2	C2ORF70	1700007L15RIK	ADAMTS17
ACOT9	CDX2	BSN	ACOX3	C2ORF82	1700011H14RIK	ADAMTS18
ACOX1	CEP41	C10ORF10	ACP1	C5ORF52	1700011M02RIK	ADAMTS19
ACP5	CERS2	C10ORF11	ACP2	C5ORF63	1700017B05RIK	ADAMTS20
ACRBP	CERS4	C10ORF2	ACP6	C6ORF226	1700019B21RIK	ADAMTS3
ACSBG1	CERS6	C10ORF35	ACSF2	C8ORF82	1700019D03RIK	ADAMTS6
ACSF3	CFAP20	C10ORF76	ACSL4	C9ORF16	1700020I14RIK	ADAMTS7
ACSL1	CFAP36	C11ORF31	ACSS1	CA3	1700021A07RIK	ADAMTSL1
ACSL3	CHMP3	C11ORF49	ACTB	CALB2	1700021F05RIK	ADAMTSL2
ACSL5	CHP1	C11ORF52	ACTC1	CALML6	1700025G04RIK	ADC
ACSS2	CHST13	C11ORF57	ACTG1	CAMK2N2	1700026L06RIK	ADCY10
ACTA2	CHTOP	C11ORF58	ACTL6A	CARD11	1700029J07RIK	ADCY2
ACTG2	CIDEC	C11ORF68	ACTR10	CCDC106	1700030C10RIK	ADH1A
ACTN1	CMC4	C11ORF74	ACTR1A	CCDC189	1700030K09RIK	ADH1B
ACTN4	COA3	C11ORF84	ACTR1B	CCL19	1700034P13RIK	ADH4
ACTR2	COA4	C11ORF96	ACTR3B	CD164L2	1700037C18RIK	ADH6
ACTR3	COA7	C12ORF10	ACTR5	CD207	1700037H04RIK	ADIPOQ
ACTR8	COL26A1	C12ORF65	ACTR6	CD40LG	1700047I17RIK2	ADM2
ACVRL1	COL9A2	C14ORF1	ACVR1	CD79B	1700049G17RIK	ADORA1
ACY1	COLGALT1	C14ORF142	ACVR1B	CDH16	1700052K11RIK	ADORA3
ADA	COPG1	C14ORF166	ACVR2A	CDK3-PS	1700066M21RIK	ADPRHL1
ADAM10	COPRS	C14ORF2	ACVR2B	CDX1	1700086L19RIK	ADRA2A
ADAM12	COX6B2	C14ORF37	ACYP1	CEACAM16	1700086O06RIK	ADRA2C
ADAM32	CPED1	C15ORF39	ACYP2	CEMIP	1700088E04RIK	ADRB3
ADAM33	CPQ	C16ORF13	ADAL	CFAP73	1700096K18RIK	ADRBK2
ADAM9	CPTP	C16ORF74	ADAM15	CFAP77	1700102P08RIK	AFAP1-AS1
ADAMTS1	CRACR2B	C17ORF107	ADAM17	CHGA	1700108F19RIK	AFF3
ADAMTS12	CREB3L3	C17ORF75	ADAM19	CHST8	1700110I01RIK	AFG3L1P
ADAMTS15	CRYBB2	C17ORF96	ADAM8	CIB3	1700112D23RIK	AGAP11
ADAMTS2	CTIF	C19ORF47	ADAMTS4	CKMT1	1700113A16RIK	AGAP2
ADAMTSL5	CTXN1	C19ORF53	ADAMTS9	CLDND2	1700123O20RIK	AGAP5
ADAT1	CYB561A3	C19ORF66	ADAP2	CLEC11A	1810009A15RIK	AGAP6
ADCY6	CYBA	C1ORF106	ADAR	CLEC18A	1810010H24RIK	AGBL2
ADD1	CYSTM1	C1ORF115	ADARB1	CNFN	1810011O10RIK	AGBL4
ADD2	D10JHU81E	C1ORF116	ADAT2	CPA5	1810013L24RIK	AGPAT6
ADH5	D8ERTD82E	C1ORF123	ADCK1	CPO	1810019D21RIK	AGPHD1
ADIPOR1	DBP	C1ORF131	ADCK2	CRNN	1810022K09RIK	AGR2
ADIPOR2	DDX39B	C1ORF198	ADCK3	CRTAC1	1810026B05RIK	AGTR1
ADK	DENND6A	C1ORF210	ADCK4	CSDC2	1810026J23RIK	AGXT2L2
ADM	DENND6B	C1ORF43	ADCY1	CSRP3	1810030O07RIK	AHNAK2
ADNP2	DIEXF	C1ORF50	ADCY4	CTNNA3	1810032O08RIK	AHRR
ADORA2B	DMTN	C1ORF56	ADCY7	CTRB1	1810034E14RIK	AICDA
ADPGK	DNAAF2	C1QTNF3	ADCY9	CXORF65	1810037I17RIK	AIM2
ADPRH	DNASE1L2	C1QTNF5	ADD3	CYP4F22	1810041H14RIK	AJAP1
ADPRHL2	DNLZ	C1QTNF9	ADHFE1	DDX39A	1810041L15RIK	AK1
ADRBK1	DOHH	C20ORF194	ADI1	DHRSX	1810043G02RIK	AK5
ADRM1	DPEP1	C20ORF24	ADNP	DLL3	1810043H04RIK	AK7
ADSL	DUSP2	C22ORF23	ADO	DPF1	1810044D09RIK	AKAP3
ADSS	DXO	C2ORF44	ADRA2B	DRGX	1810046K07RIK	AKAP5
AEBP1	EFCAB14	C2ORF68	ADRB1	DUOXA2	1810055G02RIK	AKAP6
AEN	EIF3C	C2ORF72	ADRB2	EDN2	1810058I24RIK	AKD1
AFAP1L1	ELMSAN1	C3ORF14	ADSSL1	EFNA3	1810062G17RIK	AKNA
AGA	ELP6	C3ORF62	AEBP2	EMX1	2010001A14RIK	AKNAD1
AGBL5	EMC1	C4BPB	AES	ENPP6	2010003K11RIK	AKR1B1
AGER	EMC3	C4ORF27	AFAP1	EPX	2010107E04RIK	AKR1B15
AGFG2	EMC4	C5ORF15	AFAP1L2	ETV2	2010107G23RIK	AKR1C3
AGGF1	EMC7	C5ORF24	AFF1	F9	2010111I01RIK	AKR1E2
AGPAT2	EMC8	C5ORF30	AFF2	FABP6	2010204K13RIK	AKR7A2
AGRN	EMC9	C6ORF136	AFF4	FAM110D	2010315B03RIK	AKR7A2P1
AHCYL2	ENDOV	C6ORF25	AFG3L2	FAM163B	2010320M18RIK	AKR7L
AHNAK	ENKD1	C6ORF62	AFMID	FAM180B	2200002D01RIK	ALDH8A1
AHSA1	ENTHD2	C6ORF89	AFTPH	FAM227A	2210011C24RIK	ALG10
AIF1	ENTPD2	C7ORF25	AGAP1	FAXDC2	2210013O21RIK	ALK
AIF1L	ENTPD8	C7ORF43	AGAP3	FBXO24	2210016F16RIK	ALOX12P2
AIFM1	EPS8L3	C7ORF49	AGBL3	FBXO39	2210016L21RIK	ALOX5
AIFM2	ERICH4	C7ORF55	AGFG1	FFAR1	2210404O09RIK	ALPI
AIFM3	ESM1	C9ORF114	AGK	FGF21	2210418O10RIK	ALPK1
AIG1	EVA1B	C9ORF142	AGL	FGF23	2300009A05RIK	ALPK2
AIM1L	EVA1C	C9ORF84	AGPAT1	FITM1	2310009A05RIK	ALPP
AIMP1	EXOC3L2	C9ORF9	AGPAT3	FNDC8	2310009B15RIK	ALPPL2
AIP	F2	CA12	AGPAT4	FOXN4	2310010G23RIK	ALS2CR11
AK3	FABP1	CA2	AGPAT5	FOXP3	2310011J03RIK	ALS2CR12
AKAP1	FADS6	CACNA1F	AGPAT9	FOXS1	2310015A10RIK	ALS2CR4
AKAP10	FAM101A	CACNA1I	AGPS	FRMD1	2310022A10RIK	ALS2CR8
AKAP12	FAM171A2	CACNA1S	AGTPBP1	FSHR	2310022B05RIK	ALX4
AKAP13	FAM173A	CACNB1	AGTRAP	GALNT16	2310030G06RIK	AMICA1
AKAP2	FAM204A	CADM3	AGXT2	GALR3	2310033P09RIK	AMIGO2
AKAP8L	FAM21	CALCOCO2	AHCTF1	GAS2L2	2310035C23RIK	AMY2B
AKIRIN1	FAM210B	CAMK2B	AHCY	GAST	2310036O22RIK	AMZ2P1
AKR1A1	FAM212A	CARNS1	AHCYL1	GBX1	2310039H08RIK	ANGEL1
AKT3	FAM213A	CASP10	AHDC1	GCG	2310057M21RIK	ANGPTL1
AKTIP	FAM213B	CATSPERG	AHI1	GCN1	2310061I04RIK	ANGPTL5
ALAD	FAM219B	CC2D2B	AHR	GFRA3	2410002F23RIK	ANKAR
ALAS1	FAM222B	CCDC83	AHSA2	GGN	2410003L11RIK	ANKDD1A
ALAS2	FAM64A	CCL28	AIDA	GJC2	2410004B18RIK	ANKFN1
ALDH3A2	FBP2	CD163	AIMP2	GLRA1	2410006H16RIK	ANKHD1-EIF4EBP3
ALDH4A1	FBXW9	CDK18	AK2	GM24083	2410015M20RIK	ANKRD1
ALDH6A1	FNDC4	CELF3	AK4	GM8225	2410016O06RIK	ANKRD18A
ALDOB	FOXA2	CELSR1	AKAP11	GNB3	2410018L13RIK	ANKRD19
ALG1	FOXJ1	CELSR2	AKAP7	GNG13	2410089E03RIK	ANKRD20B
ALG12	FTCD	CELSR3	AKAP8	GNG8	2410131K14RIK	ANKRD22
ALG3	GALK1	CETP	AKAP9	GNMT	2500004C02RIK	ANKRD26P1
ALG5	GATB	CFD	AKIRIN2	GOT1L1	2510002D24RIK	ANKRD30A
ALKBH2	GCFC2	CHAD	AKR1D1	GPT	2510009E07RIK	ANKRD30B
ALKBH4	GCGR	CHADL	AKT1	GRM2	2510039O18RIK	ANKRD31
ALKBH5	GEMIN2	CHD5	AKT1S1	GRM4	2510046G10RIK	ANKRD32
ALKBH7	GJB1	CHMP4A	AKT2	GSC2	2610002M06RIK	ANKRD34C
ALPL	GLMP	CLCA2	ALCAM	H2-AA	2610005L07RIK	ANKRD36
ALS2	GLYAT	CLDN8	ALDH16A1	HAPLN4	2610008E11RIK	ANKRD36B
ALS2CL	GP1BB	CLDN9	ALDH18A1	HBA	2610020H08RIK	ANKRD36BP1
AMBRA1	GPD1	CMAH	ALDH1A2	HBE1	2610021A01RIK	ANKRD42
AMD1	GPSM1	CNNM1	ALDH1A3	HENMT1	2610035D17RIK	ANKRD43
AMDHD2	GTPBP6	CNTD1	ALDH1B1	HES4	2610037D02RIK	ANKRD45
AMFR	GUCA2B	CNTD2	ALDH2	HOXA6	2610044O15RIK8	ANKRD5
AMIGO1	GUCD1	CNTFR	ALDH3B1	HOXC9	2610203C20RIK	ANKRD53
AMOT	HAAO	CNTNAP2	ALDH3B2	HTR6	2610203C22RIK	ANKRD55
AMOTL1	HACD2	COL17A1	ALDH5A1	ICAM5	2610301B20RIK	ANKRD56
AMPD2	HAMP	COL5A3	ALDH7A1	IFITM5	2610306M01RIK	ANKRD57
AMT	HBA-X	COL8A1	ALDH9A1	IL12A	2610318N02RIK	ANKRD58
ANAPC13	HES6	CPA4	ALDOA	IL17C	2610507B11RIK	ANKS1A
ANAPC16	HGD	CPNE9	ALDOC	IL23A	2610507I01RIK	ANKS1B
ANAPC2	HGH1	CPS1	ALG10B	IL34	2610524H06RIK	ANO2
ANAPC5	HIST3H2A	CREG2	ALG11	INSL5	2610528A11RIK	ANO4
ANAPC7	HMCES	CSPG4	ALG13	IQCA1L	2610528J11RIK	ANO5
ANG	HNRNPDL	CSTA	ALG14	JSRP1	2700029M09RIK	ANO7
ANGPTL4	HOXC8	CTNND2	ALG2	KCNAB3	2700033N17RIK	ANP32C
ANK2	HP	CTRL	ALG6	KCNG2	2700038G22RIK	ANUBL1
ANK3	HPCA	CTSW	ALG8	KCNH3	2700046G09RIK	ANXA2P1
ANKFY1	HPX	CXORF36	ALG9	KCNH4	2700049A03RIK	ANXA2P2
ANKLE1	HYPK	CYB5R2	ALKBH1	KCNJ11	2700060E02RIK	ANXA2P3
ANKRD12	IBA57	CYGB	ALKBH3	KCNK7	2700062C07RIK	ANXA8_DUP2
ANKRD13A	ICAM4	CYP2J2	ALKBH6	KDM7A	2700081O15RIK	ANXA8L1_DUP2
ANKRD13B	IDNK	CYP2U1	ALKBH8	KIAA0930	2700094K13RIK	ANXA8L2
ANKRD13C	IFT22	CYP4B1	ALMS1	KIAA1551	2700097O09RIK	AOAH
ANKRD17	IHH	CYP51A1	ALOX12	KLHL10	2700099C18RIK	AOC3
ANKRD24	ITGA8	DACH1	ALOX5AP	KLHL40	2810001G20RIK	AOX1
ANKRD27	ITIH3	DEF6	ALOXE3	KLRG2	2810002D19RIK	AOX2P
ANKRD37	ITPKA	DENND2D	AMACR	KMT5A	2810004N23RIK	AP3B2
ANKRD44	JADE1	DGKB	AMIGO3	KMT5B	2810006K23RIK	APBA1
ANKRD46	KANSL1	DHH	AMMECR1	KRT82	2810013P06RIK	APBA2
ANKRD54	KANSL1L	DISP2	AMMECR1L	LAG3	2810021J22RIK	APBB3
ANKRD6	KANSL2	DLGAP1	AMN1	LAMP5	2810025M15RIK	APC2
ANKRD9	KANSL3	DMC1	AMOTL2	LDLRAD4	2810030D12RIK	APCDD1L
ANKZF1	KAT6A	DNAH3	AMPD3	LENEP	2810039B14RIK	APCS
ANO10	KAT7	DNASE2	AMZ1	LGALS7	2810047C21RIK1	APITD1-CORT
ANO8	KAZN	DND1	AMZ2	LHB	2810402E24RIK	APOB48R
ANO9	KDF1	DOK3	ANAPC1	LIM2	2810403A07RIK	APOBEC2
ANP32A	KLC3	DPYD	ANAPC10	LINGO4	2810403D21RIK	APOBEC3A
ANP32B	KLF1	DPYSL5	ANAPC11	LMAN1L	2810405F17RIK	APOBEC3B
ANP32E	KMT2B	DTHD1	ANAPC4	LRRC16B	2810408I11RIK	APOBEC3C
ANPEP	KMT2C	EBF4	ANGEL2	LRRC3C	2810410L24RIK	APOBEC3D
ANXA11	KMT2E	EDA	ANGPT1	LRRC46	2810417H13RIK	APOBEC3F
ANXA2	LACC1	EDN1	ANGPT2	LRRC71	2810428I15RIK	APOBEC3G
ANXA3	LAMTOR1	EFCAB2	ANGPTL2	LRRC72	2810429I04RIK	APOBEC4
ANXA4	LGALS2	EFCAB6	ANGPTL3	LRRC73	2810459M11RIK	APOL1
ANXA5	LIPC	EGFL8	ANGPTL6	LSMEM2	2810468N07RIK	APOL2
ANXA6	LRRC24	EGR1	ANK1	LTB	2810474O19RIK	APOL3
AOC2	LRRC51	EIF3J	ANKHD1	LURAP1	2900026A02RIK	APOL4
AP1B1	LRRN4	EMILIN2	ANKIB1	LVRN	2900052L18RIK	APOL6
AP1G2	LTC4S	ENOSF1	ANKLE2	LYPD6B	2900076A07RIK	APOLD1
AP1S2	LURAP1L	ERN2	ANKMY2	MAST1	2900089D17RIK	AQP4
AP2A1	LYL1	ESR1	ANKRA2	MATN4	2900093K20RIK	AQP6
AP2A2	LYSMD2	ETV1	ANKRD10	MCCD1	2900097C17RIK	AQP7P1
AP2B1	LYSMD4	ETV4	ANKRD11	MEIOC	3000002C10RIK	AQP9
AP2M1	MALSU1	F8	ANKRD13D	MFSD14A	3010026O09RIK	AQPEP
AP2S1	MAPK12	FAM177A1	ANKRD16	MGAM2	3110001I22RIK	AR
AP3D1	MAPK8IP1	FAM183A	ANKRD23	MIOX	3110002H16RIK	ARGFX
AP3M2	MCMBP	FANK1	ANKRD26	MLNR	3110009E18RIK	ARGFXP2
AP4M1	METRN	FAT2	ANKRD28	MMP17	3110040N11RIK	ARHGAP11B
APBA3	METTL2	FER1L5	ANKRD33B	MMP21	3110043O21RIK	ARHGAP15
APC	MFSD12	FEZ1	ANKRD39	MMP23B	3110045C21RIK	ARHGAP25
APEX1	MFSD2B	FH	ANKRD40	MOGAT3	3110053B16RIK	ARHGAP36
APH1A	MICU1	FIBIN	ANKRD49	MOV10L1	3110056K07RIK	ARHGEF33
APH1B	MICU2	FILIP1	ANKRD50	MPP4	3110062M04RIK	ARHGEF35
APLNR	MIEF1	FOSB	ANKRD52	MTURN	3110082I17RIK	ARHGEF38
APLP2	MIEF2	FOXRED2	ANKS3	MYL1	3110083C13RIK	ARHGEF9
APOA1BP	MIEN1	FTL	ANKS6	MYL5	3300002I08RIK	ARL11
APOB	MINOS1	G6PD	ANLN	MYLK2	3300005D01RIK	ARL13A
APOM	MISP	GABRR2	ANO1	NEU2	3632451O06RIK	ARL17A_DUP2
APOO	MLXIPL	GDF11	ANO6	NEURL1	3632454L22RIK	ARMC2
APP	MOB1B	GDNF	ANTXR1	NOXO1	3830403N18RIK	ARMC4
APRT	MOB3C	GDPD3	ANTXR2	NRN1L	3830406C13RIK	ARMS2
AQP1	MOGAT2	GFRA2	ANXA1	NT5C3A	3830417A13RIK	ARPC4-TTLL3
AQP3	MPC1	GGCT	ANXA7	NT5DC4	3930402G23RIK	ARPM1
ARAF	MPLKIP	GIPC3	ANXA9	OC90	4632415L05RIK	ARPP21
ARAP1	MRC1	GLCCI1	AP1AR	ODF3	4632427E13RIK	ARR3
ARAP2	MRGBP	GLT8D2	AP1G1	OLFR15	4732440D04RIK	ARSD
ARCN1	MRPL57	GNAT1	AP1M1	OR10Z1	4833418N02RIK	ARSI
ARF3	MTERF2	GNGT1	AP1M2	OR5AS1	4833420G17RIK	ARTN
ARF4	MTERF3	GP1BA	AP1S1	OTOP3	4833439L19RIK	ASAM
ARFGAP2	MTERF4	GPI	AP1S3	OTOR	4833445I07RIK	ASAP1-IT
ARFGAP3	MVB12A	GPR17	AP3B1	OTOS	4921524J17RIK	ASB15
ARFGEF2	MYLPF	GPR171	AP3M1	OTUD7A	4930402H24RIK	ASB2
ARFIP1	NAALADL1	GPRIN1	AP3S1	OVOL3	4930405A21RIK	ASB9
ARFIP2	NABP1	GRIN3B	AP3S2	OXT	4930405D11RIK	ASB9P1
ARFRP1	NATD1	GRM6	AP4B1	PADI4	4930412O13RIK	ASCL1
ARGLU1	NCBP3	GTF3C2	AP4E1	PCP2	4930427A07RIK	ASMTL-AS
ARHGAP1	NDUFAF5	GYG2	AP4S1	PDE6B	4930430F08RIK	ASPHD2
ARHGAP18	NELFA	HCST	APAF1	PDIA2	4930447C04RIK	ASPN
ARHGAP22	NELFCD	HIGD1B	APBB1	PHOX2A	4930453N24RIK	ASTN1
ARHGAP26	NELFE	HLA-DMA	APBB1IP	PLA2G1B	4930481A15RIK	ASTN2
ARHGAP29	NEMF	HM13	APBB2	PLEKHN1	4930481B07RIK	ASXL3
ARHGAP32	NIFK	HRH2	APCDD1	PLEKHS1	4930486L24RIK	ASZ1
ARHGAP39	NOCT	HSD17B1	APEH	PLIN5	4930502E18RIK	ATAD3C
ARHGAP6	NRDE2	HSD17B14	APEX2	PLK5	4930503L19RIK	ATCAY
ARHGAP8	NREP	HSD17B8	API5	PMEL	4930522L14RIK	ATP10B
ARHGDIA	NRGN	HSF5	APIP	PNPLA5	4930524J08RIK	ATP13A4
ARHGDIB	NSRP1	HTRA4	APITD1	PON1	4930579G24RIK	ATP1A1OS
ARHGEF1	NTHL1	HYAL3	APLF	PPP1R1A	4930581F22RIK	ATP1A2
ARHGEF10L	NTMT1	IGFN1	APLN	PPP1R1B	4931406C07RIK	ATP1A4
ARHGEF18	NUDT8	IL11RA	APOC1	PPP4R3A	4931406P16RIK	ATP2B2
ARHGEF25	OARD1	IL4I1	APOC2	PRLH	4931414P19RIK	ATP2B3
ARHGEF26	OASL2	IL4R	APOE	PRR33	4931428F04RIK	ATP5EP2
ARHGEF3	OSER1	IQSEC2	APOOL	PRR36	4932438A13RIK	ATP5I
ARHGEF6	OTC	IRAK3	APPBP2	PRR7	4933402E13RIK	ATP5J2-PTCD1
ARID1B	P3H1	IRF5	APPL1	PRSS21	4933407K13RIK	ATP5L2
ARID3A	P3H4	IRS1	APPL2	PRSS57	4933411K16RIK	ATP6AP1L
ARID3B	PARD6A	ITGAE	APTX	PSPN	4933427D14RIK	ATP6V0E1
ARID5A	PCNXL4	ITGB1BP2	AQP11	PTGER1	4933431E20RIK	ATP6V1B1
ARID5B	PCSK4	ITGB7	AQR	PTGIR	4933434E20RIK	ATP6V1C2
ARIH2	PDZD3	KANK4	ARAP3	R3HDML	4933439C10RIK	ATP6V1E2
ARL1	PDZK1	KCNAB1	ARF1	RAB26	5031425E22RIK	ATP6V1G2
ARL16	PEX11G	KCND1	ARF5	RAX2	5031439G07RIK	ATP8B4
ARL2	PITHD1	KCNJ12	ARF6	REEP2	5033430I15RIK	ATP8B5P
ARL4C	PITX1	KCNJ14	ARFGAP1	REM1	5430405H02RIK	ATPBD4
ARL6IP5	PLA2G12B	KCNK4	ARFGEF1	RETN	5430416N02RIK	ATXN3L
ARMC1	PLPP2	KCNS1	ARHGAP10	RIMBP3	5530601H04RIK	AURKAPS1
ARMC9	PLPP3	KCTD1	ARHGAP11A	RLBP1	5730455P16RIK	AURKC
ARPC1A	PLPP5	KIAA0141	ARHGAP12	RNASE_MRP	5730460C07RIK	AVPR1A
ARPC1B	PNISR	KIAA0196	ARHGAP17	RNASEP_NUC	5730507C01RIK	AZI1
ARPC2	POMGNT2	KIAA0232	ARHGAP19	RND1	5730508B09RIK	B3GALT2
ARPP19	PPP1R18	KIAA0319L	ARHGAP21	RNF183	5730559C18RIK	B3GALTL
ARRDC1	PRADC1	KIAA0368	ARHGAP23	RPRM	5830417I10RIK	B3GNT1
ARRDC2	PRORSD1	KIAA0513	ARHGAP24	RSPH6A	5830444B04RIK	BAALC
ARSA	PROSER1	KIAA0586	ARHGAP27	RSPH9	6030419C18RIK	BACE2
ARSG	PROSER2	KIAA0753	ARHGAP28	RTN4RL2	6030458C11RIK	BAGE
ASAH1	PRR14L	KIAA0895L	ARHGAP31	SBK2	6030468B19RIK	BAGE2
ASAP2	PRRC2C	KIAA0922	ARHGAP33	SBSPON	6330403K07RIK	BAGE3
ASB8	PRRX2	KIAA1033	ARHGAP4	SCARNA11	6330408A02RIK	BAGE4
ASCC2	PSTPIP1	KIAA1109	ARHGAP42	SCARNA16	6330416G13RIK	BAGE5
ASF1A	PTGDR2	KIAA1147	ARHGAP44	SCARNA18	6330418K02RIK	BAI1
ASH1L	PTP4A3	KIAA1522	ARHGAP5	SCARNA20	6330562C20RIK	BAI2
ASL	PTRH1	KIAA1549	ARHGAP9	SCARNA21	6430548M08RIK	BAI3
ASNA1	PXYLP1	KIAA1755	ARHGEF10	SCARNA3	6430573F11RIK	BANK1
ASNS	PYM1	KIF9	ARHGEF11	SCARNA6	6720427I07RIK	BARX2
ASPA	RAB3A	KLHDC7B	ARHGEF12	SCGB1C1	6820431F20RIK	BAT1
ASRGL1	RABL2	KLHDC9	ARHGEF15	SCN1B	8030462N17RIK	BAT2
ASS1	RABL6	KLHL3	ARHGEF16	SCNN1D	8430408G22RIK	BAT2L1
ATAD2B	RAC3	KLHL35	ARHGEF17	SCRT1	8430429K09RIK	BAT2L2
ATAD3A	RAD51D	KPNA5	ARHGEF2	SCX	9030617O03RIK	BAT3
ATE1	RASD2	LAMB4	ARHGEF40	SDHAF3	9030624G23RIK	BAT5
ATF3	RASL10A	LCTL	ARHGEF5	SDR16C5	9030624J02RIK	BATF2
ATF4	RBSN	LDHAL6B	ARHGEF7	SDS	9130011E15RIK	BBS12
ATF5	RGCC	LDHD	ARID1A	SEBOX	9130204K15RIK	BCAR4
ATF6	RHBDL1	LEAP2	ARID2	SERPINB12	9130221H12RIK	BCAS4
ATF7IP2	RHEBL1	LEF1	ARID4A	SFTPD	9130230L23RIK	BCL11A
ATG12	RIN1	LHX4	ARID4B	SH3RF2	9130401M01RIK	BCL11B
ATG13	RITA1	LIN7A	ARIH1	SHD	9130409J20RIK	BCL2
ATG2A	RMDN3	LIN7B	ARL10	SHH	9230110C19RIK	BCL2A1
ATG2B	RNF208	LMOD1	ARL13B	SLC13A2	9230112E08RIK	BCL2L15
ATG3	RPS12-PS3	LONRF2	ARL15	SLC1A7	9330151L19RIK	BCL8
ATG4A	RSRP1	LRRC36	ARL2BP	SLC22A1	9330159M07RIK	BCMO1
ATG4D	RTCA	LRRTM2	ARL3	SLC22A7	9430015G10RIK	BCORL1
ATG7	RTCB	LY6G6C	ARL4A	SLC30A3	9430016H08RIK	BCORP1
ATIC	SAMD14	LYPD3	ARL4D	SLC39A2	9430020K01RIK	BDNF
ATL2	SARAF	MAGI2	ARL5A	SLC45A2	9430038I01RIK	BDNF-AS1
ATM	SC5D	MAMSTR	ARL5B	SMPD5	9430091E24RIK	BEAN1
ATP11B	SCAF11	MAN1A1	ARL6	SNCB	9530068E07RIK	BEND2
ATP13A3	SCAF8	MAP1A	ARL6IP1	SNOR11	9830147E19RIK	BEST1
ATP1A1	SCARF2	MAP3K15	ARL6IP4	SNOR17	9930012K11RIK	BEST3
ATP1B1	SDE2	MAPT	ARL6IP6	SNOR38	9930021J03RIK	BEST4
ATP1B3	SEC14L3	MBLAC2	ARL8A	SNORA13	9930104L06RIK	BET3L
ATP2B1	SEP.15	ME3	ARL8B	SNORA14	A130010J15RIK	BGLAP
ATP2C1	SERPINA10	MECOM	ARMC10	SNORA15	A230046K03RIK	BICD1
ATP5A1	SERPINF2	MEI1	ARMC5	SNORA16	A230050P20RIK	BLID
ATP5C1	SFN	MMP19	ARMC6	SNORA17	A230072C01RIK	BLNK
ATP5E	SFRP5	MMP24	ARMC7	SNORA19	A330023F24RIK	BMP15
ATP5F1	SIMC1	MMP25	ARMC8	SNORA24	A430005L14RIK	BMP2
ATP5G1	SLC22A2	MMP7	ARMCX1	SNORA28	A430033K04RIK	BMP3
ATP5G3	SLC22A6	MMP9	ARMCX2	SNORA29	A430105I19RIK	BMPER
ATP5H	SLC22A8	MORC1	ARMCX3	SNORA3	A530017D24RIK	BMPR1B
ATP5O	SLC35F6	MORN3	ARMCX4	SNORA35	A530020G20RIK	BMS1P1_DUP2
ATP6V0A1	SLC39A5	MSMP	ARMCX5	SNORA38	A530064N14RIK	BMS1P4
ATP6V0A4	SLC51A	MYBPH	ARMCX6	SNORA41	A630052C17RIK	BMS1P5_DUP2
ATP6V0B	SLC52A2	MYH11	ARNT	SNORA44	A730011C13RIK	BMX
ATP6V0C	SLC5A5	MYH7B	ARNTL	SNORA47	A730017L22RIK	BOC
ATP6V0D1	SLC7A3	MYO15A	ARNTL2	SNORA5	A830080D01RIK	BOLA2_DUP1
ATP6V0D2	SLC8B1	MYO16	ARPC3	SNORA52	A930001C03RIK	BOLA2B_DUP1
ATP6V1A	SLX1B	MYOM1	ARPC4	SNORA54	A930002H24RIK	BOLL
ATP6V1C1	SMDT1	MYOZ1	ARPC5	SNORA56	A930004J17RIK	BRD7P3
ATP6V1D	SMG9	MYPOP	ARPC5L	SNORA57	A930005H10RIK	BRDT
ATP6V1E1	SMIM20	NAT14	ARRB1	SNORA58	AA414768	BRP44
ATP6V1F	SMN1	NCCRP1	ARRB2	SNORA62	AA415398	BRP44L
ATP7B	SNX32	NECAB1	ARRDC3	SNORA65	AA465934	BTBD16
ATP8A1	SOAT2	NEU3	ARRDC4	SNORA68	AA467197	BTBD18
ATPAF1	SOWAHB	NFIX	ARSB	SNORA7	AA474331	BTBD8
ATPAF2	SPACA6	NKAPL	ARSK	SNORA71	AA986860	BTC
ATRN	SPATA24	NLGN3	ART4	SNORA73	AAED1	BTLA
ATRX	SPC24	NODAL	ARV1	SNORA74	AAR2	BTN1A1
ATXN1	SPRYD7	NOXA1	ARVCF	SNORA75	AARD	BTN2A1
ATXN10	SPSB4	NPAS3	AS3MT	SNORA76	ABCB11	BTN2A2
ATXN7L2	SPTSSA	NR1D1	ASAP1	SNORA77	ABCB1A	BTN2A3
AUH	STK26	NR1I3	ASAP3	SNORA84	ABCB1B	BTN3A1
AUP1	STMN2	NR2E1	ASB1	SNORD100	ABCG4	BTN3A2
AURKAIP1	STRIP1	NR2F1	ASB13	SNORD11	ABCG5	BTN3A3
AVL9	SYNE4	NR4A1	ASB3	SNORD111	ABHD11OS	BTNL9
AZI2	SYT8	NTRK2	ASB4	SNORD12	ABHD17A	BZRAP1
B3GALNT1	SZRD1	NTRK3	ASB6	SNORD14	ABHD17B	C10ORF105
B3GALT4	SZT2	NUDT17	ASB7	SNORD15	ABHD17C	C10ORF108
B3GAT3	TAMM41	OASL	ASCC1	SNORD18	ABHD18	C10ORF111
B3GNT2	TANGO2	OAZ3	ASCC3	SNORD2	ACAA1A	C10ORF113
B3GNT3	TCAIM	OPN1SW	ASF1B	SNORD22	ACAA1B	C10ORF114
B3GNT5	TDRP	ORAI2	ASH2L	SNORD23	ACAD12	C10ORF116
B4GALNT2	TENM4	P2RX2	ASNSD1	SNORD28	ACAT3	C10ORF118
B4GALT2	THPO	P2RX6	ASPH	SNORD29	ACHE	C10ORF119
B4GALT4	TIMM10B	PALMD	ASPM	SNORD31	ACKR1	C10ORF12
B9D2	TIMM21	PAQR6	ASPRV1	SNORD33	ACKR2	C10ORF131
BAD	TMEM132E	PBLD	ASPSCR1	SNORD34	ACKR3	C10ORF137
BAG3	TMEM160	PCDH17	ASTE1	SNORD35	ACNAT1	C10ORF140
BAIAP2	TMEM237	PCDH19	ASXL1	SNORD37	ACOT1	C10ORF18
BAK1	TMEM241	PCDHGC5	ASXL2	SNORD38	ACOT12	C10ORF25
BANF1	TMEM243	PCNXL2	ATAD1	SNORD51	ACOT3	C10ORF26
BAP1	TMEM248	PDE4C	ATAD2	SNORD52	ACSM1	C10ORF28
BAZ1A	TMEM251	PDE6G	ATAD5	SNORD57	ACTA1	C10ORF32
BAZ1B	TMEM258	PDXP	ATAT1	SNORD58	ACY3	C10ORF46
BAZ2A	TMEM263	PDZD4	ATF1	SNORD61	ADAM1A	C10ORF47
BAZ2B	TMEM59L	PDZD7	ATF2	SNORD62	ADAM23	C10ORF54
BCAM	TMEM94	PDZD9	ATF6B	SNORD63	ADAT3	C10ORF55
BCAP29	TNS2	PENK	ATF7	SNORD65	ADCK5	C10ORF57
BCAP31	TPGS1	PHACTR3	ATF7IP	SNORD71	ADGRE1	C10ORF58
BCAS3	TRAPPC11	PHYHIP	ATG10	SNORD72	ADGRE5	C10ORF67
BCKDHA	TRMT10B	PIP5KL1	ATG14	SNORD73	ADGRF5	C10ORF68
BCKDHB	TSPAN32	PIPOX	ATG16L1	SNORD81	ADGRG3	C10ORF71
BCKDK	TSR3	PKD1L3	ATG16L2	SNORD82	ADGRG6	C10ORF72
BCL2L1	TUBB4B	PKHD1	ATG4B	SNORD88	ADGRL4	C10ORF78
BCL2L13	TVP23A	PKP1	ATG4C	SNORD91	ADH1	C10ORF79
BCL3	U2SURP	PLA2G5	ATG5	SNORD93	ADPRM	C10ORF81
BCL6	UBALD1	PLB1	ATG9A	SNORD94	ADTRP	C10ORF84
BCL7A	UBALD2	PLIN1	ATHL1	SNORD95	AFM	C10ORF88
BCL9	UBE2S	PLIN4	ATL1	SNORD98	AGO1	C10ORF90
BCLAF1	UFL1	PLXNA4	ATL3	SNORD99	AGO2	C10ORF95
BCR	UPK3B	PM20D1	ATMIN	SNORND104	AGO3	C11ORF1
BCS1L	UQCC2	PMP2	ATN1	SNOU2_19	AGT	C11ORF10
BEND5	UQCC3	PNMT	ATOH8	SNOU2-30	AHSG	C11ORF17
BGN	UVSSA	POU2F2	ATOX1	SNOU54	AI314180	C11ORF2
BHLHE40	VGF	PPARA	ATP10A	SNOU83B	AI317395	C11ORF24
BICD2	VIMP	PPFIA3	ATP10D	SNOU85	AI413582	C11ORF30
BIRC5	VPS50	PPM1L	ATP11A	SNOU89	AI429214	C11ORF34
BLCAP	VWA9	PRKCB	ATP11C	SNR47	AI464131	C11ORF36
BLM	WBP1L	PRRT2	ATP13A1	SNX31	AI467606	C11ORF41
BLOC1S2	WDR83OS	PRRT3	ATP13A2	SOX10	AI480526	C11ORF45
BLVRA	WDR86	PRSS27	ATP2A2	SPATA25	AI597479	C11ORF46
BLVRB	WFIKKN1	PRSS54	ATP2A3	SPEF1	AI606181	C11ORF48
BMP7	XXYLT1	PTCH2	ATP2B4	SPIB	AI661453	C11ORF51
BMPR2	YAE1D1	PTGER2	ATP2C2	SRPRA	AI662270	C11ORF54
BMS1		PTGFR	ATP5B	SUGCT	AI837181	C11ORF59
BNIP3L		PTK6	ATP5D	SULT4A1	AI838599	C11ORF61
BOD1		PTPRN	ATP5G2	SUN5	AI846148	C11ORF63
BOK		PTPRZ1	ATP5J	SUPT20H	AI987944	C11ORF66
BRAP		QKI	ATP5J2	SV2C	AIRN	C11ORF67
BRCC3		RASEF	ATP5L	SYNGR4	AJUBA	C11ORF70
BRD2		RASGEF1C	ATP5S	SYTL1	AK010878	C11ORF71
BRD3		RASGRP1	ATP5SL	TAS1R3	AK6	C11ORF73
BRD4		RASL10B	ATP6AP1	TBC1D10C	AKIP1	C11ORF75
BRD7		RBFOX1	ATP6AP2	TBX6	AKR1B10	C11ORF80
BRD8		RBM23	ATP6V0A2	TCAP	AKR1B3	C11ORF82
BRD9		RBP7	ATP6V0E2	TCTE1	AKR1B8	C11ORF83
BRPF3		RELL2	ATP6V1B2	TENM2	AKR1C12	C11ORF87
BTBD1		RGN	ATP6V1G1	TGM5	AKR1C13	C11ORF9
BTBD7		RGS11	ATP6V1H	THEMIS2	AKR1C19	C11ORF90
BTF3L4		RIBC1	ATP7A	TLDC2	AKR1E1	C11ORF91
BTG1		RIMKLA	ATP8A2	TMEM145	ALB	C11ORF92
BUD31		RNLS	ATP8B1	TMEM150B	ALYREF	C11ORF93
BYSL		RSPO3	ATP8B2	TMEM151A	ALYREF2	C11ORF95
BZW2		RYR2	ATP9A	TMEM171	AMDHD1	C12ORF11
C1QBP		S100A14	ATP9B	TMEM178A	AMER1	C12ORF23
C1QTNF1		SAMD4A	ATPIF1	TMEM190	ANAPC15	C12ORF24
C1QTNF6		SASH3	ATR	TMEM249	ANGPT4	C12ORF26
CAB39		SCD	ATRIP	TMEM262	ANGPTL8	C12ORF29
CABIN1		SCML2	ATRNL1	TNF	ANK	C12ORF32
CACYBP		SCN10A	ATXN1L	TNNC2	ANKRD29	C12ORF34
CADM1		SCN8A	ATXN2	TOMM20L	ANKS1	C12ORF35
CALCOCO1		SDCBP2	ATXN2L	TP73	ANKS4B	C12ORF36
CALD1		SEC31B	ATXN3	TREH	AOC1	C12ORF39
CALHM2		SEMA5A	ATXN7	TREX2	AP5B1	C12ORF4
CALM3		SEP.3	ATXN7L1	TSNARE1	AP5M1	C12ORF41
CALR		SERPINB1	ATXN7L3	TTC9B	AP5Z1	C12ORF43
CALU		SFTPB	ATXN7L3B	TTLL13	APC-PS1	C12ORF44
CAMK2D		SGIP1	AURKA	TTLL9	APELA	C12ORF45
CAMK2N1		SGTB	AURKB	U1	APH1C	C12ORF47
CAND1		SH2D3A	AUTS2	U11	APOBEC3	C12ORF48
CANX		SHANK2	AVEN	U12	APOBR	C12ORF49
CAP1		SHE	AVPI1	U2	APOC4	C12ORF5
CAPG		SIDT1	AXIN1	U3	APOF	C12ORF51
CAPN2		SLC15A1	AXIN2	U4	APOH	C12ORF52
CAPN5		SLC15A3	AXL	U4ATAC	APOL7A	C12ORF56
CAPZB		SLC16A2	AZIN1	U5	APOL8	C12ORF57
CARHSP1		SLC1A2	B2M	U6	APON	C12ORF59
CARKD		SLC24A3	B3GALNT2	U6ATAC	APOO-PS	C12ORF62
CARS		SLC24A4	B3GALT5	UGT8	APOPT1	C12ORF64
CASC3		SLC26A3	B3GALT6	UTP4	AQP7	C12ORF66
CASD1		SLC26A4	B3GNT7	VAX2	AQP8	C12ORF68
CASK		SLC2A10	B3GNT9	VPS37D	AREL1	C12ORF69
CASKIN1		SLC2A4RG	B3GNTL1	VWA7	ARF2	C12ORF70
CASKIN2		SLC2A6	B4GALT1	WDR97	ARHGAP27OS2	C12ORF72
CASP3		SLC35E2B	B4GALT3	WFDC5	ARHGDIG	C12ORF73
CASP4		SLC36A3	B4GALT5	WISP2	ARHGEF28	C12ORF75
CAST		SLC37A2	B4GALT6	WNT10A	ARHGEF39	C12ORF76
CAT		SLC5A2	B4GALT7	WNT9A	ARL14EP	C13ORF1
CAV1		SLC7A4	BAAT	Y_RNA	ARMC12	C13ORF15
CBFA2T2		SNORA21	BACE1		ARMT1	C13ORF18
CBFB		SNORA25	BACH1		ARPIN	C13ORF23
CBLL1		SNORA30	BACH2		ARXES1	C13ORF27
CBX1		SNORA31	BAG1		ARXES2	C13ORF29
CBX5		SNORA4	BAG2		ASAH2	C13ORF31
CBX6		SNORA48	BAG4		ASB11	C13ORF33
CC2D1B		SNORA63	BAG5		ASB17OS	C13ORF34
CCDC107		SNORA70	BAHCC1		ASGR2	C13ORF38
CCDC112		SNORD10	BAHD1		ASPDH	C13ORF38-SOHLH2
CCDC117		SNORD97	BAIAP2L1		ASPG	C13ORF39
CCDC12		SP6	BAIAP3		ASUN	C13ORF40
CCDC120		SPAG4	BAMBI		ATAD3AOS	C14ORF101
CCDC134		SPATA2L	BANP		ATG101	C14ORF102
CCDC137		SPHKAP	BARD1		ATP5K	C14ORF104
CCDC157		SPIRE2	BASP1		ATP6V0E	C14ORF105
CCDC25		SPOCK2	BATF3		ATRAID	C14ORF106
CCDC28B		SSC5D	BAX		AU015836	C14ORF109
CCDC47		ST6GAL2	BBC3		AU018091	C14ORF118
CCDC53		STAC3	BBOX1		AU019823	C14ORF119
CCDC58		STK17A	BBS10		AU020206	C14ORF126
CCDC59		STK36	BBS2		AU021092	C14ORF128
CCDC61		STYXL1	BBS4		AU022252	C14ORF129
CCDC68		SULT1A1	BBS5		AU040320	C14ORF132
CCDC77		SUPT16H	BBS7		AU041133	C14ORF135
CCDC80		SUPT4H1	BBS9		AV026068	C14ORF138
CCDC88C		SUSD5	BBX		AW112010	C14ORF139
CCDC9		SYBU	BCAR1		AW146154	C14ORF143
CCDC93		SYCP3	BCAR3		AW209491	C14ORF145
CCDC97		SYNC	BCAS2		AW549877	C14ORF147
CCM2		SYNGR3	BCAT1		AW551984	C14ORF148
CCNA2		SYPL1	BCAT2		AW554918	C14ORF149
CCNB2		SYT12	BCCIP		AW822252	C14ORF153
CCND1		SYTL5	BCDIN3D		AZIN2	C14ORF156
CCND2		TBC1D30	BCL10		B130055M24RIK	C14ORF159
CCNDBP1		TDRD10	BCL2L11		B230118H07RIK	C14ORF167
CCNE1		TFAP2A	BCL2L12		B230217C12RIK	C14ORF169
CCNE2		TFAP2B	BCL2L2		B230219D22RIK	C14ORF176
CCNG2		TIMM8A	BCL6B		B230307C23RIK	C14ORF179
CCNI		TLL1	BCL7B		B230312C02RIK	C14ORF181
CCNJL		TM4SF18	BCL7C		B230354K17RIK	C14ORF182
CCNL1		TMEM163	BCL9L		B3GLCT	C14ORF183
CCNL2		TMEM179B	BCOR		B3GNT8	C14ORF184
CCS		TMEM213	BDH1		B4GALNT4	C14ORF21
CCT2		TMEM223	BDH2		B630005N14RIK	C14ORF23
CCT3		TMEM91	BDKRB2		B830012L14RIK	C14ORF28
CCT4		TMEM92	BDP1		B930041F14RIK	C14ORF34
CCT7		TMLHE	BECN1		B930095G15RIK	C14ORF38
CCT8		TMOD4	BEND3		BABAM1	C14ORF4
CCZ1		TMPRSS13	BEND4		BARX1	C14ORF43
CD151		TNFAIP8L2	BEND6		BC002059	C14ORF45
CD248		TNFRSF25	BEND7		BC002163	C14ORF49
CD276		TNFRSF8	BET1		BC003331	C14ORF50
CD2AP		TNFSF14	BET1L		BC003965	C14ORF70
CD2BP2		TP53BP2	BEX1		BC004004	C14ORF79
CD34		TP53I13	BEX2		BC005537	C14ORF93
CD37		TP53I3	BEX4		BC016579	C15ORF17
CD3EAP		TP53RK	BFAR		BC017158	C15ORF2
CD44		TP63	BFSP1		BC017643	C15ORF21
CD47		TPRG1L	BHLHB9		BC021614	C15ORF23
CD55		TRANK1	BHLHE41		BC021767	C15ORF24
CD63		TRPM2	BICC1		BC021785	C15ORF27
CD68		TRPV4	BID		BC021891	C15ORF28
CD74		TSHR	BIN1		BC022960	C15ORF29
CD82		TSKS	BIN2		BC023829	C15ORF33
CDA		TSNAXIP1	BIN3		BC024978	C15ORF34
CDC123		TSPAN1	BIRC2		BC025446	C15ORF37
CDC25A		TSSK3	BIRC3		BC026585	C15ORF38
CDC27		TTC25	BIRC6		BC028528	C15ORF38-AP3S2
CDC34		TTC7A	BIVM		BC029214	C15ORF40
CDC37		TTPA	BLMH		BC029722	C15ORF41
CDC37L1		TUBA8	BLOC1S1		BC030336	C15ORF42
CDC42		TUBB	BLOC1S3		BC030867	C15ORF44
CDC42EP2		UBE2D4	BLZF1		BC031181	C15ORF48
CDC6		UPRT	BMF		BC034090	C15ORF5
CDC7		VAMP7	BMI1		BC035947	C15ORF51
CDC73		VIT	BMP1		BC037034	C15ORF52
CDCA7L		VPS13A	BMP2K		BC048403	C15ORF54
CDCA8		VSIG10L	BMP4		BC051226	C15ORF55
CDCP1		WNT5B	BMP5		BC052040	C15ORF56
CDH1		WWC3	BMP6		BC055324	C15ORF57
CDH2		XIRP1	BMP8A		BC065397	C15ORF60
CDH3		XPNPEP2	BMP8B		BC067074	C15ORF61
CDH5		XRRA1	BMPR1A		BC068281	C15ORF62
CDIPT			BNC1		BCO1	C15ORF63
CDK12			BNC2		BEGAIN	C16ORF42
CDK19			BNIP1		BGLAP3	C16ORF45
CDK20			BNIP2		BHLHA15	C16ORF46
CDK2AP2			BNIP3		BHMT2	C16ORF48
CDK4			BOD1L		BIK	C16ORF5
CDK5			BOLA1		BLOC1S4	C16ORF52
CDK5R1			BOLA3		BLOC1S5	C16ORF53
CDK5RAP1			BPGM		BLOC1S6	C16ORF54
CDK5RAP2			BPHL		BMYC	C16ORF57
CDK5RAP3			BPNT1		BNIP3L-PS	C16ORF58
CDK6			BPTF		BOP1	C16ORF61
CDK9			BRAF		BORA	C16ORF62
CDKL3			BRCA1		BORCS5	C16ORF63
CDKN1A			BRCA2		BORCS6	C16ORF68
CDKN2C			BRD1		BORCS8	C16ORF7
CDKN2D			BRE		BRIP1OS	C16ORF70
CDR2			BRF1		BRSK1	C16ORF71
CDT1			BRF2		BTNL5-PS	C16ORF72
CDV3			BRI3		BVHT	C16ORF75
CEBPB			BRI3BP		C130074G19RIK	C16ORF80
CEBPZ			BRIP1		C130089K02RIK	C16ORF87
CENPK			BRIX1		C1QL1	C16ORF88
CENPM			BRMS1		C1QL2	C16ORF91
CENPO			BRMS1L		C1QTNF4	C16ORF93
CEP164			BROX		C1S1	C17ORF100
CEPT1			BRPF1		C2CD4A	C17ORF101
CETN3			BRWD1		C2CD5	C17ORF103
CFDP1			BRWD3		C330006A16RIK	C17ORF104
CFI			BSCL2		C330007P06RIK	C17ORF106
CFL2			BSDC1		C330013E15RIK	C17ORF108
CFLAR			BSG		C330013J21RIK	C17ORF28
CGN			BSPRY		C330018D20RIK	C17ORF37
CGNL1			BST1		C330021F23RIK	C17ORF39
CGREF1			BST2		C330027C09RIK	C17ORF42
CGRRF1			BTAF1		C430042M11RIK	C17ORF44
CHCHD2			BTBD10		C430049B03RIK	C17ORF47
CHCHD3			BTBD11		C4A	C17ORF48
CHCHD4			BTBD19		C4B	C17ORF49
CHCHD5			BTBD2		C530008M17RIK	C17ORF51
CHCHD7			BTBD3		C5AR2	C17ORF53
CHD3			BTBD6		C77080	C17ORF55
CHD4			BTBD9		C87436	C17ORF56
CHD6			BTD		C8G	C17ORF57
CHD9			BTF3		CAAP1	C17ORF58
CHERP			BTG2		CABP1	C17ORF59
CHID1			BTG3		CACFD1	C17ORF60
CHKA			BTK		CACTIN	C17ORF61
CHMP2A			BTRC		CACUL1	C17ORF62
CHMP4C			BUB1		CADM4	C17ORF63
CHMP5			BUB1B		CAMKMT	C17ORF65
CHMP6			BUB3		CAML	C17ORF66
CHPF			BUD13		CAMSAP2	C17ORF68
CHSY1			BVES		CAPN15	C17ORF69
CIAO1			BZW1		CAR13	C17ORF70
CIB1			C1D		CAR14	C17ORF71
CIB2			C1GALT1		CAR2	C17ORF72
CIC			C1GALT1C1		CAR4	C17ORF76
CIDEB			C1QA		CAR5A	C17ORF78
CINP			C1QB		CAR5B	C17ORF79
CIR1			C1QC		CAR7	C17ORF80
CISH			C1RL		CARD19	C17ORF81
CIT			C2		CARF	C17ORF85
CITED2			C2CD2		CARNMT1	C17ORF86
CKAP4			C2CD2L		CASP12	C17ORF87
CKB			C2CD3		CATSPERG1	C17ORF89
CLASP2			C3		CBARP	C17ORF90
CLCC1			C9		CBLN1	C17ORF91
CLCF1			CAB39L		CBX3-PS6	C17ORF95
CLCN3			CABLES1		CCDC124	C18ORF1
CLCN7			CABLES2		CCDC142OS	C18ORF10
CLDN1			CABP7		CCDC160	C18ORF18
CLDN15			CACHD1		CCDC163	C18ORF19
CLDN2			CACNA1A		CCDC166	C18ORF2
CLDN4			CACNA1G		CCDC167	C18ORF21
CLDN5			CACNA1H		CCDC170	C18ORF25
CLDND1			CACNB3		CCDC171	C18ORF32
CLEC1A			CAD		CCDC181	C18ORF34
CLIP3			CALCRL		CCDC184	C18ORF45
CLK3			CALM1		CCDC186	C18ORF54
CLN3			CALM2		CCDC191	C18ORF55
CLN5			CALML4		CCDC32	C18ORF8
CLPB			CAMK1		CCDC38	C19ORF10
CLPTM1			CAMK2G		CCDC42	C19ORF12
CLSPN			CAMKK2		CCDC71L	C19ORF18
CLTA			CAMSAP1		CCDC85B	C19ORF2
CLTB			CAMTA1		CCL12	C19ORF21
CLTC			CAMTA2		CCL25	C19ORF22
CLU			CAND2		CCL27A	C19ORF23
CMBL			CANT1		CCL27B	C19ORF24
CMIP			CAPN1		CCP110	C19ORF25
CMPK1			CAPN10		CCPG1OS	C19ORF28
CMTM3			CAPN3		CCR1L1	C19ORF29
CMTM7			CAPN6		CCSAP	C19ORF33
CMTM8			CAPN7		CCSER1	C19ORF35
CNBP			CAPNS1		CCSER2	C19ORF39
CNDP2			CAPRIN1		CD1D1	C19ORF40
CNKSR1			CAPRIN2		CD24A	C19ORF42
CNN2			CAPZA1		CD59A	C19ORF43
CNN3			CAPZA2		CD59B	C19ORF44
CNNM2			CARD10		CD63-PS	C19ORF46
CNNM3			CARD14		CDHR4	C19ORF48
CNOT10			CARM1		CDIP1	C19ORF50
CNOT2			CARS2		CDPF1	C19ORF52
CNOT3			CASC4		CEACAM10	C19ORF54
CNOT4			CASC5		CEACAM11	C19ORF55
CNOT8			CASP2		CEACAM12	C19ORF56
CNP			CASP6		CEACAM13	C19ORF57
CNPY2			CASP7		CEACAM14	C19ORF59
CNTROB			CASP8		CEACAM15	C19ORF6
COBL			CASP8AP2		CEACAM3	C19ORF60
COG1			CASP9		CEACAM9	C19ORF61
COG2			CASZ1		CEBPZOS	C19ORF62
COG4			CATSPER2		CELA1	C19ORF63
COG7			CAV2		CENPU	C19ORF70
COG8			CBL		CEP104	C19ORF71
COIL			CBLB		CEP112	C19ORF73
COL11A1			CBLC		CEP126	C1ORF101
COL11A2			CBR1		CEP128	C1ORF103
COL14A1			CBR4		CEP131	C1ORF104
COL1A1			CBWD1		CEP162	C1ORF107
COL1A2			CBX2		CEP170B	C1ORF109
COL3A1			CBX3		CEP19	C1ORF112
COL4A1			CBX4		CEP295	C1ORF113
COL4A2			CBX7		CEP44	C1ORF114
COL4A3BP			CBX8		CEP83	C1ORF122
COL5A1			CBY1		CEP83OS	C1ORF124
COL5A2			CC2D1A		CEP85	C1ORF126
COL6A1			CC2D2A		CEP85L	C1ORF128
COL6A2			CCAR1		CEP89	C1ORF129
COL6A3			CCBE1		CEP95	C1ORF130
COLEC12			CCBL1		CERS5	C1ORF133
COMMD10			CCBL2		CES2A	C1ORF135
COMMD2			CCDC102A		CES2B	C1ORF144
COMMD3			CCDC114		CES2E	C1ORF151
COMMD7			CCDC115		CFAP126	C1ORF152
COMMD9			CCDC122		CFAP43	C1ORF156
COMT			CCDC125		CFAP69	C1ORF159
COMTD1			CCDC126		CFAP97	C1ORF161
COPA			CCDC127		CHAMP1	C1ORF162
COPB1			CCDC13		CHIL1	C1ORF163
COPE			CCDC130		CHRDL2	C1ORF168
COPG2			CCDC138		CIART	C1ORF172
COPS3			CCDC14		CIPC	C1ORF173
COPS6			CCDC141		CITED1	C1ORF174
COPS7B			CCDC142		CLCA1	C1ORF175
COPS8			CCDC162		CLCA3A1	C1ORF177
COPZ1			CCDC17		CLDN13	C1ORF182
COQ10A			CCDC18		CLDN34C1	C1ORF183
COQ9			CCDC22		CLEC1B	C1ORF186
CORO1C			CCDC28A		CLEC2H	C1ORF190
COX10			CCDC3		CLEC2L	C1ORF192
COX15			CCDC34		CLMP	C1ORF201
COX16			CCDC40		CLPS	C1ORF204
COX18			CCDC43		CLRN3	C1ORF21
COX5B			CCDC50		CLUH	C1ORF212
COX6B1			CCDC51		CMA1	C1ORF213
COX7A1			CCDC57		CMC2	C1ORF216
COX7A2			CCDC6		CML1	C1ORF220
COX7A2L			CCDC62		CMSS1	C1ORF223
COX7C			CCDC64		CMTR1	C1ORF226
CPE			CCDC66		CMTR2	C1ORF228
CPEB2			CCDC69		CNBD2	C1ORF25
CPEB3			CCDC71		CNEP1R1	C1ORF26
CPNE2			CCDC73		CNIH1	C1ORF27
CPNE3			CCDC8		CNIH2	C1ORF31
CPSF1			CCDC82		CNOT11	C1ORF35
CPSF3			CCDC84		CNPPD1	C1ORF38
CPSF4			CCDC85C		CNPY1	C1ORF51
CPSF7			CCDC86		CNTRL	C1ORF52
CPT1B			CCDC88A		COA5	C1ORF53
CPT1C			CCDC90B		COA6	C1ORF54
CRABP2			CCDC91		COL13A1	C1ORF55
CRAT			CCDC92		COL9A1	C1ORF57
CRB2			CCDC94		COMP	C1ORF59
CRB3			CCHCR1		COX14	C1ORF63
CRCP			CCK		COX20	C1ORF66
CREB3L2			CCL2		CPA1	C1ORF69
CREBBP			CCNB1		CPB2	C1ORF74
CRELD1			CCNC		CPN1	C1ORF77
CRELD2			CCND3		CPN2	C1ORF83
CRIP1			CCNF		CR1L	C1ORF84
CRIP2			CCNG1		CREBRF	C1ORF85
CRIPT			CCNH		CRLF2	C1ORF86
CRKL			CCNJ		CRYBG3	C1ORF88
CRLF1			CCNK		CRYGN	C1ORF89
CRTC2			CCNT1		CTC1	C1ORF9
CRTC3			CCNT2		CTLA2A	C1ORF91
CRY1			CCNY		CTLA2B	C1ORF93
CRY2			CCNYL1		CTS3	C1ORF95
CRYZ			CCPG1		CTSG	C1ORF96
CS			CCRL2		CTSJ	C1ORF97
CSAD			CCT5		CTSL	C1QL3
CSGALNACT1			CCT6A		CTSM	C1QTNF2
CSGALNACT2			CD109		CTSQ	C1QTNF7
CSNK1A1			CD164		CTSR	C1R
CSNK1D			CD200		CUTAL	C1S
CSNK1E			CD247		CXX1A	C20ORF108
CSNK2A2			CD274		CXX1B	C20ORF11
CSNK2B			CD302		CXX1C	C20ORF111
CSPP1			CD320		CYP17A1	C20ORF112
CSRNP1			CD36		CYP21A1	C20ORF117
CSRP1			CD38		CYP2A12	C20ORF118
CSRP2			CD40		CYP2C44	C20ORF12
CSRP2BP			CD52		CYP2C68	C20ORF132
CSTF2			CD53		CYP2D22	C20ORF134
CTBP1			CD72		CYP46A1	C20ORF135
CTBS			CD81		CYP4B1-PS2	C20ORF151
CTCF			CD83		CYP4F13	C20ORF160
CTDSP1			CD9		CYP4F16	C20ORF177
CTDSPL			CD93		CYP4F17	C20ORF196
CTHRC1			CD99L2		CYP4F18	C20ORF197
CTNNA1			CDADC1		CYP4V3	C20ORF20
CTNNB1			CDAN1		CYP51	C20ORF202
CTNNBIP1			CDC14A		CYS1	C20ORF203
CTNNBL1			CDC14B		D030028A08RIK	C20ORF26
CTNND1			CDC16		D030056L22RIK	C20ORF29
CTR9			CDC20		D10WSU102E	C20ORF3
CTSA			CDC23		D11WSU47E	C20ORF30
CTSB			CDC25B		D15ERTD621E	C20ORF4
CTSC			CDC25C		D16ERTD472E	C20ORF43
CTSD			CDC26		D17H6S53E	C20ORF46
CTSK			CDC40		D17WSU92E	C20ORF54
CTSZ			CDC42BPA		D1ERTD622E	C20ORF7
CTTN			CDC42BPB		D230025D16RIK	C20ORF72
CUEDC2			CDC42BPG		D2WSU81E	C20ORF94
CUL1			CDC42EP1		D330023K18RIK	C20ORF96
CUL4A			CDC42EP3		D330041H03RIK	C21ORF119
CUTA			CDC42EP4		D3ERTD254E	C21ORF122
CUX1			CDC42SE1		D3ERTD751E	C21ORF130
CWC22			CDC42SE2		D430042O09RIK	C21ORF2
CWC25			CDC45		D5ERTD579E	C21ORF33
CWF19L2			CDC5L		D630036G22RIK	C21ORF34
CX3CL1			CDCA2		D630045J12RIK	C21ORF45
CXXC1			CDCA3		D6WSU163E	C21ORF49
CXXC5			CDCA4		D730003I15RIK	C21ORF57
CYB561			CDCA5		D830030K20RIK	C21ORF58
CYB561D1			CDCA7		D8ERTD738E	C21ORF59
CYB561D2			CDH11		D930015E06RIK	C21ORF62
CYB5A			CDH23		D930016D06RIK	C21ORF63
CYB5D1			CDH24		D930048N14RIK	C21ORF7
CYB5R3			CDHR2		DAB1	C21ORF71
CYFIP1			CDHR5		DACT3	C21ORF81
CYHR1			CDK1		DANCR	C21ORF82
CYP20A1			CDK10		DAND5	C21ORF88
CYP27A1			CDK11B		DAO	C21ORF91
CYP2S1			CDK13		DAPK2	C22ORF13
CYR61			CDK14		DCAF12L1	C22ORF15
CYTH2			CDK16		DDC	C22ORF25
DAAM1			CDK17		DDIAS	C22ORF27
DAB2			CDK2		DDX25	C22ORF28
DAB2IP			CDK2AP1		DDX4	C22ORF29
DAG1			CDK7		DEB1	C22ORF30
DAGLB			CDK8		DEGS2	C22ORF32
DALRD3			CDKAL1		DEPDC1A	C22ORF34
DAP			CDKL2		DESI1	C22ORF36
DAP3			CDKL4		DESI2	C22ORF39
DAPK3			CDKN1B		DGCR6	C22ORF40
DARS			CDKN1C		DHDH	C22ORF45
DAZAP1			CDKN2A		DHRS4	C22ORF46
DAZAP2			CDKN2AIP		DIMT1	C22ORF9
DBI			CDKN2AIPNL		DKKL1	C2CD4C
DBNDD2			CDKN2B		DLGAP3	C2CD4D
DBNL			CDKN3		DLX4OS	C2ORF15
DBR1			CDO1		DMKN	C2ORF16
DCAF10			CDON		DMRTA2	C2ORF18
DCAF12			CDR2L		DMRTC1A	C2ORF24
DCAF5			CDS1		DMRTC1B	C2ORF28
DCAF7			CDS2		DMRTC1C2	C2ORF29
DCLRE1B			CDYL		DNAAF5	C2ORF3
DCN			CEACAM1		DNAIC1	C2ORF34
DCPS			CEACAM5		DNAJB3	C2ORF42
DCTN3			CEBPA		DNAJC12	C2ORF43
DCUN1D2			CEBPD		DNAJC19-PS	C2ORF47
DDA1			CEBPG		DNAJC22	C2ORF48
DDAH1			CECR2		DNASE2A	C2ORF49
DDAH2			CECR5		DNM3OS	C2ORF54
DDB2			CELF1		DNMT3L	C2ORF55
DDIT3			CELF2		DNPH1	C2ORF56
DDIT4			CENPA		DOC2G	C2ORF58
DDOST			CENPB		DOXL2	C2ORF60
DDR1			CENPC1		DPF3	C2ORF62
DDRGK1			CENPE		DPH6	C2ORF63
DDT			CENPF		DPH7	C2ORF64
DDX1			CENPH		DPPA5A	C2ORF65
DDX17			CENPI		DRD4	C2ORF67
DDX18			CENPJ		DTD2	C2ORF69
DDX20			CENPL		DUBR	C2ORF7
DDX23			CENPN		DUS2	C2ORF71
DDX27			CENPP		DXBAY18	C2ORF74
DDX42			CENPQ		DYNLT1-PS1	C2ORF76
DDX46			CENPT		DYNLT1A	C2ORF77
DDX55			CENPV		DYNLT1B	C2ORF79
DDX56			CENPW		DYNLT1C	C2ORF83
DDX6			CEP120		DYNLT1F	C2ORF84
DEAF1			CEP135		DYRK3	C2ORF86
DECR1			CEP152		E030030I06RIK	C2ORF88
DEDD			CEP170		E130012A19RIK	C2ORF89
DEGS1			CEP192		E130102H24RIK	C3AR1
DEK			CEP250		E130307A14RIK	C3ORF1
DENND1B			CEP290		E130308A19RIK	C3ORF10
DENND3			CEP350		E130309D02RIK	C3ORF15
DENND4B			CEP55		E130309D14RIK	C3ORF16
DENND4C			CEP57		E130311K13RIK	C3ORF17
DENND5A			CEP57L1		E230016M11RIK	C3ORF18
DEPDC5			CEP63		E330020D12RIK	C3ORF19
DERL1			CEP68		E330021D16RIK	C3ORF20
DERL3			CEP70		E430018J23RIK	C3ORF21
DES			CEP72		E430025E21RIK	C3ORF23
DGAT1			CEP76		E530011L22RIK	C3ORF24
DGCR2			CEP78		ECI1	C3ORF26
DGKA			CEP97		ECI2	C3ORF27
DGKD			CERCAM		ECI3	C3ORF31
DGKQ			CERK		EDRF1	C3ORF33
DHCR24			CETN2		EEF2KMT	C3ORF34
DHCR7			CFB		EFCAB11	C3ORF35
DHODH			CFL1		EFCAB8	C3ORF37
DHPS			CFP		EFNA2	C3ORF38
DHRS1			CGGBP1		EIF1A	C3ORF39
DHRS11			CHAC2		EIF2D	C3ORF42
DHRS13			CHAF1A		EIF2S3X	C3ORF45
DHRS7			CHAF1B		EIF2S3Y	C3ORF47
DHRS7B			CHCHD1		EIF3J1	C3ORF48
DHRS9			CHCHD10		EIF3J2	C3ORF49
DHTKD1			CHCHD6		EIF4A-PS4	C3ORF51
DHX30			CHD1		ELDR	C3ORF52
DHX33			CHD1L		ELP5	C3ORF55
DHX34			CHD2		EMC10	C3ORF58
DHX35			CHD7		EMC2	C3ORF59
DHX37			CHD8		EMC6	C3ORF63
DHX40			CHDH		EME2	C3ORF64
DHX58			CHEK1		EMSY	C3ORF65
DIABLO			CHEK2		ENHO	C3ORF67
DIAPH2			CHFR		ENO1B	C3ORF70
DICER1			CHIC2		ENPP3	C3ORF72
DIP2C			CHKB		ENPP7	C3ORF74
DIRC2			CHM		EOGT	C3ORF75
DIS3L			CHML		EPB41L4AOS	C3ORF77
DIS3L2			CHMP1A		EPG5	C3ORF78
DIXDC1			CHMP2B		ERCC6L2	C4ORF10
DKK3			CHMP4B		ERMARD	C4ORF14
DLAT			CHMP7		ESRRB	C4ORF19
DLC1			CHN1		ESX1	C4ORF21
DLD			CHN2		ETAA1OS	C4ORF23
DLG1			CHORDC1		ETD	C4ORF26
DLG3			CHPF2		ETL4	C4ORF29
DLG4			CHPT1		ETOHI1	C4ORF3
DLG5			CHRAC1		EVA1A	C4ORF31
DLGAP4			CHRDL1		EXO5	C4ORF32
DLL4			CHRNB1		EXOC3L	C4ORF33
DLST			CHST11		EXOC3L4	C4ORF34
DMPK			CHST12		F11	C4ORF36
DMWD			CHST14		F7	C4ORF39
DMXL1			CHST15		F8A	C4ORF40
DMXL2			CHST2		FAAP100	C4ORF41
DNAJB1			CHSY3		FAAP20	C4ORF42
DNAJB11			CHTF18		FAAP24	C4ORF43
DNAJB12			CHTF8		FABP3-PS1	C4ORF46
DNAJB2			CHUK		FAM132A	C4ORF49
DNAJB9			CHURC1		FAM149B	C4ORF52
DNAJC16			CIAPIN1		FAM159A	C4ORF6
DNAJC19			CIRBP		FAM167B	C5
DNAJC2			CIRH1A		FAM177A	C5AR1
DNAJC21			CISD1		FAM187B	C5ORF13
DNAJC27			CISD2		FAM206A	C5ORF22
DNAJC4			CISD3		FAM207A	C5ORF23
DNASE1L1			CITED4		FAM208A	C5ORF25
DNM1L			CIZ1		FAM208B	C5ORF27
DNTTIP1			CKAP2		FAM210A	C5ORF28
DNTTIP2			CKAP2L		FAM214A	C5ORF32
DOCK5			CKAP5		FAM214B	C5ORF33
DOCK8			CKLF		FAM216A	C5ORF34
DOCK9			CKMT2		FAM219A	C5ORF35
DOK1			CKS1B		FAM220A	C5ORF36
DOK2			CKS2		FAM221A	C5ORF39
DOK4			CLASP1		FAM234A	C5ORF4
DOLK			CLASRP		FAM234B	C5ORF40
DPCD			CLCN2		FAM53A	C5ORF41
DPF2			CLCN4		FAM58B	C5ORF42
DPH2			CLCN5		FAM72A	C5ORF43
DPH5			CLCN6		FAM78B	C5ORF44
DPM1			CLDN12		FAM83E	C5ORF45
DPM2			CLDN23		FAM83F	C5ORF47
DPM3			CLDN3		FAM90A1B	C5ORF51
DPP3			CLDN6		FAM92A	C5ORF53
DPP7			CLDN7		FAXC	C5ORF54
DPY19L1			CLEC12A		FBXL21	C5ORF56
DPY30			CLEC14A		FBXL8	C5ORF62
DPYSL3			CLEC16A		FBXW17	C6
DR1			CLEC2D		FCGR3	C6ORF1
DRAM1			CLEC7A		FCOR	C6ORF103
DRAM2			CLIC1		FCRLS	C6ORF106
DRAP1			CLIC4		FENDRR	C6ORF108
DSG2			CLIC5		FETUB	C6ORF114
DSP			CLIC6		FGFR4	C6ORF115
DSTYK			CLINT1		FH1	C6ORF120
DTNBP1			CLIP1		FIRRE	C6ORF124
DTX4			CLIP2		FKBP6	C6ORF125
DTYMK			CLK1		FLT3L	C6ORF129
DUS1L			CLK2		FND3C2	C6ORF130
DUS3L			CLK4		FNDC3C1	C6ORF132
DUSP1			CLMN		FOCAD	C6ORF138
DUSP11			CLN6		FOPNL	C6ORF142
DUSP22			CLN8		FOXA1	C6ORF145
DUSP23			CLNS1A		FOXA3	C6ORF147
DUSP3			CLOCK		FOXQ1	C6ORF150
DUSP5			CLP1		FTHL17A	C6ORF155
DUSP7			CLPP		FTL1	C6ORF162
DUT			CLPTM1L		FTX	C6ORF163
DVL2			CLPX		FUOM	C6ORF164
DVL3			CLSTN1		FV1	C6ORF165
DYM			CLSTN3		FXYD1	C6ORF168
DYNC1H1			CLUAP1		G430095P16RIK	C6ORF170
DYNC1I2			CLYBL		G630090E17RIK	C6ORF174
DYNC2LI1			CMAS		G6PDX	C6ORF192
DYNLL1			CMC1		G730013B05RIK	C6ORF201
DYNLRB1			CMKLR1		GAL3ST1	C6ORF203
DYRK1B			CMPK2		GALNT18	C6ORF204
E2F1			CMTM4		GAREM	C6ORF211
E2F6			CMTM6		GCKR	C6ORF218
EAF1			CNIH4		GDPGP1	C6ORF225
EBP			CNKSR3		GFI1B	C6ORF26
ECD			CNNM4		GFRA4	C6ORF35
ECE1			CNOT1		GGACT	C6ORF47
ECE2			CNOT6		GGNBP1	C6ORF48
ECH1			CNOT6L		GHRH	C6ORF52
ECHDC3			CNOT7		GID4	C6ORF57
ECHS1			CNPY3		GID8	C6ORF64
ECM1			CNPY4		GIMAP9	C6ORF70
ECSIT			CNRIP1		GINM1	C6ORF72
EDC4			CNST		GJB2	C6ORF97
EDEM2			CNTLN		GKN2	C6ORF99
EDF1			COASY		GLI1	C7
EDNRA			COBLL1		GLIS1	C7ORF10
EEA1			COG3		GLP1R	C7ORF11
EEF1B2			COG5		GLTPD2	C7ORF13
EEF1G			COG6		GLTSCR1L	C7ORF23
EEF2K			COL12A1		GM10012	C7ORF26
EEFSEC			COL15A1		GM10031	C7ORF27
EEPD1			COL16A1		GM10033	C7ORF28B
EFEMP2			COL18A1		GM10039	C7ORF29
EFHD1			COL27A1		GM10044	C7ORF30
EFNA4			COL2A1		GM10052	C7ORF31
EFNB1			COL4A5		GM10053	C7ORF34
EFNB3			COL4A6		GM10073	C7ORF36
EFS			COL9A3		GM10076	C7ORF40
EGFR			COLEC10		GM10080	C7ORF41
EHBP1			COLEC11		GM10093	C7ORF42
EHD1			COLQ		GM10094	C7ORF44
EHD2			COMMD1		GM10108	C7ORF46
EHD4			COMMD4		GM10116	C7ORF47
EHHADH			COMMD5		GM10123	C7ORF50
EI24			COMMD6		GM10131	C7ORF51
EIF1			COMMD8		GM10132	C7ORF53
EIF1AD			COPB2		GM10146	C7ORF54
EIF1B			COPS2		GM10156	C7ORF57
EIF2A			COPS4		GM10157	C7ORF58
EIF2AK4			COPS5		GM10163	C7ORF59
EIF2B1			COPS7A		GM10169	C7ORF60
EIF2B3			COPZ2		GM10175	C7ORF61
EIF2B4			COQ10B		GM10177	C7ORF63
EIF2S1			COQ2		GM10184	C7ORF64
EIF2S2			COQ3		GM10221	C7ORF65
EIF3B			COQ4		GM10222	C7ORF68
EIF3E			COQ5		GM10226	C7ORF70
EIF3F			COQ6		GM10232	C7ORF71
EIF3G			COQ7		GM10240	C8ORF12
EIF3H			CORO1A		GM10241	C8ORF31
EIF3I			CORO1B		GM10243	C8ORF33
EIF3M			CORO2A		GM10250	C8ORF37
EIF4A1			CORO2B		GM10251	C8ORF38
EIF4A3			CORO7		GM10254	C8ORF39
EIF4E			COTL1		GM10260	C8ORF4
EIF4E2			COX11		GM10263	C8ORF40
EIF4EBP1			COX17		GM10273	C8ORF41
EIF4ENIF1			COX19		GM10275	C8ORF42
EIF4G1			COX4I1		GM10282	C8ORF44
EIF4G2			COX4I2		GM10288	C8ORF45
EIF4G3			COX5A		GM10311	C8ORF46
EIF4H			COX6A1		GM10320	C8ORF47
EIF5A			COX6C		GM10335	C8ORF51
EIF5B			COX7B		GM10339	C8ORF55
EIF6			COX8A		GM10357	C8ORF58
ELAVL1			CP		GM10359	C8ORF59
ELF1			CPD		GM10443	C8ORF73
ELF3			CPEB1		GM10479	C8ORF75
ELF4			CPEB4		GM10501	C8ORF76
ELK1			CPM		GM10516	C8ORF77
ELK4			CPNE1		GM10524	C8ORF79
ELL			CPNE8		GM10557	C8ORF80
ELL2			CPOX		GM10658	C8ORF83
ELL3			CPPED1		GM10698	C8ORF84
ELMO2			CPSF2		GM10705	C9ORF100
ELMO3			CPSF3L		GM10709	C9ORF102
ELOF1			CPSF4L		GM10762	C9ORF103
ELOVL1			CPSF6		GM10774	C9ORF11
ELOVL5			CPT1A		GM10778	C9ORF116
ELOVL6			CPT2		GM10804	C9ORF119
ELP3			CPXM1		GM10819	C9ORF123
EMD			CPZ		GM10925	C9ORF128
EMG1			CRABP1		GM11127	C9ORF129
EMILIN1			CRADD		GM11223	C9ORF130
EML2			CRAMP1L		GM11226	C9ORF131
ENAH			CRBN		GM11249	C9ORF139
ENDOG			CREB1		GM11273	C9ORF140
ENDOU			CREB3		GM11331	C9ORF144
ENGASE			CREB3L1		GM11361	C9ORF144B
ENO1			CREBL2		GM11400	C9ORF150
ENOPH1			CREBZF		GM11423	C9ORF152
ENPP1			CREG1		GM11451	C9ORF156
ENPP2			CREM		GM11457	C9ORF163
ENPP4			CRIM1		GM11478	C9ORF167
ENTPD3			CRISPLD2		GM11517	C9ORF170
ENTPD4			CRK		GM11585	C9ORF174
ENTPD5			CRLF3		GM11611	C9ORF21
EP300			CRLS1		GM11724	C9ORF23
EPAS1			CRNKL1		GM11808	C9ORF24
EPB41			CROCC		GM11847	C9ORF25
EPB41L4B			CROT		GM11914	C9ORF27
EPB41L5			CRTAP		GM11948	C9ORF3
EPHA4			CRTC1		GM11974	C9ORF30
EPHB2			CRYAB		GM11992	C9ORF30-TMEFF1
EPHB3			CRYL1		GM12070	C9ORF37
EPHB4			CRYZL1		GM12161	C9ORF40
EPOR			CSDE1		GM12166	C9ORF41
EPRS			CSE1L		GM12168	C9ORF43
EPS15L1			CSF1		GM12174	C9ORF46
EPS8			CSF1R		GM12184	C9ORF47
EPS8L2			CSF2RA		GM12191	C9ORF5
EPT1			CSF2RB		GM12203	C9ORF6
ERBB2IP			CSK		GM12231	C9ORF64
ERCC4			CSNK1G1		GM12254	C9ORF66
ERCC6			CSNK1G2		GM12258	C9ORF68
ERCC8			CSNK1G3		GM12276	C9ORF69
ERF			CSNK2A1		GM12338	C9ORF7
ERGIC1			CSPG5		GM12346	C9ORF70
ERGIC2			CSRNP2		GM12350	C9ORF72
ERGIC3			CST3		GM12359	C9ORF78
ERH			CSTB		GM12396	C9ORF79
ERI1			CSTF1		GM12397	C9ORF80
ERI2			CSTF2T		GM12481	C9ORF82
ERICH1			CSTF3		GM12504	C9ORF85
ERLEC1			CTAGE5		GM12543	C9ORF86
ERLIN1			CTBP2		GM12569	C9ORF89
ERLIN2			CTDNEP1		GM12671	C9ORF91
ERMAP			CTDP1		GM12696	C9ORF93
ERMP1			CTDSP2		GM12715	C9ORF95
ERN1			CTDSPL2		GM12751	C9ORF96
ERP29			CTF1		GM12785	CA1
ERRFI1			CTGF		GM12854	CA10
ESCO1			CTH		GM12918	CA11
ESD			CTNNAL1		GM12940	CA13
ESRP1			CTNS		GM12942	CA5B
ESRP2			CTPS		GM12958	CA5BP
ETF1			CTPS2		GM12966	CA8
ETFA			CTSF		GM12985	CABP4
ETFDH			CTSH		GM12999	CABYR
ETNK1			CTSO		GM13021	CACNA1B
ETV5			CTSS		GM13053	CACNA1C
ETV6			CTTNBP2NL		GM13056	CACNA1D
EXOC1			CTU1		GM13092	CACNA1E
EXOC4			CTU2		GM13127	CACNA2D1
EXOC7			CUBN		GM13139	CACNA2D2
EXOC8			CUEDC1		GM13152	CACNA2D3
EXOG			CUL2		GM13157	CACNA2D4
EXOSC2			CUL3		GM13166	CACNB2
EXOSC4			CUL4B		GM13205	CACNB4
EXOSC7			CUL5		GM13237	CACNG2
EXT1			CUL7		GM13245	CACNG4
EXT2			CUL9		GM13248	CACNG8
EXTL1			CUTC		GM13251	CADM2
EZH1			CWC15		GM13261	CADPS
EZR			CWC27		GM13269	CADPS2
F11R			CWF19L1		GM13331	CAGE1
F13A1			CX3CR1		GM13341	CALCR
F2RL1			CXADR		GM13370	CALHM1
FA2H			CXCL1		GM13375	CALN1
FAAH			CXCL12		GM13388	CAMK1D
FABP3			CXCL16		GM13391	CAMK1G
FADS1			CXCR2		GM13421	CAMK2A
FADS2			CXCR4		GM13436	CAMK4
FADS3			CYB5B		GM13453	CAMKK1
FAF2			CYB5D2		GM13456	CAMLG
FAHD2A			CYB5R1		GM13461	CAMSAP1L1
FAIM			CYB5R4		GM13502	CAP2
FAM102A			CYB5RL		GM13509	CAPN12
FAM102B			CYBRD1		GM13552	CAPN14
FAM103A1			CYC1		GM13563	CAPN8
FAM107B			CYCS		GM13597	CAPNS2
FAM109B			CYFIP2		GM13611	CAPS
FAM110A			CYLD		GM13648	CAPS2
FAM114A2			CYP11A1		GM13680	CARD16
FAM118A			CYP24A1		GM13736	CARD17
FAM120A			CYSLTR1		GM13835	CARD18
FAM122B			CYTH1		GM13889	CARD6
FAM129B			CYTH3		GM13910	CARD8
FAM131A			CYTH4		GM14001	CASC1
FAM134A			D2HGDH		GM14005	CASC2
FAM134B			DAAM2		GM14057	CASP1
FAM135A			DACT1		GM14117	CASP14
FAM162A			DACT2		GM14139	CASP5
FAM168A			DAD1		GM14150	CASQ1
FAM188A			DAPK1		GM14176	CASQ2
FAM189A2			DAPP1		GM14230	CASR
FAM193A			DARS2		GM14275	CASS4
FAM193B			DAXX		GM14276	CATSPER3
FAM20A			DBF4		GM14286	CATSPERB
FAM20B			DBN1		GM14288	CBARA1
FAM35A			DBT		GM14295	CBFA2T3
FAM3A			DCAF11		GM14296	CBLN3
FAM3C			DCAF13		GM14303	CBR3
FAM46C			DCAF15		GM14305	CBS
FAM49A			DCAF17		GM14306	CBWD2
FAM50A			DCAF4		GM14308	CBWD3_DUP2
FAM53C			DCAF6		GM14322	CCBP2
FAM63B			DCAF8		GM14325	CCDC101
FAM65A			DCAKD		GM14326	CCDC102B
FAM65C			DCBLD1		GM14327	CCDC104
FAM69A			DCBLD2		GM14391	CCDC108
FAM83D			DCHS1		GM14399	CCDC109A
FAM83H			DCK		GM14403	CCDC109B
FAM89B			DCLK2		GM14410	CCDC11
FAM96A			DCLRE1A		GM14418	CCDC110
FAM96B			DCLRE1C		GM14419	CCDC111
FAM98A			DCP1A		GM14420	CCDC113
FAM98C			DCP1B		GM14434	CCDC116
FARS2			DCP2		GM14494	CCDC121
FARSB			DCTD		GM14567	CCDC123
FASN			DCTN1		GM14584	CCDC129
FASTKD3			DCTN2		GM14586	CCDC132
FAU			DCTN4		GM14648	CCDC136
FBF1			DCTN5		GM14680	CCDC144A
FBLIM1			DCTN6		GM14681	CCDC144B
FBLN1			DCTPP1		GM14685	CCDC144C
FBLN2			DCUN1D1		GM14698	CCDC146
FBRS			DCUN1D3		GM14760	CCDC147
FBRSL1			DCUN1D4		GM14822	CCDC148
FBXL15			DCUN1D5		GM14845	CCDC149
FBXL17			DCXR		GM15186	CCDC15
FBXL3			DDB1		GM15210	CCDC150
FBXL6			DDHD1		GM15265	CCDC152
FBXO4			DDHD2		GM15270	CCDC158
FBXO42			DDI2		GM15286	CCDC159
FBXO6			DDR2		GM15343	CCDC163P
FBXO7			DDX10		GM15344	CCDC19
FBXO9			DDX11		GM15351	CCDC21
FBXW11			DDX19A		GM15361	CCDC23
FBXW5			DDX19B		GM15387	CCDC24
FBXW8			DDX21		GM15421	CCDC30
FCER1G			DDX24		GM15427	CCDC33
FCHSD1			DDX26B		GM15429	CCDC36
FDX1L			DDX28		GM15440	CCDC39
FECH			DDX31		GM15452	CCDC41
FEM1B			DDX39		GM15453	CCDC42B
FEN1			DDX3X		GM15459	CCDC45
FERMT2			DDX3Y		GM15487	CCDC46
FERMT3			DDX41		GM15491	CCDC54
FEZ2			DDX47		GM15500	CCDC55
FGA			DDX49		GM15501	CCDC56
FGF1			DDX5		GM15538	CCDC65
FGFR3			DDX50		GM15542	CCDC7
FGFRL1			DDX51		GM15545	CCDC72
FGG			DDX52		GM15694	CCDC75
FICD			DDX54		GM15696	CCDC76
FILIP1L			DDX58		GM15706	CCDC81
FIS1			DDX59		GM15720	CCDC85A
FIZ1			DECR2		GM15725	CCDC87
FKBP10			DEDD2		GM15772	CCDC89
FKBP11			DEF8		GM15787	CCDC90A
FKBP1B			DENND1A		GM15800	CCDC96
FKBP2			DENND2A		GM15801	CCDC99
FKBP3			DENND2C		GM15832	CCIN
FKBP4			DENND4A		GM15879	CCL13
FKBP5			DENND5B		GM15899	CCL18
FKBPL			DENR		GM15920	CCL21
FLCN			DEPDC1B		GM16001	CCL22
FLII			DEPDC7		GM16008	CCL3
FLNA			DERA		GM16023	CCL4
FLOT2			DERL2		GM16046	CCL5
FLT1			DET1		GM16104	CCL8
FN1			DEXI		GM16136	CCNB1IP1
FNBP1L			DFFA		GM16199	CCNB3
FNBP4			DFFB		GM16201	CCNI2
FNDC3B			DFNA5		GM16286	CCR1
FNTA			DGAT2		GM16314	CCR2
FNTB			DGCR14		GM16350	CCR3
FOS			DGCR8		GM16536	CCR5
FOSL2			DGKE		GM16565	CCR6
FOXJ2			DGKZ		GM16574	CCR7
FOXJ3			DGUOK		GM16580	CCRL1
FOXK1			DHDDS		GM16586	CCRN4L
FOXK2			DHFR		GM16701	CCT6B
FOXO3			DHRS3		GM1673	CCT6P1
FOXP4			DHX15		GM16754	CCT6P3
FOXRED1			DHX16		GM16845	CD101
FPGS			DHX29		GM16973	CD14
FRA10AC1			DHX32		GM17066	CD160
FREM2			DHX36		GM17067	CD163L1
FRG1			DHX38		GM17084	CD177
FRMD4A			DHX57		GM17119	CD180
FRMD4B			DHX8		GM17195	CD1D
FRMPD1			DHX9		GM17251	CD2
FSTL1			DIAPH1		GM17296	CD200R1
FTO			DIAPH3		GM17491	CD200R1L
FTSJ3			DIDO1		GM17530	CD209
FUBP1			DIO3		GM17538	CD22
FUBP3			DIP2A		GM17586	CD226
FUCA1			DIP2B		GM1821	CD24
FUK			DIRAS2		GM18588	CD244
FUNDC1			DIS3		GM19412	CD28
FURIN			DISP1		GM19426	CD300A
FUT11			DKC1		GM19427	CD300E
FUZ			DKK1		GM19705	CD300LB
FXR1			DKK2		GM2000	CD300LF
FXYD6			DLEU2		GM2004	CD300LG
FYCO1			DLGAP5		GM2026	CD33
FYTTD1			DLK1		GM20324	CD3E
FZD2			DLX3		GM20342	CD4
FZD5			DMAP1		GM20388	CD46
FZD6			DMD		GM20390	CD48
FZR1			DMGDH		GM20427	CD5
G2E3			DMTF1		GM20458	CD58
GAB1			DNA2		GM20482	CD59
GABARAP			DNAJA1		GM20498	CD69
GABARAPL1			DNAJA2		GM20544	CD80
GABBR1			DNAJA3		GM2058	CD84
GABPA			DNAJA4		GM20604	CD86
GABPB2			DNAJB14		GM20605	CD8A
GADD45A			DNAJB4		GM2061	CD96
GADD45B			DNAJB6		GM20634	CD97
GADD45GIP1			DNAJC1		GM20661	CD99
GALC			DNAJC10		GM20662	CD99P1
GALE			DNAJC11		GM20667	CDH10
GALK2			DNAJC13		GM20683	CDH12
GALNT2			DNAJC14		GM20691	CDH13
GALNT3			DNAJC15		GM20707	CDH17
GALT			DNAJC17		GM20716	CDH19
GAMT			DNAJC18		GM21092	CDH26
GANAB			DNAJC24		GM21103	CDH6
GANC			DNAJC25		GM21596	CDH8
GAPDH			DNAJC3		GM21685	CDHR1
GARS			DNAJC30		GM21710	CDHR3
GART			DNAJC5		GM21769	CDK11A
GAS2			DNAJC6		GM21781	CDK3
GATA1			DNAJC7		GM21811	CDKL1
GATA2			DNAJC8		GM21887	CDKL5
GATAD2B			DNAJC9		GM21967	CDKN2B-AS1
GATSL3			DNAL1		GM21972	CDNF
GBA2			DNAL4		GM21988	CDR1
GCH1			DNASE1L3		GM21992	CDRT4
GCM1			DNHD1		GM21994	CDSN
GCNT1			DNM1		GM22	CDYL2
GDE1			DNM2		GM22009	CEACAM19
GDF15			DNMBP		GM22068	CEACAM22P
GDI1			DNMT1		GM2223	CEACAM6
GDI2			DNMT3A		GM22317	CEACAM7
GDPD1			DNMT3B		GM2237	CEACAM8
GDPD5			DNPEP		GM22513	CECR1
GEMIN7			DOCK1		GM2260	CECR6
GET4			DOCK11		GM22614	CELF4
GFER			DOCK6		GM22634	CELF5
GFOD1			DOCK7		GM22637	CELF6
GFPT1			DOK5		GM2274	CEMP1
GGA1			DOLPP1		GM23262	CENPBD1
GGA2			DONSON		GM23322	CEP110
GGH			DOPEY1		GM23444	CERKL
GGT1			DOPEY2		GM23472	CES1
GHDC			DOT1L		GM23547	CES2
GHITM			DPAGT1		GM23804	CES3
GHR			DPH1		GM23849	CES4A
GIMAP6			DPH3		GM23971	CFH
GINS2			DPP4		GM2399	CFLP1
GIPC2			DPP8		GM24119	CFTR
GJA4			DPP9		GM2415	CG030
GJB3			DPY19L3		GM2423	CGA
GJC1			DPY19L4		GM24305	CGB
GKAP1			DPYSL2		GM24497	CGB5
GLB1			DQX1		GM24830	CGB7
GLE1			DRG1		GM24950	CGB8
GLG1			DRG2		GM25082	CH25H
GLOD4			DROSHA		GM25184	CHCHD8
GLRX			DSC2		GM25360	CHGB
GLRX3			DSCC1		GM2541	CHI3L1
GLRX5			DSCR3		GM25679	CHI3L2
GLUL			DSE		GM25890	CHIC1
GLYCTK			DSEL		GM26232	CHIT1
GM2A			DSN1		GM26444	CHKB-CPT1B
GMDS			DST		GM26532	CHL1
GMEB1			DSTN		GM26542	CHMP1B
GMEB2			DTD1		GM266	CHODL
GMPPA			DTL		GM26621	CHP
GMPPB			DTNB		GM26782	CHP2
GMPR2			DTWD1		GM26788	CHRD
GNAI2			DTWD2		GM26825	CHRM1
GNB1			DTX1		GM26898	CHRM2
GNB2			DTX2		GM26917	CHRM3
GNB2L1			DTX3		GM26945	CHRM5
GNG12			DTX3L		GM26982	CHRNA1
GNL2			DUS4L		GM27000	CHRNA10
GNL3L			DUSP10		GM27003	CHRNA3
GNPAT			DUSP12		GM27010	CHRNA5
GNPDA1			DUSP14		GM27029	CHRNB2
GNPTG			DUSP16		GM27179	CHRNE
GNS			DUSP18		GM27216	CHST10
GOLGA1			DUSP19		GM27271	CHST3
GOLGA2			DUSP28		GM27492	CHST5
GOLGA3			DUSP4		GM27517	CHST6
GOLGA4			DUSP6		GM27543	CHST7
GOLGA7			DUSP8		GM28035	CIDECP
GOLGB1			DUSP9		GM28036	CIITA
GOLIM4			DVL1		GM28040	CILP
GOLPH3			DYNC1LI1		GM28042	CKMT1A
GOLT1A			DYNC1LI2		GM28048	CKMT1B
GORASP1			DYNC2H1		GM28062	CLC
GORASP2			DYNLL2		GM28437	CLCA3P
GOSR1			DYNLT3		GM28438	CLCA4
GOT2			DYRK1A		GM28557	CLCNKA
GPAA1			DYRK2		GM28661	CLDN10
GPANK1			DYSF		GM28729	CLDN11
GPATCH2			DZIP1		GM28730	CLDN14
GPATCH8			DZIP1L		GM28857	CLDN16
GPBP1L1			DZIP3		GM28900	CLDN18
GPC1			E2F2		GM28901	CLDN19
GPC3			E2F3		GM29008	CLDN20
GPC4			E2F4		GM29019	CLDN22
GPD1L			E2F5		GM2916	CLEC12B
GPHN			E2F7		GM29216	CLEC2B
GPN1			E2F8		GM29397	CLEC3B
GPN2			E4F1		GM29609	CLEC4A
GPR1			EAF2		GM2962	CLEC4D
GPR108			EAPP		GM3002	CLEC4E
GPR155			EARS2		GM3005	CLEC4F
GPR157			EBAG9		GM3029	CLEC4M
GPR173			EBNA1BP2		GM3055	CLEC5A
GPRC5A			EBPL		GM3244	CLEC6A
GPRC5C			ECHDC1		GM3272	CLEC9A
GPS1			ECHDC2		GM340	CLGN
GPS2			ECSCR		GM3460	CLIC2
GPT2			ECT2		GM3531	CLIC3
GPX1			EDC3		GM3604	CLIP4
GPX2			EDEM1		GM3636	CLK2P
GPX3			EDEM3		GM3650	CLLU1
GPX4			EDNRB		GM36936	CLNK
GPX7			EED		GM37008	CLRN1
GRAMD1C			EEF1A1		GM37123	CLRN1OS
GRAMD2			EEF1D		GM37206	CLSTN2
GRAP2			EEF1E1		GM37249	CLTCL1
GRASP			EEF2		GM37261	CLUL1
GRB2			EFCAB7		GM37285	CLVS1
GRB7			EFHC1		GM37296	CMTM1
GREB1L			EFHC2		GM37305	CMTM2
GRHL1			EFHD2		GM37309	CMYA5
GRINA			EFNA1		GM37352	CNGA1
GRIPAP1			EFNB2		GM37376	CNGB1
GRN			EFR3A		GM37416	CNGB3
GRPEL1			EFR3B		GM37526	CNIH
GRPEL2			EFTUD1		GM37559	CNKSR2
GRSF1			EFTUD2		GM37581	CNN1
GRTP1			EGFL7		GM37670	CNO
GRWD1			EGLN1		GM37795	CNR1
GSK3A			EGLN2		GM37874	CNTF
GSK3B			EGLN3		GM37893	CNTN1
GSN			EHBP1L1		GM37899	CNTN2
GSR			EHD3		GM37917	CNTN3
GSTK1			EHMT1		GM37939	CNTN4
GSTM3			EHMT2		GM37940	CNTN5
GSTO1			EID1		GM37955	CNTN6
GSTZ1			EID2		GM38079	CNTNAP1
GTF2A1			EID2B		GM38246	CNTNAP3
GTF2A2			EIF1AX		GM38273	CNTNAP4
GTF2B			EIF2AK1		GM38317	CNTNAP5
GTF2F1			EIF2AK2		GM3837	COBRA1
GTF2H5			EIF2AK3		GM38393	COCH
GTF2I			EIF2B2		GM38394	COL10A1
GTF3C1			EIF2B5		GM3934	COL19A1
GTPBP1			EIF3A		GM4149	COL21A1
GTPBP3			EIF3D		GM4202	COL22A1
GUSB			EIF3K		GM4204	COL24A1
GYPC			EIF3L		GM42418	COL25A1
H1F0			EIF4A2		GM4285	COL28A1
H1FX			EIF4B		GM4294	COL4A3
H2AFY			EIF4E3		GM4349	COL4A4
H3F3B			EIF4EBP2		GM4430	COL6A4P1
H6PD			EIF4EBP3		GM4459	COL6A4P2
HACL1			EIF5		GM4540	COL6A5
HADH			EIF5A2		GM4604	COL6A6
HADHA			ELAC1		GM4617	COL7A1
HADHB			ELAC2		GM4631	COL8A2
HARS			ELF2		GM4723	COPG
HAUS2			ELF5		GM4724	CORIN
HAX1			ELK3		GM4735	CORO6
HBP1			ELMO1		GM4737	CORT
HBS1L			ELMOD2		GM4767	COX4NB
HCCS			ELMOD3		GM4779	CP110
HCFC1			ELN		GM4944	CPA3
HDAC1			ELOVL2		GM5133	CPAMD8
HDAC11			ELOVL7		GM5148	CPLX1
HDAC3			ELP2		GM5155	CPLX2
HDAC5			ELP4		GM527	CPLX3
HDAC6			EMB		GM5424	CPNE5
HDAC7			EMCN		GM5514	CPS1-IT
HDDC2			EME1		GM5526	CPVL
HDGF			EMID1		GM5566	CPXM2
HDGFRP2			EML1		GM5595	CR1
HDLBP			EML3		GM5601	CR2
HECTD3			EML4		GM561	CRB1
HELLS			EMP1		GM5617	CREB3L4
HELZ			EMP2		GM5620	CREB5
HEMGN			EMP3		GM5641	CRH
HEPH			ENC1		GM5786	CRHBP
HERPUD2			ENDOD1		GM5812	CRIPAK
HEXA			ENG		GM5822	CRISPLD1
HEXB			ENO3		GM5829	CRMP1
HGS			ENOX2		GM5835	CRNDE
HHAT			ENPEP		GM5884	CROCCP2
HIATL1			ENPP5		GM5931	CROCCP3
HIBADH			ENSA		GM6136	CRSP8P
HIBCH			ENTPD1		GM6158	CRX
HIF3A			ENTPD6		GM6166	CRYBA1
HIGD2A			ENTPD7		GM6169	CRYBB1
HINT1			ENY2		GM6180	CRYBB2P1
HIP1			EP400		GM6274	CRYGS
HIPK1			EPB41L1		GM6304	CSDA
HIPK2			EPB41L2		GM6325	CSDAP1
HIRA			EPB41L3		GM6344	CSF3R
HIRIP3			EPB42		GM6395	CSH1
HIST1H4D			EPC1		GM6451	CSH2
HMBS			EPC2		GM6467	CSHL1
HMG20A			EPCAM		GM6472	CSMD1
HMGB2			EPDR1		GM648	CSMD2
HMGCL			EPHA1		GM6483	CSMD3
HMGCR			EPHA2		GM6485	CSNK1A1L
HMGCS1			EPHA7		GM6505	CSNK1A1P1
HMGCS2			EPHB6		GM6548	CSNK2A1P
HMGXB4			EPHX1		GM6563	CSRNP3
HMHA1			EPHX2		GM6565	CST6
HMOX1			EPM2AIP1		GM6652	CST7
HMOX2			EPN1		GM6682	CSTL1
HNRNPA0			EPN2		GM6710	CTAGE1
HNRNPA2B1			EPN3		GM6712	CTLA4
HNRNPA3			EPS15		GM6741	CTNNA2
HNRNPAB			EPS8L1		GM6768	CTSL1
HNRNPD			ERAL1		GM6829	CTSL2
HNRNPH1			ERAP1		GM6851	CTTNBP2
HNRNPL			ERBB2		GM6863	CUX2
HNRNPM			ERBB3		GM6871	CXCL10
HNRNPR			ERC1		GM6969	CXCL11
HNRNPU			ERCC1		GM7027	CXCL13
HNRNPUL2			ERCC2		GM7120	CXCL14
HOMER1			ERCC3		GM7206	CXCL2
HOMER3			ERCC5		GM7221	CXCL9
HOOK1			ERCC6L		GM7236	CXCR1
HOOK2			ERG		GM7257	CXCR2P1
HOPX			ERI3		GM7292	CXCR5
HOXB7			ERO1L		GM7331	CXCR6
HOXC6			ERO1LB		GM7332	CXCR7
HP1BP3			ERP27		GM7334	CXORF21
HPS1			ERP44		GM7336	CXORF23
HS1BP3			ERV3		GM7367	CXORF26
HS6ST1			ESAM		GM7488	CXORF38
HSBP1			ESCO2		GM7536	CXORF40A
HSD11B2			ESF1		GM7666	CXORF40B
HSD17B10			ESPL1		GM7694	CXORF41
HSD17B11			ESPN		GM7809	CXORF56
HSD17B12			ESRRA		GM7846	CXORF57
HSD17B4			ESYT1		GM7862	CYBASC3
HSD3B7			ESYT2		GM7887	CYBB
HSF1			ESYT3		GM7901	CYCSP52
HSF2			ETAA1		GM7964	CYORF15A
HSP90AB1			ETFB		GM8113	CYORF15B
HSP90B1			ETHE1		GM8116	CYP19A1
HSPA12A			ETNK2		GM8186	CYP1A1
HSPA12B			ETS1		GM8203	CYP1A2
HSPA14			ETS2		GM8226	CYP1B1
HSPA1A			ETV3		GM826	CYP26A1
HSPA2			EVC		GM8297	CYP26B1
HSPA4			EVC2		GM8325	CYP27C1
HSPA4L			EVI2A		GM8355	CYP2B7P1
HSPA5			EVI5		GM8399	CYP2C18
HSPB1			EVI5L		GM8430	CYP2C9
HSPB11			EVL		GM8566	CYP2E1
HSPB6			EWSR1		GM8730	CYP2R1
HSPB8			EXD2		GM8741	CYP39A1
HSPBP1			EXO1		GM8783	CYP3A5
HSPE1			EXOC2		GM8797	CYP4A11
HSPG2			EXOC3		GM8883	CYP4F11
HTRA1			EXOC5		GM8893	CYP4V2
HTRA2			EXOC6		GM8894	CYP7A1
HVCN1			EXOC6B		GM8898	CYP7B1
IAH1			EXOSC1		GM8923	CYP8B1
IARS			EXOSC10		GM9	CYSLTR2
IBTK			EXOSC3		GM9027	CYTIP
ICA1			EXOSC5		GM9112	CYTL1
ICAM2			EXOSC8		GM9157	CYYR1
ICMT			EXOSC9		GM9320	D4S234E
ICT1			EXPH5		GM9385	DAD1P1
ID2			EXTL2		GM9442	DAGLA
IDE			EXTL3		GM9493	DAK
IDH1			EYA3		GM9513	DARC
IDH2			EZH2		GM9531	DAZL
IDH3A			F10		GM9581	DBF4B
IER3			F13B		GM9625	DCAF16
IER5L			F2R		GM9755	DCAF4L1
IFFO1			F2RL2		GM9761	DCC
IFI30			F2RL3		GM9762	DCDC1
IFI35			F3		GM9769	DCDC2
IFNAR1			FABP2		GM9774	DCDC2B
IFT122			FABP4		GM9780	DCHS2
IFT27			FABP5		GM9800	DCI
IGDCC3			FADD		GM9803	DCLK1
IGF1R			FAF1		GM9816	DCLK3
IGF2			FAH		GM9824	DCST2
IGF2BP1			FAHD1		GM9825	DCX
IGF2BP3			FAM101B		GM9830	DDI1
IGFBP2			FAM104A		GM9833	DDIT4L
IGFBP3			FAM105A		GM9840	DDN
IGFBP4			FAM109A		GM9843	DDO
IGFBP5			FAM110B		GM9844	DDTL
IGFBP7			FAM110C		GM9892	DDX11L2
IGHMBP2			FAM111A		GM9917	DDX12
IGSF8			FAM114A1		GM9922	DDX43
IGSF9			FAM117A		GM9938	DDX53
IK			FAM117B		GOT2-PS1	DDX60
IKBKAP			FAM118B		GP5	DDX60L
IKBKE			FAM120AOS		GP9	DEC.1
IKBKG			FAM120B		GPALPP1	DEFB1
IKZF4			FAM122A		GPAT2	DEM1
IL13RA1			FAM124A		GPAT4	DENND1C
IL15			FAM126A		GPATCH11	DEPDC1
IL17RC			FAM126B		GPATCH2L	DEPDC4
IL20RB			FAM129A		GPBAR1	DEPDC6
ILDR1			FAM133B		GPI1	DFNB31
ILF3			FAM134C		GPR137B-PS	DFNB59
IMMP1L			FAM136A		GPR182	DGCR11
IMP4			FAM13B		GPR19	DGCR5
IMPA2			FAM149A		GPR20	DGCR9
IMPAD1			FAM151B		GPR35	DGKG
INADL			FAM160A1		GPR39	DGKH
ING1			FAM160A2		GPR50	DGKI
ING3			FAM160B1		GPR89	DGKK
ING4			FAM160B2		GRCC10	DHFRL1
INO80B			FAM161A		GRIK5	DHRS12
INO80E			FAM161B		GRRP1	DHRS2
INPP1			FAM162B		GSC	DHX40P1
INPP5A			FAM167A		GSE1	DIMT1L
INPP5K			FAM168B		GSKIP	DIO1
INSIG1			FAM169A		GSTA1	DIO2
INSR			FAM171A1		GSTM5	DIO3OS
INTS4			FAM172A		GSTM6	DIRAS1
INTS6			FAM173B		GSTM7	DIRAS3
IP6K1			FAM174A		GSTP2	DIRC1
IP6K2			FAM174B		GSTT2	DIRC3
IPO11			FAM175A		GSTT3	DISC1
IPO4			FAM175B		GT(ROSA)26SOR	DISC2
IPO8			FAM178A		GTF2IRD2	DKFZP434I0714
IQGAP1			FAM179B		GTSF1L	DKFZP434L187
IQGAP2			FAM185A		GULO	DKFZP586I1420
IQSEC1			FAM189B		GYG	DKFZP686D0853
IRAK1			FAM192A		GYS2	DKFZP686I15217
IRAK4			FAM195A		GZMB	DKFZP686O1327
IRF2			FAM195B		GZMC	DKFZP686O24166
IRF2BP1			FAM199X		GZMD	DKFZP761E198
IRF2BP2			FAM20C		GZME	DKFZP781G0119
IRF6			FAM32A		GZMF	DLEC1
IRF7			FAM43A		GZMG	DLEU1
IRF9			FAM45A		GZMM	DLEU2L
ISCA2			FAM46A		H13	DLEU7
ISCU			FAM49B		H2-AB1	DLG2
ISG20L2			FAM53B		H2-D1	DLGAP2
ISYNA1			FAM57A		H2-K1	DLL1
ITCH			FAM60A		H2-K2	DLX2
ITFG2			FAM63A		H2-KE6	DLX4
ITGA1			FAM69B		H2-Q10	DLX5
ITGA5			FAM73A		H2-Q2	DLX6
ITIH2			FAM73B		H2-Q4	DLX6-AS1
ITIH5			FAM76A		H2-Q5	DMP1
ITM2A			FAM76B		H2-Q7	DNAH1
ITM2B			FAM83B		H2-T22	DNAH10
ITM2C			FAM83G		H2-T23	DNAH11
ITPR1			FAM84B		H2-T24	DNAH12
IVD			FAM89A		H3F3A-PS2	DNAH14
IVNS1ABP			FAM8A1		HABP2	DNAH17
JAGN1			FAM98B		HACD1	DNAH2
JDP2			FAN1		HACD3	DNAH5
JMJD1C			FANCA		HACD4	DNAH6
JMJD4			FANCB		HAGHL	DNAH7
JMJD8			FANCC		HAL	DNAH8
JTB			FANCD2		HAND1	DNAH9
JUP			FANCE		HBA-A1	DNAJB13
KALRN			FANCF		HBA-A2	DNAJB5
KANK2			FANCG		HBB-BH1	DNAJB7
KARS			FANCI		HBB-BS	DNAJC25-GNG10
KAT2A			FANCL		HBB-BT	DNAJC28
KAT5			FANCM		HBB-Y	DNALI1
KATNB1			FAR1		HBQ1B	DNASE1
KCMF1			FARP1		HDC	DNER
KCNJ13			FARP2		HELZ2	DNM1P35
KCNK6			FARSA		HGFAC	DNM3
KCP			FAS		HID1	DOC2A
KCTD10			FASTK		HILPDA	DOCK10
KCTD11			FASTKD1		HIST1H2AB	DOCK2
KCTD15			FASTKD2		HIST1H2AF	DOCK3
KCTD17			FASTKD5		HIST1H2AH	DOCK4
KCTD20			FAT1		HIST1H2AK	DOK6
KCTD21			FBL		HIST1H2AN	DOM3Z
KCTD6			FBLN5		HIST1H2AP	DPCR1
KCTD7			FBLN7		HIST1H2BB	DPEP2
KDELR3			FBN1		HIST1H2BL	DPEP3
KDM2A			FBN2		HIST1H2BM	DPH3P1
KDM4B			FBXL12		HIST1H2BN	DPP10
KDM4C			FBXL14		HIST1H2BP	DPP6
KDM5A			FBXL18		HIST1H2BQ	DPPA2
KDM5B			FBXL19		HIST1H2BR	DPPA4
KDSR			FBXL2		HIST1H3A	DPRX
KEAP1			FBXL20		HIST1H3F	DPRXP4
KEL			FBXL4		HIST1H3G	DPT
KHDRBS1			FBXL5		HIST1H3H	DPY19L1P1
KHK			FBXO10		HIST1H4A	DPY19L2
KHSRP			FBXO11		HIST1H4F	DPY19L2P1
KIF16B			FBXO17		HIST1H4I	DPY19L2P2
KIF1B			FBXO18		HIST1H4J	DPY19L2P3
KIF1C			FBXO21		HIST1H4K	DPY19L2P4
KIF20A			FBXO22		HIST1H4N	DRD1
KIF2C			FBXO25		HIST2H2AA1	DRD2
KIF3B			FBXO27		HIST2H2AA2	DRP2
KIFAP3			FBXO28		HIST2H2BB	DSC1
KIFC3			FBXO3		HIST2H3B	DSC3
KLC2			FBXO30		HIST2H3C2	DSCAM
KLC4			FBXO31		HIST2H4	DSCAML1
KLF10			FBXO32		HIST3H2BA	DSCR4
KLF6			FBXO33		HKDC1	DSCR6
KLF9			FBXO34		HMCN2	DSCR8
KLHDC1			FBXO36		HMGA1-RS1	DSG1
KLHDC2			FBXO38		HMGA2	DSG3
KLHDC3			FBXO44		HMGB1-PS3	DSPP
KLHDC8B			FBXO45		HNF1A	DSTNP2
KLHL15			FBXO46		HNF1AOS1	DTNA
KLHL18			FBXO48		HNF1B	DUOX1
KLHL36			FBXO5		HNF4A	DUOX2
KNG1			FBXO8		HNRNPLL	DUOXA1
KPNA1			FBXW2		HOGA1	DUS2L
KPNA3			FBXW4		HOXA11OS	DUSP27
KPNA4			FBXW7		HOXA9	DUSP5P
KPTN			FCF1		HOXD10	DUXA
KRT18			FCGRT		HOXD4	DYNC1I1
KRT19			FCHO2		HOXD8	DYNLRB2
KRT23			FCHSD2		HPN	DYNLT1
KRT8			FDFT1		HPRT	DYRK4
KRTCAP3			FDPS		HSD3B3	DYX1C1
LACTB2			FDX1		HSD3B6	EBF1
LAMA1			FDXACB1		HSP25-PS1	EBF2
LAMB2			FDXR		HSPD1-PS3	EBF3
LAMB3			FEM1A		HYKK	EBI3
LAMC1			FEM1C		I830077J02RIK	EBLN2
LAMP1			FER		ICE1	ECEL1P2
LANCL2			FES		ICE2	ECM2
LAPTM4A			FGB		ICOSL	ECT2L
LAPTM5			FGD1		IDUA	EDA2R
LARP1B			FGD2		IFI204	EDAR
LARP4			FGD3		IFI27L2A	EDARADD
LASP1			FGD4		IFI27L2B	EDIL3
LCAT			FGD5		IFI47	EDN3
LDB1			FGD6		IFITM10	EEF1A1P9
LDLRAD3			FGFBP1		IFNLR1	EEF1E1-MUTED
LDLRAP1			FGFR1		IFT43	EFCAB10
LEMD2			FGFR1OP		IGF2OS	EFCAB4B
LEMD3			FGFR1OP2		IGFALS	EFCAB5
LENG1			FGFR2		IGHM	EFEMP1
LEO1			FGGY		IGKC	EFHA1
LEPROT			FGL2		IGSF23	EFHA2
LEPROTL1			FHDC1		IGTP	EFHB
LETM1			FHIT		IL11RA1	EFNA5
LETM2			FHL1		IL1BOS	EGF
LETMD1			FHL2		IL1F6	EGFEM1P
LGALS1			FHL3		IL22RA1	EGFL6
LGALS3			FHOD1		IL4RA	EGFLAM
LGALS4			FHOD3		IL6RA	EGOT
LGMN			FIBP		INAFM1	EGR2
LGR4			FIG4		INAFM2	EGR3
LHFPL2			FIGNL1		INHBC	EHF
LIFR			FIGNL2		INIP	EID3
LIMCH1			FIP1L1		INO80DOS	EIF1AY
LIMD1			FKBP14		INSC	EIF2C1
LIMD2			FKBP15		INSL3	EIF2C2
LIMK1			FKBP1A		IRF2BPL	EIF2C3
LIMK2			FKBP7		IRGM1	EIF2C4
LIMS1			FKBP8		IRGM2	EIF2S3
LIPA			FKBP9		IRS3	EIF3C_DUP2
LIPE			FKRP		IRX3	EIF3CL_DUP2
LIPH			FKTN		ISOC2A	EIF3IP1
LITAF			FLAD1		ISOC2B	EIF5AL1
LLGL2			FLI1		IST1	ELAVL3
LMAN2			FLNB		ITIH1	ELFN1
LMF1			FLNC		IZUMO4	ELFN2
LMLN			FLOT1		JADE3	ELMOD1
LMNA			FLRT2		JOSD2	ELOVL4
LMNB2			FLRT3		JPX	ELTD1
LNX1			FLT3		JUNOS	EMBP1
LONP2			FLT4		K230010J24RIK	EMILIN3
LOX			FLYWCH1		KANSL2-PS	EML5
LOXL4			FMNL1		KANTR	EML6
LPAR1			FMNL2		KAT6B	EMR1
LPCAT1			FMNL3		KAT8	EMR2
LPCAT2			FMO1		KATNBL1	EMX2
LPCAT4			FMO2		KCNK16	EMX2OS
LPGAT1			FMO4		KCTD12B	ENAM
LPIN1			FMO5		KDM8	ENKUR
LPP			FMOD		KEG1	ENO2
LRBA			FMR1		KIF12	ENOX1
LRP1			FMR1NB		KIF1BP	EP400NL
LRP10			FN3KRP		KIF4	EPB41L4A
LRP2			FNBP1		KIFC5B	EPB49
LRP3			FNDC3A		KITL	EPHA10
LRP5			FNIP1		KIZ	EPHA3
LRP6			FNIP2		KLF14	EPHA5
LRPAP1			FOLR1		KLHL25	EPHB1
LRPPRC			FOLR2		KLHL42	EPHX3
LRRC16A			FOXF1		KLK6	EPM2A
LRRC29			FOXF2		KLK8	EPPK1
LRRC40			FOXM1		KMT2A	EPR1
LRRC41			FOXN2		KMT2D	EPSTI1
LRRC42			FOXN3		KNG2	EPYC
LRRC47			FOXO1		KNOP1	ERAP2
LRRC57			FOXO4		KNSTRN	ERBB4
LRRC59			FOXP1		KRT14	ERC2
LRRC8D			FPGT		KRTDAP	EREG
LRRFIP1			FRAS1		KXD1	ERMN
LRRFIP2			FREM1		L3HYPDH	ERVFRDE1
LRSAM1			FRK		L7RN6	ESR2
LRWD1			FRMD6		LAMTOR2	ESRG
LSG1			FRMD7		LAMTOR3	ESRRG
LSM1			FRMD8		LAMTOR4	ETV7
LSM10			FRRS1		LAMTOR5	EVI2B
LSM14A			FRS2		LBHD1	EVPL
LSM2			FRS3		LBP	EXOSC6
LSM5			FRY		LCK	EYA1
LSM6			FRYL		LDAH	EYA2
LSR			FSCN1		LDOC1	EYA4
LSS			FSD1L		LECT1	EYS
LTBP3			FST		LECT2	F5
LTBP4			FSTL3		LEFTY1	F8A1_DUP1
LTBR			FTH1		LGALSL	FAAH2
LTN1			FTSJ1		LIME1	FAIM2
LUC7L2			FTSJ2		LINS1	FAIM3
LUC7L3			FUCA2		LIPO1	FAM100A
LUM			FUNDC2		LLPH-PS2	FAM100B
LUZP1			FUS		LMNTD2	FAM104B
LXN			FUT10		LMX1A	FAM105B
LY75			FUT4		LNCENC1	FAM106A
LYPLA2			FUT8		LNP	FAM107A
LYPLAL1			FXN		LOCKD	FAM108B1
LYRM1			FXR2		LPAR4	FAM108C1
LYRM2			FXYD2		LRFN1	FAM111B
LYRM4			FXYD3		LRFN4	FAM113A
LZTR1			FXYD5		LRIF1	FAM113B
LZTS2			FYB		LRP8OS2	FAM115A
M6PR			FYN		LRR1	FAM115C
MACF1			FZD1		LRRC56	FAM116A
MACROD2			FZD4		LRRC75A	FAM119A
MAD2L1			FZD7		LSM8	FAM119B
MAD2L1BP			FZD8		LY6A	FAM120C
MADD			G0S2		LY6C1	FAM122C
MAEA			G3BP1		LY6C2	FAM123A
MAFF			G3BP2		LYPD8	FAM123B
MAFK			G6PC3		LYRM5	FAM123C
MAML3			GAA		LYRM7	FAM124B
MAN1A2			GAB2		LYRM9	FAM125A
MAN1C1			GABARAPL2		LYSMD1	FAM125B
MAN2B1			GABPB1		LYSMD3	FAM127A
MAN2C1			GABRE		LYZ2	FAM127B
MANBA			GABRP		LZTS3	FAM127C
MANBAL			GADD45G		MAATS1	FAM131B
MANF			GAK		MAB21L3	FAM135B
MAOB			GALM		MACROD1	FAM13A
MAP1B			GALNS		MAGEA3	FAM13AOS
MAP1LC3A			GALNT1		MAGEB16	FAM13C
MAP3K11			GALNT10		MAN1A	FAM149B1
MAP3K12			GALNT11		MAP10	FAM150B
MAP3K4			GALNT12		MAP2K3OS	FAM154B
MAP3K8			GALNT4		MAPK1IP1	FAM155A
MAP4			GALNT6		MARCKSL1-PS4	FAM155B
MAP4K1			GALNT7		MARF1	FAM156A_DUP1
MAP4K2			GAN		MB	FAM156A_DUP2
MAP4K3			GAP43		MB21D2	FAM156B_DUP1
MAP4K4			GAPVD1		MBL1	FAM158A
MAP7			GAR1		MBL2	FAM164A
MAP7D1			GARNL3		MCTS2	FAM164C
MAP9			GAS1		MCU	FAM165B
MAPK1			GAS2L1		MCUR1	FAM166A
MAPK11			GAS2L3		MEIS3	FAM169B
MAPK14			GAS5		METTL15	FAM171B
MAPK8IP3			GAS6		METTL16	FAM172B
MAPKAP1			GAS7		METTL17	FAM176A
MAPKAPK2			GAS8		METTL18	FAM176B
MAPRE3			GATA3		METTL20	FAM177B
MAR.9			GATA4		METTL21A	FAM178B
MARK1			GATA6		METTL22	FAM179A
MARK3			GATAD1		METTL23	FAM180A
MARVELD1			GATAD2A		METTL24	FAM184A
MARVELD2			GATC		METTL25	FAM184B
MARVELD3			GATM		METTL7A1	FAM186A
MASP2			GATSL2		MFAP1A	FAM186B
MAST2			GBA		MFAP1B	FAM188B
MAST3			GBAS		MFSD7B	FAM18A
MAT2B			GBE1		MFSD7C	FAM18B1
MAX			GBF1		MGARP	FAM18B2
MBD2			GBP3		MGME1	FAM190A
MBD6			GBP7		MIA2	FAM190B
MBTPS1			GC		MICALL2	FAM194A
MCAT			GCA		MICU3	FAM196A
MCCC1			GCAT		MILL2	FAM196B
MCF2L			GCC1		MIR22HG	FAM198A
MCFD2			GCC2		MIRG	FAM198B
MCL1			GCDH		MIRT1	FAM19A2
MCM2			GCHFR		MIS18A	FAM200A
MCM3AP			GCLC		MIS18BP1	FAM200B
MCM5			GCLM		MKRN2OS	FAM201A
MCOLN1			GCN1L1		MMD2	FAM21A
MCRS1			GCNT2		MMGT2	FAM21B_DUP2
MDFI			GCNT4		MMP1A	FAM21C
MDH1			GCSH		MMP23	FAM22D
MDH2			GDAP2		MOB1A	FAM22G
MDM1			GEM		MOB3A	FAM25A
MDM4			GEMIN4		MOB3B	FAM26D
MDP1			GEMIN5		MOB4	FAM26E
ME1			GEMIN6		MOGAT1	FAM26F
MEA1			GEMIN8		MOK	FAM36A
MEAF6			GEN1		MORC2A	FAM38A
MECR			GFM1		MORN1	FAM38B
MED1			GFM2		MPC1-PS	FAM3B
MED11			GFOD2		MPC2	FAM40A
MED12			GFPT2		MPZL3	FAM40B
MED13			GGA3		MRGPRG	FAM41C
MED13L			GGCX		MRIP-PS	FAM43B
MED15			GGNBP2		MROH1	FAM45B
MED17			GGPS1		MRPL23-PS1	FAM46B
MED19			GGT6		MS4A10	FAM47E
MED20			GGTA1		MS4A6B	FAM48A
MED6			GIGYF1		MS4A6C	FAM50B
MED8			GIGYF2		MS4A6D	FAM54A
MED9			GIMAP1		MSANTD2	FAM54B
MEF2D			GIMAP4		MSANTD3	FAM55A
MEGF8			GIMAP5		MSANTD4	FAM55B
MEN1			GIN1		MSI1	FAM55C
MESDC2			GINS1		MSLN	FAM55D
METAP2			GINS3		MSMO1	FAM58A
METTL10			GINS4		MSRB1	FAM59A
METTL14			GIPC1		MST1R	FAM59B
METTL7B			GIT1		MT-ATP6	FAM5B
METTL8			GIT2		MT-ATP8	FAM65B
METTL9			GJA1		MT-CO1	FAM66C
MFAP2			GJA5		MT-CO2	FAM70A
MFGE8			GJB5		MT-CO3	FAM71D
MFHAS1			GK5		MT-CYTB	FAM71F2
MFI2			GKN1		MT-ND1	FAM78A
MFN1			GLA		MT-ND2	FAM81B
MFNG			GLB1L		MT-ND3	FAM82A1
MFSD11			GLCE		MT-ND4	FAM82A2
MFSD3			GLDC		MT-ND4L	FAM82B
MFSD5			GLIPR1		MT-ND5	FAM83A
MFSD6			GLIPR2		MT-ND6	FAM84A
MFSD8			GLIS2		MT-RNR1	FAM86A
MGA			GLMN		MT-RNR2	FAM86C
MGAT2			GLO1		MT1	FAM86DP
MGEA5			GLRX2		MT2	FAM91A1
MGLL			GLS		MT3	FAM92A1
MGMT			GLS2		MT4	FAP
MGST3			GLT8D1		MTCL1	FAR2
MIDN			GLTP		MTERF1A	FAT3
MIER1			GLTSCR1		MTERF1B	FAT4
MIER2			GLTSCR2		MTFR1L	FBN3
MIIP			GLUD1		MTFR2	FBP1
MINPP1			GLYR1		MTG2	FBXL13
MKKS			GMCL1		MTHFSL	FBXL16
MKLN1			GMFB		MUSTN1	FBXL7
MKNK1			GMFG		MVB12B	FBXO2
MKRN2			GMIP		MYDGF	FBXO22OS
MLEC			GMNN		MYG1	FBXO40
MLF2			GMPR		MYL3	FBXO41
MLH1			GMPS		MYRF	FBXO43
MLLT11			GNA11		MYZAP	FBXW4P1
MLLT4			GNA12		MZT2	FCAMR
MLX			GNA13		NAA60	FCAR
MLXIP			GNA14		NABP2	FCGBP
MMAB			GNAI1		NACC2	FCGR1A
MMACHC			GNAI3		NADK2	FCGR2A
MMP11			GNAO1		NAIP5	FCGR2B
MMP14			GNAQ		NAIP6	FCGR2C
MMP15			GNAS		NAPRT	FCGR3A
MMRN2			GNAT2		NAT8	FCGR3B
MMS22L			GNAZ		NCF1	FCHO1
MNT			GNB1L		NCMAP	FCN1
MOB2			GNB4		NDC1	FCN3
MOCOS			GNB5		NDUFAF6	FCRL1
MOCS1			GNE		NDUFAF7	FCRL5
MOCS2			GNG10		NDUFS7	FDPSL2A
MOGS			GNG11		NECAB2	FER1L4
MORC3			GNG2		NELFB	FER1L6
MORF4L2			GNG5		NEPRO	FERMT1
MOSPD1			GNGT2		NESPAS	FFAR2
MPDZ			GNL1		NEURL2	FGF10
MPG			GNL3		NEUROG2	FGF11
MPHOSPH6			GNPDA2		NHLRC4	FGF12
MPHOSPH8			GNPNAT1		NKAIN4	FGF13
MPI			GNPTAB		NKX2-3	FGF14
MPO			GOLGA5		NLRP5-PS	FGF2
MPP2			GOLM1		NMB	FGF5
MPP5			GOLPH3L		NMRK1	FGF7
MPP6			GOLT1B		NOA1	FGF9
MPP7			GON4L		NOL4L	FGFBP3
MPST			GOPC		NOP9	FGL1
MPZL2			GORAB		NPPB	FGR
MRC2			GOSR2		NPPC	FHAD1
MRM1			GOT1		NR1H4	FHL5
MRPL10			GPAM		NRADD	FIBCD1
MRPL11			GPATCH1		NRROS	FIGF
MRPL14			GPATCH3		NRTN	FIGN
MRPL17			GPATCH4		NSG1	FITM2
MRPL18			GPBP1		NSMF	FJX1
MRPL19			GPC2		NT5C3B	FKBP1AP1
MRPL20			GPC6		NT5M	FKBP9L
MRPL21			GPCPD1		NTF5	FKSG29
MRPL22			GPD2		NTPCR	FLG
MRPL24			GPIHBP1		NUDT11	FLG2
MRPL27			GPKOW		NUTF2-PS1	FLJ10038
MRPL28			GPM6B		NXF7	FLJ10661
MRPL30			GPN3		NXPE2	FLJ11235
MRPL32			GPNMB		NXPE3	FLJ12334
MRPL34			GPR107		NYAP1	FLJ12825
MRPL35			GPR137		OAS1A	FLJ13197
MRPL37			GPR137B		OAS1B	FLJ13439
MRPL4			GPR146		OAS1C	FLJ14107
MRPL40			GPR153		OAS1G	FLJ14186
MRPL43			GPR160		OAZ1-PS	FLJ16779
MRPL46			GPR180		OGDHL	FLJ22184
MRPL47			GPR4		OGFOD3	FLJ23867
MRPL49			GPR55		OIT3	FLJ25363
MRPL50			GPRASP1		OPLAH	FLJ30403
MRPL51			GPRASP2		OTULIN	FLJ30838
MRPL52			GPSM2		OXLD1	FLJ31306
MRPL54			GPSM3		P3H2	FLJ31485
MRPL9			GPX8		P3H3	FLJ31662
MRPS12			GRAMD1A		PAGR1A	FLJ32224
MRPS15			GRAMD1B		PAGR1B	FLJ33065
MRPS16			GRAMD3		PALD1	FLJ33360
MRPS17			GRAMD4		PANCT2	FLJ33630
MRPS18A			GRAP		PAOX	FLJ34503
MRPS18C			GRB10		PARPBP	FLJ34690
MRPS2			GREB1		PAXBP1	FLJ35220
MRPS21			GREM2		PBDC1	FLJ35776
MRPS22			GRHL2		PBLD2	FLJ35946
MRPS24			GRHL3		PBX4	FLJ36000
MRPS27			GRHPR		PCBP3	FLJ36031
MRPS28			GRIA3		PCED1A	FLJ36644
MRPS30			GRIP1		PCED1B	FLJ36777
MRPS34			GRK6		PCSK9	FLJ37035
MRPS36			GSDMD		PCX	FLJ37201
MRPS7			GSG2		PDE1B	FLJ37453
MRPS9			GSPT1		PEA15A	FLJ39051
MRTO4			GSPT2		PEO1	FLJ39080
MRVI1			GSS		PET100	FLJ39534
MSH6			GSTA3		PF4	FLJ39582
MSL1			GSTA4		PGA5	FLJ39639
MSL2			GSTCD		PGAM1-PS2	FLJ39653
MSN			GSTM1		PGK1-RS7	FLJ40292
[truncated: 3,897 more rows]
