# Supplementary material for: Molecular conservation of marsupial and eutherian placentation and lactation
Source: eLife. 2017 Sep 12;6:e27450. doi: 10.7554/eLife.27450 (PMC5595433; doi:10.7554/eLife.27450)
Supplement: Supplementary file 3. — Excel file containing (1) All genes shared and uniquely expressed between tammar placenta, eutherian placenta, tammar mammary gland, and mouse mammary gland (analyzed categories highlighted) (2) Genes analyzed from placenta to liver and placenta to testis comparisons (3) GO terms for genes shared between tammar placenta, eutherian placenta, and tammar mammary gland (4) GO terms for genes shared between tammar placenta, eutherian placenta, and tammar liver (5) GO terms for genes shared between tammar placenta, eutherian placenta, and tammar testis (6) GO terms for genes shared only by eutherian placenta and tammar mammary gland (7) GO terms for genes shared only by eutherian placenta and tammar liver (8) GO terms for genes shared only by eutherian placenta and tammar testis. GO terms discussed in the manuscript are highlighted in yellow. DOI: http://dx.doi.org/10.7554/eLife.27450.014 [file elife-27450-supp3.xlsx]

## Sheet: Figure 5A Gene Lists
Genes in[WallabyPlacenta] and [EutherianPlacen] and [wallaby mg] and [Mouse mg]:	Genes in [WallabyPlacenta] and [EutherianPlacen] and [Mouse mg]:	Genes in [WallabyPlacenta] and [wallaby mg] and [Mouse mg]:	Genes in [EutherianPlacen] and [wallaby mg] and [Mouse mg]:	Genes in [WallabyPlacenta] and [EutherianPlacen] and [wallaby mg]:	Genes in [EutherianPlacen] and [wallaby mg]:	Genes in [WallabyPlacenta] and [wallaby mg]:	[Genes in EutherianPlacen] and [Mouse mg]:	Genes in [WallabyPlacenta] and [Mouse mg]:	Genes in [WallabyPlacenta] only:	Genes in [EutherianPlacen] only:	Genes in[wallaby mg] only:	Genes in [Mouse mg] only:	[WallabyPlacenta] and [EutherianPlacen] and [Mouse mg]:	Genes in [wallaby mg] and [Mouse mg]:
AACS	ABAT	1600014C10RIK	AASDH	ADAM32	AADAC	2610001J05RIK	A4GALT	ABHD15	4933413G19RIK	A1CF	2410137M14RIK	1149.56	ABAT	1110004E09RIK
AAGAB	ABCC10	1700061G19RIK	AASDHPPT	ADAM33	ABCA4	4933405O20RIK	AAAS	ADAMTS8	ACA59	A2M	AADACL2	0610007P14RIK	ABCC10	1110008L16RIK
AAMP	ABCD4	AAMDC	AASS	AIF1	ADAP2	5_8S_RRNA	AAK1	ADAMTSL4	ACA64	AADAT	ABCA12	0610009B22RIK	ABCD4	2210408I21RIK
ABCA1	ABCF2	ABHD16A	AATF	APOM	AFF2	5S_RRNA	AARS	ADGRA1	ADCYAP1	ADRA2B	ABCB4	0610009O20RIK	ABCF2	2310057M21RIK
ABCA2	ABHD10	ABLIM2	ABCC1	ATF7IP2	AGXT2	7SK	AARS2	ADGRA2	AHSP	ALDH1A2	ABCB5	0610010F05RIK	ABHD10	AAED1
ABCA3	ABHD14B	ABLIM3	ABCC4	ATP6V0A4	AKR1D1	ABCB1	AARSD1	ADGRF3	AKAP17A	ANGPTL3	ABCC11	0610010K14RIK	ABHD14B	ABCC9
ABCA5	ABHD6	ABRACL	ABCG1	ATP6V0D2	AMZ1	ABCC6	ABCB10	ADORA2A	AMBP	ANGPTL6	ABHD12B	0610011F06RIK	ABHD6	ABCD2
ABCA7	ABI3	ACPP	ABHD11	B3GNT5	ATP8A2	ABCG8	ABCB7	AFG3L1	AMN	ANXA9	ACER1	0610030E20RIK	ABI3	ABI3BP
ABCB6	ACBD5	ACTN2	ABHD12	CFI	AUTS2	ACAA1	ABCB8	ANXA8	ANKRD33	APOC2	ACMSD	0610037L13RIK	ACBD5	ACKR4
ABCB9	ACER3	ADAM22	ABHD4	CIDEB	BAAT	ACAN	ABCE1	APMAP	ANKRD34B	AQP11	ACOXL	0610040J01RIK	ACER3	ADAMTS17
ABCC5	ACO2	ADAMTS10	ABHD5	CIT	BIN2	ACPT	ABHD13	ATP1B2	ANKRD61	ASB4	ACSL6	1110001J03RIK	ACO2	ADAMTS3
ABCD1	ACOT9	ADAMTS5	ABI1	CLDN2	BNC2	ACR	ABHD2	B4GALNT3	APOA2	B3GNT7	ACSM2	1110004F10RIK	ACOT9	ADAMTSL1
ABCD3	ACP5	ADAMTSL3	ABI2	CLEC1A	CACNA1H	ACTBL2	ABHD8	B9D1	APOC3	BBS10	ACSM3	1110008F13RIK	ACP5	ADCK5
ABCF1	ACTR8	ADCY3	ABL1	COPG2	CAPN3	ACTN3	ABT1	BAG6	AQP12	BCAT1	ACSM5	1110008P14RIK	ACTR8	ADGRB1
ABCF3	ACVRL1	ADCY5	ABR	CPT1B	CCDC40	ADAD1	ACACB	BC005624	ASB16	BDKRB2	ACSS3	1110012L19RIK	ACVRL1	ADGRE5
ABCG2	ADA	ADGRA3	ACADSB	DOK2	COL2A1	ADAMDEC1	ACAD11	C1QTNF9	ASB5	BEND6	ADAM7	1110032A03RIK	ADA	ADGRF5
ABHD14A	ADAMTSL5	ADGRG1	ACBD6	ERMAP	COLEC10	ADAMTS14	ACAD8	CAMK2N2	ASCL2	BEX1	ADAMTS13	1110034G24RIK	ADAMTSL5	ADGRG2
ABHD3	AEN	ADGRL1	ACOT7	F13A1	COLEC11	ADAP1	ACADVL	CAMSAP3	ASPHD1	BEX4	ADAMTS16	1110037F02RIK	AEN	ADGRG3
ABL2	AFAP1L1	ADGRL2	ACOX3	FA2H	CPZ	AFP	ACBD3	CCDC106	ATP8B3	BMP5	ADAMTS6	1110038F14RIK	AFAP1L1	ADGRG6
ABLIM1	AGBL5	AGO4	ACP1	FAM65C	CSF1R	AGMAT	ACBD7	CCM2L	BAIAP2L2	BMP8A	ADCY2	1110051M20RIK	AGBL5	ADGRL3
ABTB1	AIFM2	AIM1	ACP6	FCER1G	CUBN	AGRP	ACD	CD164L2	BCO2	BMP8B	ADCY8	1110059E24RIK	AIFM2	ADGRL4
ABTB2	AIFM3	AKAP17B	ACTR10	FGA	DKK1	AGXT	ACE2	CDC42EP5	BEST2	BTBD19	ADGRB3	1110059G10RIK	AIFM3	ADORA1
ACAA2	AIM1L	AKR7A5	ACTR1B	GATA1	DMGDH	ALPK3	ACER2	CDK18	BHMT	BTK	ADGRD1	1110065P20RIK	AIM1L	ADPRM
ACACA	AKIRIN1	ALDH1A1	ACTR3B	GCM1	DNHD1	ANGPTL7	ACOT11	CEP41	BPIFB3	C1QB	ADGRD2	1190002N15RIK	AKIRIN1	AGBL2
ACAD10	ALG1	ALDH1L1	ACTR6	GLYCTK	DOK5	ANKH	ACOT13	CERS2	C10ORF76	C1QC	ADGRE1	1190005I06RIK	ALG1	AGMO
ACAD9	ALG5	ALDH1L2	ACVR1	GPR1	EFCAB7	ANKMY1	ACOT2	CLDN8	C11ORF52	CABP7	ADGRF4	1190007I07RIK	ALG5	AGO2
ACADL	ALKBH2	ANKRD2	ACVR2A	GPR173	EFHC2	APOA1	ACOT4	CMC4	C11ORF68	CALML4	ADGRG7	1300017J02RIK	ALKBH2	AGO3
ACADM	ALKBH4	ANO3	ACYP1	GRAMD2	FABP2	APOA4	ACOT8	CNTD1	C11ORF86	CCBE1	ADGRV1	1500009L16RIK	ALKBH4	AKAP6
ACADS	ANKRD13B	AP5S1	ADAM17	GSTM3	FAM124A	APOA5	ACOX2	COA7	C14ORF1	CCT6A	ADH1	1500015O10RIK	ANKRD13B	ALPK1
ACAP2	ANO9	APLP1	ADARB1	HEMGN	GPNMB	ARHGAP30	ACP2	COLGALT1	C14ORF142	CD247	ADPRHL1	1520401A03RIK	ANO9	AMPD1
ACAP3	AP1G2	APOD	ADAT2	HIF3A	GUCY1B2	ARL9	ACSF2	CPTP	C15ORF39	CD40	ADRA2C	1600002H07RIK	AP1G2	ANGPTL1
ACAT1	AP1S2	AQP5	ADCK1	HMHA1	GUCY2C	ART5	ACSL4	CTSW	C16ORF74	CD52	ADTRP	1600002K03RIK	AP1S2	ANKRD42
ACAT2	AP2A1	ARG1	ADCY1	HOXC6	HAPLN1	ASB14	ACSS1	DDX39B	C17ORF64	CD53	AGBL1	1600012H06RIK	AP2A1	ANKUB1
ACBD4	AP2B1	ARG2	ADCY7	HSD11B2	HCLS1	ASCL3	ACTB	DMC1	C17ORF96	CD83	AGR2	1700001O22RIK	AP2B1	ANO4
ACCS	AP3M2	ARHGAP20	ADCY9	IGDCC3	HHEX	ASIP	ACTC1	DMTN	C1ORF106	CDHR5	AHRR	1700003E16RIK	AP3M2	ANO5
ACE	AP4M1	ARHGAP35	ADD3	IGF2BP1	HHIP	ASMTL	ACTG1	DNAAF2	C1ORF115	CDKL4	AJAP1	1700007K13RIK	AP4M1	AP5M1
ACIN1	APH1B	ARHGEF37	ADHFE1	ITIH2	HIST1H4C	ATP1B4	ACTL6A	DPF1	C1ORF116	CDKN2A	AK7	1700012B07RIK	APH1B	AP5Z1
ACLY	APRT	ARHGEF4	ADRB2	KEL	HPGD	ATP2A1	ACTR1A	DUSP2	C1ORF210	CDKN2B	AK9	1700017B05RIK	APRT	APOBEC1
ACO1	AQP3	ARNT2	ADSSL1	LAPTM5	HPSE	AUNIP	ACTR5	EBF4	C1ORF50	CEACAM5	ALB	1700019B03RIK	AQP3	AQP9
ACOX1	ARFGAP3	ARSJ	AFAP1L2	LRRC29	IGFBP1	BARHL1	ACVR1B	EDA	C20ORF194	CEBPD	ALDH8A1	1700019D03RIK	ARFGAP3	AREG
ACRBP	ARHGAP18	ATG9B	AFF1	LSM5	IL18	BBOF1	ACVR2B	EDN1	C2ORF68	CFL1	ALK	1700019G17RIK	ARHGAP18	ARFGEF3
ACSF3	ARHGDIB	ATP12A	AFF4	MAP4K1	IL1RN	BC030499	ACYP2	EDN2	C2ORF70	CHKB	ALPK2	1700020L24RIK	ARHGDIB	ARHGAP25
ACSL1	ARHGEF3	AVIL	AFG3L2	MST1	IQCG	BIRC7	ADAL	EFNA3	C2ORF72	CHRDL1	ALS2CR11	1700021F05RIK	ARHGEF3	ARHGAP40
ACSL3	ARHGEF6	AWAT2	AFMID	MTUS2	ITGA4	BRICD5	ADAM15	ELMSAN1	C2ORF82	CHSY3	ALX1	1700022I11RIK	ARHGEF6	ARHGDIG
ACSL5	ARID3B	B3GAT2	AGBL3	MXD3	ITK	BSN	ADAM19	ELP6	C3ORF62	CKMT2	AMBN	1700023F06RIK	ARID3B	ARHGEF28
ACSS2	ARL16	B4GALNT1	AGL	NFE2	KCNQ4	C10ORF10	ADAM8	ENKD1	C4ORF27	CLEC12A	AMELX	1700024P16RIK	ARL16	ARHGEF38
ACTA2	ARPC2	B4GAT1	AGPAT4	NNMT	KLHL6	C10ORF11	ADAMTS4	FADS6	C5ORF24	CLEC7A	AMER2	1700025G04RIK	ARPC2	ARHGEF9
ACTG2	ARRDC1	BBIP1	AGPAT5	NUDT15	KMO	C10ORF2	ADAMTS9	FAM213A	C5ORF63	CNRIP1	ANKAR	1700029J07RIK	ARRDC1	ARL14EP
ACTN1	ARSA	BBS1	AGPS	P2RX1	KY	C10ORF35	ADAR	FAM219B	C6ORF226	COLQ	ANKDD1B	1700030J22RIK	ARSA	ARMT1
ACTN4	ASH1L	BCAS1	AGTPBP1	PITX2	KYNU	C11ORF31	ADCK2	FAM64A	C6ORF25	CORO1A	ANKFN1	1700030K09RIK	ASH1L	ASIC1
ACTR2	ASL	BNIPL	AHI1	POU2F3	LEPR	C11ORF42	ADCK3	FILIP1	C7ORF43	CTSS	ANKRD31	1700037C18RIK	ASL	ASPG
ACTR3	ASS1	BOLA2	AHSA2	PRF1	MAR.1	C11ORF49	ADCK4	GCFC2	C9ORF9	CX3CR1	ANKRD45	1700037H04RIK	ASS1	ASUN
ACY1	ATAD2B	BORCS7	AIDA	PTGIS	MCOLN2	C11ORF57	ADCY4	GDNF	CA12	CXCR2	ANKRD55	1700047I17RIK2	ATAD2B	ASXL3
ADAM10	ATG13	BRAT1	AKAP8	PTPMT1	MCOLN3	C11ORF58	ADI1	GFRA2	CACNA1I	CYP11A1	ANKRD7	1700049G17RIK	ATG13	ATG101
ADAM12	ATP13A3	BRINP3	ALCAM	QPRT	MEIS2	C11ORF74	ADNP	GLMP	CAMK2B	CYSLTR1	ANKS1A	1700066M21RIK	ATP13A3	ATP10B
ADAM9	ATP6V1D	BRK1	ALDH18A1	RBP4	MFAP5	C11ORF84	ADO	GNMT	CDH16	CYTH4	ANKS1B	1700088E04RIK	ATP6V1D	ATP2B2
ADAMTS1	ATP6V1E1	C1QTNF3	ALG14	SCARNA13	MRO	C11ORF96	ADRB1	GP1BB	CDX1	DDX3Y	ANO2	1700102P08RIK	ATP6V1E1	ATP6V1C2
ADAMTS12	ATXN10	CACNB1	ALG8	SCARNA2	MYLK3	C12ORF10	AEBP2	GUCD1	CEACAM16	DIO3	ANO7	1700112E06RIK	ATXN10	AZIN2
ADAMTS15	AURKAIP1	CADM3	ALKBH1	SCO2	MYO1G	C12ORF65	AES	HES6	CEMIP	DKK2	ANOS1	1700123O20RIK	AURKAIP1	B3GLCT
ADAMTS2	AZI2	CALML3	AMMECR1L	SERPINA6	NCKAP1L	C14ORF166	AFAP1	HGH1	CHAD	DLEU2	ANXA10	1810009A15RIK	AZI2	B4GALNT4
ADAT1	B4GALT2	CARNS1	AMN1	SERPINC1	NEURL1B	C14ORF2	AFTPH	HIST3H2A	CHST13	DLK1	ANXA13	1810011O10RIK	B4GALT2	BACE2
ADCY6	BCAP31	CCAR2	ANAPC1	SERPIND1	NHEJ1	C14ORF37	AGAP1	HP	CIDEC	DNASE1L3	AP3B2	1810013L24RIK	BCAP31	BARX2
ADD1	BCL7A	CCDC174	ANAPC10	SLA	NPL	C16ORF13	AGAP3	HPX	CLDND2	EID2	APITD1-CORT	1810022K09RIK	BCL7A	BATF
ADH5	BCR	CCDC189	ANAPC4	SLC25A34	NRG4	C16ORF90	AGFG1	IBA57	COL26A1	EPB42	AQP2	1810026J23RIK	BCR	BC021891
ADIPOR1	BIRC5	CCL28	ANGPTL2	SLC26A1	P2RY14	C17ORF107	AGK	ICAM4	CPA5	ERP27	AQP7	1810030O07RIK	BIRC5	BC026585
ADIPOR2	BLOC1S2	CELSR1	ANKRD10	SLC3A1	PAPPA2	C17ORF50	AGPAT1	IFT22	CREB3L3	ERV3	ARHGAP15	1810037I17RIK	BLOC1S2	BCL11A
ADK	C1QTNF1	CELSR2	ANKRD28	SLC4A1	PDE1A	C17ORF75	AGPAT3	IL17C	CRNN	EVI2A	ARHGEF33	1810043G02RIK	C1QTNF1	BDNF
ADM	C1QTNF6	CERS4	ANKRD50	SLC5A11	PDE6C	C19ORF47	AGPAT9	IL23A	CRTAC1	F10	ARL14	1810043H04RIK	C1QTNF6	BEGAIN
ADNP2	CALCOCO1	CERS6	ANKS6	SMTNL2	PEX5L	C19ORF53	AGTRAP	IQSEC2	CRYBB2	F13B	ARMC2	1810055G02RIK	CALCOCO1	BICD1
ADORA2B	CALR	CFAP20	ANTXR1	SNX22	PGC	C19ORF66	AHCTF1	KANK4	CTRL	F2RL2	ARMC3	1810065E05RIK	CALR	BLOC1S6
ADPGK	CALU	CFAP36	ANTXR2	STAB2	PIK3AP1	C19ORF67	AHCY	KCND1	DISP2	FAM120AOS	ARSD	2010003K11RIK	CALU	BMPR1B
ADPRH	CASC3	CHADL	AP1AR	TBX20	PKHD1L1	C19ORF68	AHCYL1	LGALS7	DNASE2	FAM162B	ARSF	2010107E04RIK	CASC3	BOC
ADPRHL2	CAV1	CHMP3	AP3B1	TM4SF5	PLEK	C1ORF123	AHDC1	LIN7A	DPYSL5	FANCE	ARSH	2010107G23RIK	CAV1	BORCS5
ADRBK1	CCDC107	CHP1	AP3S1	TMEM100	PRDM14	C1ORF131	AHR	LIN7B	DUOXA2	FGB	ASB11	2010111I01RIK	CCDC107	BRDT
ADRM1	CCDC47	CHTOP	AP4E1	TMSB4X	PRDM6	C1ORF145	AIMP2	LRRC36	EMX1	FLRT2	ASB15	2010300C02RIK	CCDC47	BRINP1
ADSL	CCDC53	CKMT1	APBB2	TNNC1	PTPRC	C1ORF198	AK2	LURAP1L	ENOSF1	FLT3	ASB9	2010315B03RIK	CCDC53	BTBD8
ADSS	CCDC59	CLCA2	APIP	VWCE	RBM44	C1ORF43	AK4	LYPD3	ERICH4	FMO4	ASIC2	2200002D01RIK	CCDC59	C2CD5
AEBP1	CCNE1	CLEC11A	APPBP2		RIMKLB	C1ORF56	AKAP11	MAPK8IP1	F9	FMR1NB	ASMT	2210013O21RIK	CCNE1	C4B
AGA	CCNE2	CMAH	APPL2		RNF157	C1QTNF5	AKAP7	MAST1	FAM163B	FOXF2	ASTN1	2210016F16RIK	CCNE2	CAAP1
AGER	CCNJL	CNTFR	APTX		RNF17	C20ORF195	AKAP9	MATN4	FAM177A1	G0S2	ASTN2	2210016L21RIK	CCNJL	CACFD1
AGFG2	CCNL1	COA3	AQR		RUNDC3B	C20ORF24	AKIRIN2	MBLAC2	FBXO24	GABRE	ATOH1	2210404O09RIK	CCNL1	CACNA1C
AGGF1	CCNL2	COA4	ARFGEF1		RUNX1T1	C22ORF23	AKT1	MCMBP	FBXO39	GABRP	ATP1A4	2210407C18RIK	CCNL2	CACNA2D1
AGPAT2	CCT4	COL17A1	ARHGAP10		SACS	C2ORF40	AKT1S1	MFSD12	FER1L5	GALNT6	ATP4A	2300009A05RIK	CCT4	CACNB4
AGRN	CCZ1	COL5A3	ARHGAP12		SALL1	C2ORF44	AKT2	MMP17	FFAR1	GAP43	ATP6V0E1	2310009B15RIK	CCZ1	CACUL1
AHCYL2	CD34	COL8A1	ARHGAP31		SDSL	C3ORF14	ALDH16A1	MOB3C	G6PD	GAS5	AXDND1	2310011J03RIK	CD34	CADPS2
AHNAK	CD63	COL9A2	ARHGAP42		SERP2	C4BPB	ALDH1A3	MRPL57	GALR3	GATA4	B3GAT1	2310022A10RIK	CD63	CAGE1
AHSA1	CDC25A	COPG1	ARHGAP44		SGPP2	C5ORF15	ALDH1B1	MYH11	GCGR	GATA6	BANK1	2310022B05RIK	CDC25A	CAMK1D
AIF1L	CDCA8	COPRS	ARHGEF10		SH3TC1	C5ORF30	ALDH2	NATD1	GFRA3	GC	BHMT2	2310030G06RIK	CDCA8	CAMSAP2
AIFM1	CDCP1	COX6B2	ARHGEF12		SLC13A4	C5ORF52	ALDH3B1	NELFCD	GLRA1	GIMAP1	BLNK	2310033P09RIK	CDCP1	CAPSL
AIG1	CDH3	CPED1	ARHGEF17		SLC14A1	C6ORF136	ALDH3B2	NIFK	GLYAT	GIMAP5	BMP10	2310035C23RIK	CDH3	CARD9
AIMP1	CDH5	CPQ	ARHGEF7		SLC27A2	C6ORF62	ALDH5A1	NRGN	GM24083	GJB5	BMPER	2310036O22RIK	CDH5	CARF
AIP	CDK12	CRACR2B	ARID2		SLC2A5	C6ORF89	ALDH7A1	NTMT1	GNGT1	GKN1	BOD1L1	2310039H08RIK	CDK12	CARNMT1
AK3	CDK20	CSDC2	ARID4A		SLIT1	C7ORF25	ALDH9A1	NUDT8	GPR171	GNAT2	BOLL	2310057J18RIK	CDK20	CASC1
AKAP1	CDK5	CSPG4	ARL13B		SNAP91	C7ORF49	ALDOA	OASL2	GPRIN1	GNGT2	BRINP2	2310061I04RIK	CDK5	CBARP
AKAP10	CDK6	CTIF	ARL15		SNORD17	C7ORF55	ALDOC	OPN1SW	GSC2	GPR55	BRS3	2410002F23RIK	CDK6	CCDC129
AKAP12	CDKN2D	CTNND2	ARL2BP		SYT13	C8ORF82	ALG10B	ORAI2	GUCA2B	GREB1	BSX	2410004B18RIK	CDKN2D	CCDC148
AKAP13	CENPM	CTXN1	ARL5B		SYT14	C9ORF114	ALG11	OSER1	HAPLN4	GREM2	BTBD16	2410015M20RIK	CENPM	CCDC149
AKAP2	CETN3	CYB561A3	ARL6IP1		TBX4	C9ORF142	ALG13	P2RX2	HBE1	GSPT2	BTBD17	2410016O06RIK	CETN3	CCDC152
AKAP8L	CFL2	CYBA	ARMC8		TDRD5	C9ORF16	ALG2	P2RX6	HES4	GYPA	C10ORF107	2410089E03RIK	CFL2	CCDC158
AKR1A1	CFLAR	CYGB	ARNTL		TMEM108	C9ORF84	ALG6	P3H1	HOXA6	H19	C11ORF53	2410131K14RIK	CFLAR	CCDC171
AKT3	CHCHD4	CYP4B1	ARNTL2		TMEM27	CA2	ALG9	P3H4	HPCA	H3F3C	C11ORF63	2510002D24RIK	CHCHD4	CCDC27
AKTIP	CHD3	CYSTM1	ARRB1		TNNI1	CA3	ALKBH3	PARD6A	HTR6	HAND2	C12ORF29	2510009E07RIK	CHD3	CCNO
ALAD	CHERP	D10JHU81E	ARRDC3		TNNT3	CACNA1F	ALKBH6	PDZD3	IFITM5	HCN2	C12ORF50	2510039O18RIK	CHERP	CDH10
ALAS1	CHMP6	D8ERTD82E	ARRDC4		TREM2	CACNA1S	ALKBH8	PDZD7	INSL5	HEXIM2	C12ORF56	2610002M06RIK	CHMP6	CDH13
ALAS2	CLCC1	DACH1	ARSB		TRERF1	CALB2	ALMS1	PDZK1	KCNH4	HEY2	C14ORF159	2610008E11RIK	CLCC1	CDH17
ALDH3A2	CLCF1	DBP	ARSK		TRMT61B	CALCOCO2	ALOX12	PENK	KCNJ11	HHIPL1	C14ORF79	2610020H08RIK	CLCF1	CDIP1
ALDH4A1	CLDN15	DEF6	ARVCF		UCHL1	CALML6	ALOX5AP	PIP5KL1	KCNS1	HIST1H1B	C15ORF41	2610028H24RIK	CLDN15	CDK15
ALDH6A1	CLDND1	DENND2D	ASAP1		USP50	CARD11	ALOXE3	PIPOX	KIAA0513	HIST1H2AC	C15ORF59	2610042L04RIK	CLDND1	CDKL5
ALG12	CLN3	DENND6A	ASB3			CASP10	AMACR	PITHD1	KIAA0753	HIST1H2AD	C16ORF52	2610044O15RIK8	CLN3	CDNF
ALG3	CLN5	DENND6B	ASCC1			CATSPERG	AMIGO3	PM20D1	KIAA1147	HIST1H2AE	C16ORF62	2610301B20RIK	CLN5	CDYL2
ALKBH5	CLPB	DIEXF	ASCC3			CC2D2B	AMMECR1	PPARA	KIAA1551	HIST1H2AG	C16ORF72	2610305D13RIK	CLPB	CELA2A
ALKBH7	CLPTM1	DNASE1L2	ASPH			CCDC83	AMOTL2	PRR7	KLHL35	HIST1H2AI	C17ORF53	2610507B11RIK	CLPTM1	CELF4
ALPL	CMPK1	DND1	ASPSCR1			CCL19	AMPD3	PRRT2	KMT5B	HIST1H2BH	C17ORF58	2610524H06RIK	CMPK1	CELF5
ALS2	CMTM7	DNLZ	ASXL1			CD163	AMZ2	PTCH2	KRT82	HIST1H2BJ	C18ORF25	2610528A11RIK	CMTM7	CEP112
ALS2CL	CNNM2	DOHH	ASXL2			CD207	ANAPC11	PTRH1	LAMB4	HIST1H2BK	C18ORF54	2610528J11RIK	CNNM2	CEP128
AMBRA1	CNOT3	DOK3	ATAD2			CD40LG	ANGEL2	PXYLP1	LEAP2	HIST1H3B	C18ORF63	2700029M09RIK	CNOT3	CEP170B
AMD1	CNTROB	DPEP1	ATF2			CD79B	ANGPT1	PYM1	LGALS2	HIST1H3C	C1ORF101	2700049A03RIK	CNTROB	CEP83
AMDHD2	COG8	DPYD	ATF7IP			CDK3-PS	ANGPT2	RASD2	LIM2	HIST1H3D	C1ORF111	2700060E02RIK	COG8	CEP85L
AMFR	COL1A2	DXO	ATG10			CDX2	ANK1	RASL10A	LINGO4	HIST1H3E	C1ORF127	2700062C07RIK	COL1A2	CEP89
AMIGO1	COMMD10	EFCAB14	ATG16L2			CELF3	ANKHD1	REEP2	LRRC46	HIST1H4B	C1ORF158	2700081O15RIK	COMMD10	CFAP45
AMOT	COPE	EFCAB2	ATL1			CELSR3	ANKIB1	RNF208	LTB	HIST2H2AC	C1ORF95	2700094K13RIK	COPE	CFAP53
AMOTL1	COQ9	EGFL8	ATOX1			CETP	ANKLE2	RNLS	LY6G6C	HLX	C1QL2	2700097O09RIK	COQ9	CHIC1
AMPD2	COX18	EGR1	ATP10A			CFAP73	ANKMY2	RTCA	LYL1	HOXA10	C20ORF196	2810004N23RIK	COX18	CHRNB2
AMT	CRABP2	EIF3C	ATP11A			CFAP77	ANKRA2	SAMD14	MIOX	HOXA11	C21ORF91	2810006K23RIK	CRABP2	CHST10
ANAPC13	CRTC3	EMC1	ATP11C			CFD	ANKRD11	SASH3	MMP24	HOXD9	C2ORF47	2810021J22RIK	CRTC3	CHST9
ANAPC16	CRY1	EMC3	ATP2A2			CHD5	ANKRD13D	SEP.3	MMP7	HPD	C2ORF61	2810403A07RIK	CRY1	CIITA
ANAPC2	CSGALNACT1	EMC4	ATP5D			CHGA	ANKRD16	SFTPD	MMP9	HPGDS	C2ORF66	2810408A11RIK	CSGALNACT1	CILP
ANAPC5	CSGALNACT2	EMC7	ATP5G2			CHMP4A	ANKRD23	SGTB	MOGAT2	HSD17B2	C2ORF71	2810417H13RIK	CSGALNACT2	CIPC
ANAPC7	CTDSP1	EMC8	ATP5S			CHST8	ANKRD26	SHD	MOGAT3	HSD3B1	C3ORF17	2810428I15RIK	CTDSP1	CLDN10
ANG	CTSB	EMC9	ATP6V0A2			CIB3	ANKRD33B	SLC15A3	MPP4	HSH2D	C3ORF18	2810459M11RIK	CTSB	CLIP4
ANGPTL4	CTSK	EMILIN2	ATP6V1H			CLDN9	ANKRD39	SLC2A10	MSMP	IGSF1	C3ORF20	2810474O19RIK	CTSK	CMSS1
ANK2	CTSZ	ENDOV	ATP9A			CLEC18A	ANKRD40	SLC2A6	MYL5	IGSF11	C3ORF33	2900026A02RIK	CTSZ	CNBD2
ANK3	CYB561	ENTHD2	ATP9B			CNFN	ANKRD49	SLC35F6	PDE6G	IL10RA	C3ORF52	3010026O09RIK	CYB561	CNTN1
ANKFY1	CYB5A	ENTPD2	ATR			CNNM1	ANKRD52	SLC37A2	PLIN1	IL1A	C4ORF17	3110001I22RIK	CYB5A	CNTRL
ANKLE1	CYP27A1	ESR1	ATRNL1			CNTD2	ANKS3	SLC52A2	PNPLA5	IL33	C4ORF22	3110002H16RIK	CYP27A1	COL4A3
ANKRD12	DAGLB	ETV1	ATXN3			CNTNAP2	ANLN	SLC5A2	PPP1R1B	ISLR2	C4ORF33	3110009E18RIK	DAGLB	COL9A1
ANKRD13A	DALRD3	ETV4	ATXN7			CPA4	ANO1	SLC5A5	PRLH	ITGB2	C4ORF36	3110021N24RIK	DALRD3	COLGALT2
ANKRD13C	DCAF7	EVA1B	ATXN7L1			CPNE9	ANO6	SLC7A4	PRR33	KBTBD6	C4ORF45	3110035E14RIK	DCAF7	CORO6
ANKRD17	DCLRE1B	EVA1C	AURKA			CPO	ANXA1	SP6	PRSS21	KCNC4	C4ORF47	3110040N11RIK	DCLRE1B	CPA6
ANKRD24	DCTN3	EXOC3L2	AVEN			CPS1	ANXA7	SPACA6	PRSS57	KCNK3	C4ORF50	3110043O21RIK	DCTN3	CREB5
ANKRD27	DDA1	F2	AXIN1			CREG2	AP1G1	SPEF1	R3HDML	KDM5D	C5	3110052M02RIK	DDA1	CRISPLD1
ANKRD37	DDR1	F8	AXIN2			CSRP3	AP1M1	STK26	RAB26	KLB	C5ORF22	3110062M04RIK	DDR1	CSMD1
ANKRD44	DDX18	FAM101A	BACE1			CSTA	AP1M2	SYNGR3	RAX2	KNDC1	C5ORF34	3110082I17RIK	DDX18	CSRNP3
ANKRD46	DDX20	FAM171A2	BACH2			CTNNA3	AP1S1	TAS1R3	RETN	L1TD1	C5ORF42	3632451O06RIK	DDX20	CXCL14
ANKRD54	DDX23	FAM173A	BAHCC1			CTRB1	AP1S3	TBX6	RIMBP3	LDOC1L	C5ORF46	3830406C13RIK	DDX23	CYP39A1
ANKRD6	DDX42	FAM204A	BAIAP2L1			CXORF36	AP3M1	TDRP	RNASE_MRP	LHX2	C6	4732456N10RIK	DDX42	CYP46A1
ANKRD9	DDX56	FAM21	BAMBI			CXORF65	AP3S2	TMEM237	RNF183	LIN28A	C6ORF118	4833420G17RIK	DDX56	DAPK2
ANKZF1	DEGS1	FAM210B	BANP			CYB5R2	AP4B1	TMEM251	RPS12-PS3	LLPH	C6ORF132	4833439L19RIK	DEGS1	DCLK1
ANO10	DERL1	FAM212A	BATF3			CYP2J2	AP4S1	TMEM263	SCARNA16	LPAR3	C6ORF163	4921507P07RIK	DERL1	DDX60
ANO8	DHRS13	FAM213B	BBS9			CYP2U1	APAF1	TMPRSS13	SCARNA6	LRCH4	C6ORF203	4921524J17RIK	DHRS13	DEPTOR
ANP32A	DIABLO	FAM222B	BBX			CYP4F22	APBB1	TNF	SCGB1C1	LRRC17	C7	4921536K21RIK	DIABLO	DGKI
ANP32B	DIXDC1	FAM227A	BCAR3			CYP51A1	APBB1IP	TRPV4	SCNN1D	LRRC19	C8A	4930402H24RIK	DIXDC1	DHDH
ANP32E	DLG3	FAT2	BCL6B			DDX39A	APCDD1	TSPAN1	SDR16C5	LST1	C8ORF22	4930404N11RIK	DLG3	DIO2
ANPEP	DLG4	FBXW9	BCL7B			DGKB	APEH	U2SURP	SEC14L3	LY86	C8ORF34	4930427A07RIK	DLG4	DNAAF5
ANXA11	DLST	FEZ1	BDH2			DHH	APEX2	UVSSA	SERPINA10	LZTS1	C8ORF4	4930430F08RIK	DLST	DNAH17
ANXA2	DNAJB11	FIBIN	BDP1			DHRSX	API5	VIMP	SHH	MAB21L2	C8ORF46	4930453N24RIK	DNAJB11	DNAH2
ANXA3	DNAJB9	FNDC4	BEND3			DLGAP1	APITD1	VPS37D	SLC13A2	MAGEL2	C9ORF135	4930486L24RIK	DNAJB9	DNAH7A
ANXA4	DNAJC21	FOSB	BEND4			DLL3	APLF	VSIG10L	SLC22A6	MALAT1	C9ORF24	4930503L19RIK	DNAJC21	DNAH8
ANXA5	DPP3	FOXJ1	BEND7			DNAH3	APLN	WDR83OS	SLC22A8	MASP1	C9ORF64	4930523C07RIK	DPP3	DNAJC12
ANXA6	DSG2	FOXRED2	BFSP1			DRGX	APOC1	WDR86	SLC2A4RG	MEG3	C9ORF72	4930550C14RIK	DSG2	DNM3
AOC2	DSTYK	FOXS1	BHLHE41			DTHD1	APOE	WFIKKN1	SLC30A3	MGST2	C9ORF85	4930562C15RIK	DSTYK	DOC2A
AP1B1	DUS3L	GALK1	BICC1			EFCAB6	APOOL	WNT10A	SLC51A	MIA3	C9ORF91	4930579G24RIK	DUS3L	DOCK10
AP2A2	DUSP1	GALNT16	BIN3			EIF3J	APPL1	WNT5B	SLC7A3	MIR17HG	CA1	4931406C07RIK	DUSP1	DOCK3
AP2M1	DUSP7	GATB	BIVM			ENPP6	ARAP3	WNT9A	SNCB	MNS1	CA10	4931406P16RIK	DUSP7	DOCK4
AP2S1	E2F1	GDF11	BLMH			ENTPD8	ARF1	XIRP1	SNORA24	MRAP	CA13	4931414P19RIK	E2F1	DOK7
AP3D1	ECE2	GDPD3	BMP2K			EPS8L3	ARF5	XXYLT1	SNORA30	MRPL36	CACNA1B	4931428F04RIK	ECE2	DPH6
APBA3	EEF2K	GEMIN2	BNC1			EPX	ARF6	YAE1D1	SNORA35	MSX1	CACNA1E	4932438A13RIK	EEF2K	DTD2
APC	EEFSEC	GGCT	BPGM			ERN2	ARFGAP1		SNORA4	NCF2	CACNA2D3	4933411K16RIK	EEFSEC	DTNA
APEX1	EFNB3	GGN	BRAF			ESM1	ARHGAP11A		SNORA44	NCF4	CACNA2D4	4933427D14RIK	EFNB3	DUOX1
APH1A	EFS	GJB1	BRCA1			ETV2	ARHGAP17		SNORA47	NEAT1	CACNB2	4933434E20RIK	EFS	DYRK3
APLNR	EIF2A	GLCCI1	BRCA2			FABP1	ARHGAP19		SNORA48	NEIL2	CACNG4	5031439G07RIK	EIF2A	DZANK1
APLP2	EIF2AK4	GLT8D2	BRD1			FABP6	ARHGAP21		SNORA73	NFAM1	CADM2	5730409E04RIK	EIF2AK4	EBF1
APOA1BP	EIF2B1	GNG8	BRE			FAM110D	ARHGAP23		SNORD10	NLRC3	CADPS	5730455P16RIK	EIF2B1	EBF3
APOO	EIF2B4	GP1BA	BRIP1			FAM180B	ARHGAP24		SNORD14	NOSTRIN	CALN1	5730508B09RIK	EIF2B4	ECM2
APP	EIF4A3	GPD1	BRMS1L			FAM183A	ARHGAP27		SNORD2	NOTUM	CAMK2A	5730559C18RIK	EIF4A3	EDRF1
AQP1	EIF4G2	GPSM1	BRWD1			FANK1	ARHGAP28		SNORD28	NPY1R	CAMLG	6030419C18RIK	EIF4G2	EFHB
ARAF	ELF1	GPT	BRWD3			FAXDC2	ARHGAP33		SNORD29	NR5A2	CAPN13	6030458C11RIK	ELF1	EGF
ARAP1	ELMO2	GRIN3B	BTAF1			FBP2	ARHGAP4		SNORD31	NRN1	CAPN14	6330403A02RIK	ELMO2	EGFL6
ARAP2	EMG1	GTF3C2	BTBD9			FGF21	ARHGAP5		SNORD33	NUP62CL	CAPS2	6330408A02RIK	EMG1	EGFLAM
ARCN1	ENAH	GTPBP6	BTRC			FGF23	ARHGAP9		SNORD34	OLFML1	CARTPT	6330416G13RIK	ENAH	ELOVL4
ARF3	EPHB4	H2-AA	BUB1			FH	ARHGEF11		SNORD37	OLR1	CASQ1	6430548M08RIK	EPHB4	EML5
ARF4	ERCC4	HACD2	BUB1B			FITM1	ARHGEF15		SNORD52	PALM3	CASS4	6430571L13RIK	ERCC4	EML6
ARFGAP2	ERI2	HMCES	BUB3			FNDC8	ARHGEF16		SNORD81	PAPL	CATSPERB	6430573F11RIK	ERI2	EMSY
ARFGEF2	ERLIN2	HNRNPDL	BUD13			FOXA2	ARHGEF2		SNORD99	PAQR5	CCDC113	6720489N17RIK	ERLIN2	ENKUR
ARFIP1	ESRP2	HYAL3	BZW1			FOXN4	ARHGEF40		SNORND104	PARS2	CCDC146	8030462N17RIK	ESRP2	ENOX1
ARFIP2	ETV6	HYPK	C2			FOXP3	ARHGEF5		SNOU2_19	PATL2	CCDC150	8430408G22RIK	ETV6	ENPP3
ARFRP1	EXOSC2	ICAM5	C2CD3			FRMD1	ARID1A		SNOU2-30	PHYHIPL	CCDC170	9030617O03RIK	EXOSC2	EPB41L4A
ARGLU1	EXTL1	IDNK	CABLES1			FSHR	ARID4B		SNOU85	PKIB	CCDC180	9030624J02RIK	EXTL1	EPG5
ARHGAP1	EZH1	IL34	CACHD1			FTCD	ARIH1		SPHKAP	PKLR	CCDC184	9130008F23RIK	EZH1	EPHB1
ARHGAP22	F2RL1	IRAK3	CACNA1A			FTL	ARL10		STK17A	PLAC1	CCDC36	9130011E15RIK	F2RL1	EPM2A
ARHGAP26	FAAH	IRF5	CACNA1G			GABRR2	ARL3		SUGCT	PLCH1	CCDC38	9130019O22RIK	FAAH	EPSTI1
ARHGAP29	FADS2	IRS1	CACNB3			GAS2L2	ARL4A		SUN5	PLD6	CCDC39	9130023H24RIK	FADS2	ERBB4
ARHGAP32	FAIM	ITGA8	CAMTA1			GAST	ARL4D		SYT8	PLLP	CCDC42	9130401M01RIK	FAIM	ERCC6L2
ARHGAP39	FAM102A	ITGB1BP2	CAND2			GBX1	ARL5A		TCTE1	PPBP	CCDC60	9230110C19RIK	FAM102A	ERMARD
ARHGAP6	FAM109B	ITGB7	CANT1			GCG	ARL6		TDRD10	PPP1R3E	CCDC67	9430015G10RIK	FAM109B	ESRRB
ARHGAP8	FAM110A	ITPKA	CAPN1			GCN1	ARL6IP4		TGM5	PPP1R3G	CCDC81	9430016H08RIK	FAM110A	ESRRG
ARHGDIA	FAM129B	JADE1	CAPRIN2			GIPC3	ARL6IP6		THEMIS2	PRR15	CCDC85A	9430020K01RIK	FAM129B	EVPL
ARHGEF1	FAM35A	KANSL1	CARD14			GJC2	ARL8A		THPO	PSCA	CCER1	9430038I01RIK	FAM35A	EXOC3L4
ARHGEF10L	FAM3A	KANSL1L	CARS2			GM8225	ARL8B		TIMM8A	PTGER3	CCL3	9530053A07RIK	FAM3A	EYA1
ARHGEF18	FAM46C	KANSL2	CASC4			GNAT1	ARMC10		TMEM145	PVT1	CCL4	9530068E07RIK	FAM46C	EYA2
ARHGEF25	FAM49A	KANSL3	CASC5			GNB3	ARMC5		TMEM150B	RAB37	CCNA1	9830147E19RIK	FAM49A	F5
ARHGEF26	FAM53C	KAT6A	CASP6			GNG13	ARMC6		TMEM190	RAB3B	CCR7	9930012K11RIK	FAM53C	FAIM2
ARID1B	FAM83H	KAT7	CASP8			GOT1L1	ARMC7		TMEM213	RBP2	CD244	9930021J03RIK	FAM83H	FAM129C
ARID3A	FAM98A	KAZN	CASP9			GPI	ARMCX1		TMEM92	RERG	CD27	9930111J21RIK1	FAM98A	FAM13A
ARID5A	FBLIM1	KCNAB3	CBL			GPR17	ARMCX2		TNFSF14	RGS17	CD5L	A130010J15RIK	FBLIM1	FAM13C
ARID5B	FBRSL1	KCNK4	CBLB			GRM2	ARMCX3		TRANK1	RHD	CD69	A230046K03RIK	FBRSL1	FAM166B
ARIH2	FBXL6	KCNK7	CBR4			GRM4	ARMCX4		TREX2	RIPPLY1	CD80	A230050P20RIK	FBXL6	FAM171B
ARL1	FBXW8	KCTD1	CC2D2A			GRM6	ARMCX5		TSNAXIP1	RMRP	CD8B	A230065H16RIK	FBXW8	FAM179A
ARL2	FEM1B	KDF1	CCBL1			GYG2	ARMCX6		TSSK3	RPL39	CDH12	A3GALT2	FEM1B	FAM184A
ARL4C	FGF1	KDM7A	CCBL2			HAAO	ARNT		TTLL9	RPP25	CDH18	A430005L14RIK	FGF1	FAM198B
ARL6IP5	FKBP10	KIF9	CCDC102A			HAMP	ARPC3		U12	RPPH1	CDH22	A430105I19RIK	FKBP10	FAM208A
ARMC1	FKBPL	KLC3	CCDC126			HBA	ARPC4		VAX2	RPS6KL1	CDH4	A630023A22RIK	FKBPL	FAM208B
ARMC9	FLCN	KLHDC9	CCDC13			HBA-X	ARPC5		WDR97	RSC1A1	CDH7	A830010M20RIK	FLCN	FAM220A
ARPC1A	FNBP4	KLHL3	CCDC138			HCST	ARPC5L		WFDC5	RTL1	CDH8	A830080D01RIK	FNBP4	FAM234A
ARPC1B	FOXRED1	KLHL40	CCDC141			HENMT1	ARRB2		WISP2	RWDD2A	CECR1	AA415398	FOXRED1	FAM71F2
ARPP19	FXYD6	KLRG2	CCDC18			HGD	ART4		WWC3	S100A9	CELA1	AA986860	FXYD6	FAP
ARRDC2	FZD5	KMT2B	CCDC50			HIGD1B	ARV1		XPNPEP2	SCARNA10	CERKL	AAR2	FZD5	FAR2
ARSG	FZD6	KMT2C	CCDC57			HLA-DMA	AS3MT		XRRA1	SEZ6L2	CERS3	AARD	FZD6	FAT4
ASAH1	GANC	KMT2E	CCDC62			HM13	ASAP3		Y_RNA	SGCE	CES1H	AATK	GANC	FAXC
ASAP2	GATSL3	LACC1	CCDC64			HOXC8	ASB1			SLC11A1	CFAP206	AB124611	GATSL3	FCHO1
ASB8	GDF15	LAG3	CCDC66			HOXC9	ASB13			SLC26A6	CFAP44	ABCA8A	GDF15	FGF13
ASCC2	GDI2	LAMTOR1	CCDC84			HRH2	ASB6			SLC27A5	CFAP52	ABCA8B	GDI2	FGF14
ASF1A	GDPD1	LDHD	CCDC85C			HSD17B1	ASB7			SLC28A1	CFAP57	ABCB11	GDPD1	FGFR4
ASNA1	GIMAP6	LDLRAD4	CCDC88A			HSD17B14	ASF1B			SLC2A2	CFAP58	ABCB1A	GIMAP6	FIGF
ASNS	GIPC2	LENEP	CCK			HSD17B8	ASH2L			SLC35F2	CFAP70	ABCB1B	GIPC2	FLRT1
ASRGL1	GJB3	LHB	CCNC			HSF5	ASNSD1			SLC38A4	CHAT	ABCC3	GJB3	FMN1
ATAD3A	GLB1	LMOD1	CCNT2			HTRA4	ASPM			SLC6A12	CHI3L2	ABCG4	GLB1	FNDC1
ATE1	GLRX	LRRC16B	CCNY			IGFN1	ASPRV1			SLC6A4	CHIT1	ABHD17A	GLRX	FNDC7
ATF3	GLUL	LRRC24	CCNYL1			IHH	ASTE1			SMPD3	CHL1	ABHD17B	GLUL	FOCAD
ATF4	GM2A	LRRC51	CD109			IL11RA	ATAD1			SNCA	CHRNA2	ABHD17C	GM2A	FRMPD4
ATF5	GMEB1	LRRC73	CD274			IL12A	ATAD5			SNHG12	CHRNB3	ABHD18	GMEB1	FSCN2
ATF6	GMPR2	LRRTM2	CD36			IL4I1	ATAT1			SNHG3	CIB4	AC084822.2	GMPR2	FZD10
ATG12	GNB2L1	LURAP1	CD38			IL4R	ATF1			SNHG5	CKM	AC109138.1	GNB2L1	FZD3
ATG2A	GNG12	LYSMD2	CD9			IQCA1L	ATF6B			SNHG6	CLCA1	AC151602.2	GNG12	GALNT14
ATG2B	GNL2	LYSMD4	CDC14A			ITGAE	ATF7			SNHG7	CLDN11	AC182748.1	GNL2	GALNT18
ATG3	GOLGA3	MAGI2	CDC14B			ITIH3	ATG14			SNRPN	CLDN14	ACAA1A	GOLGA3	GDA
ATG4A	GPANK1	MALSU1	CDC40			JSRP1	ATG16L1			SNX20	CLDN18	ACAA1B	GPANK1	GDAP1L1
ATG4D	GPC4	MAP1A	CDC42BPA			KCNAB1	ATG4B			SOD3	CLDN20	ACAD12	GPC4	GGT7
ATG7	GPR155	MAP3K15	CDC42EP3			KCNG2	ATG4C			SPATA5L1	CLSTN2	ACAP1	GPR155	GIMAP8
ATIC	GPT2	MAPK12	CDC42SE2			KCNH3	ATG5			SPI1	CLUL1	ACAT3	GPT2	GLI3
ATL2	GRB7	MAPT	CDC5L			KCNJ12	ATG9A			SPN	CLVS2	ACKR1	GRB7	GLIS3
ATM	GRN	ME3	CDCA2			KCNJ14	ATHL1			SRPX2	CMA1	ACKR3	GRN	GLRB
ATP11B	GRPEL1	MECOM	CDCA7			KIAA0141	ATL3			STARD9	CNBD1	ACOT1	GRPEL1	GPA33
ATP1A1	GSR	METRN	CDH11			KIAA0196	ATMIN			STK31	CNDP1	ACOT10	GSR	GPALPP1
ATP1B1	GSTO1	METTL2	CDH23			KIAA0232	ATN1			STRA6	CNGA1	ACOT12	GSTO1	GPAT4
ATP1B3	H6PD	MFSD2B	CDK1			KIAA0319L	ATOH8			STX1B	CNGA3	ACOT5	H6PD	GPATCH11
ATP2B1	HACL1	MICU1	CDK11B			KIAA0368	ATP10D			TAF7L	CNGB1	ACOT6	HACL1	GPATCH2L
ATP2C1	HADHA	MICU2	CDK13			KIAA0586	ATP13A1			TBXA2R	CNGB3	ACTA1	HADHA	GPR137C
ATP5A1	HAUS2	MIEF1	CDK14			KIAA0895L	ATP13A2			TCF21	CNTN3	ACY3	HAUS2	GPR162
ATP5C1	HDAC6	MIEF2	CDK17			KIAA0922	ATP2A3			TCF24	CNTN4	ADAM11	HDAC6	GPR19
ATP5E	HEPH	MIEN1	CDKAL1			KIAA0930	ATP2B4			TCTN2	CNTN5	ADAM1A	HEPH	GRB14
ATP5F1	HERPUD2	MINOS1	CDKL2			KIAA1033	ATP2C2			TFEC	CNTN6	ADAM1B	HERPUD2	GRIK3
ATP5G1	HIRA	MISP	CDS1			KIAA1109	ATP5B			THAP6	CNTNAP5	ADAMTS18	HIRA	GRK4
ATP5G3	HMGB2	MLXIPL	CDYL			KIAA1522	ATP5J			TMEM102	COCH	ADAMTS20	HMGB2	GRK5
ATP5H	HMGCR	MMP19	CENPE			KIAA1549	ATP5J2			TMEM119	COL19A1	ADAMTS7	HMGCR	GSAP
ATP5O	HNRNPL	MMP25	CENPF			KIAA1755	ATP5L			TMEM136	COL22A1	ADAMTSL2	HNRNPL	GSE1
ATP6V0A1	HPS1	MOB1B	CENPJ			KLF1	ATP5SL			TMEM140	COL24A1	ADAT3	HPS1	GUCY1A2
ATP6V0B	HSPA1A	MPC1	CENPN			KLHDC7B	ATP6AP1			TMEM169	COL25A1	ADCY10	HSPA1A	H2-AB1
ATP6V0C	HSPA4L	MPLKIP	CENPP			KLHL10	ATP6AP2			TRAF5	CORIN	ADCYAP1R1	HSPA4L	HACD1
ATP6V0D1	HSPA5	MRGBP	CEP120			KMT5A	ATP6V0E2			TREML2	CPA2	ADGRB2	HSPA5	HACD3
ATP6V1A	ICT1	MTERF2	CEP135			KPNA5	ATP6V1B2			TRIM63	CPA3	ADGRF1	ICT1	HACD4
ATP6V1C1	ID2	MTERF3	CEP192			LAMP5	ATP6V1G1			TRIM71	CPAMD8	ADIG	ID2	HAGHL
ATP6V1F	IDE	MTERF4	CEP250			LCTL	ATP7A			TRIML1	CPB2	ADRA1A	IDE	HCK
ATP7B	IER5L	MTURN	CEP290			LDHAL6B	ATP8B1			TRIML2	CPEB3_RIBOZYME	ADRA2A	IER5L	HECW2
ATP8A1	IGFBP4	MVB12A	CEP350			LEF1	ATP8B2			TTR	CPN1	ADRBK2	IGFBP4	HELZ2
ATPAF1	IGFBP7	MYBPH	CEP55			LHX4	ATPIF1			TUBAL3	CPNE4	AFF3	IGFBP7	HEPHL1
ATPAF2	IGSF9	MYOM1	CEP57			LIPC	ATRIP			TUBB1	CPVL	AGO1	IGSF9	HERC6
ATRN	IL17RC	MYPOP	CEP57L1			LMAN1L	ATXN1L			TUG1	CRACR2A	AGR3	IL17RC	HHIPL2
ATRX	ING1	NABP1	CEP63			LONRF2	ATXN2			TYROBP	CRHR1	AGT	ING1	HILPDA
ATXN1	ING4	NAT14	CEP68			LRRC3C	ATXN2L			UGT1A9	CRHR2	AGTR1A	ING4	HMGCLL1
ATXN7L2	INO80B	NCBP3	CEP70			LRRC71	ATXN7L3			UGT3A1	CRISP1	AI314180	INO80B	HNRNPLL
AUH	INPP5K	NDUFAF5	CEP97			LRRC72	ATXN7L3B			UPK1B	CRMP1	AI413582	INPP5K	HOGA1
AUP1	INTS4	NELFA	CHAF1A			LRRN4	AURKB			UQCR11	CRP	AI429214	INTS4	HPN
AVL9	IQSEC1	NELFE	CHD1			LSMEM2	AVPI1			USP51	CRYAA	AI464131	IQSEC1	HSF2BP
B3GALNT1	IRF2	NEMF	CHD1L			LTC4S	AXL			UTY	CRYBA1	AI597479	IRF2	ICA1L
B3GALT4	IRF6	NEU2	CHD2			LVRN	AZIN1			VGLL1	CSMD2	AI661453	IRF6	ICE1
B3GAT3	ISCA2	NEU3	CHD7			LYPD6B	B2M			VIL1	CSMD3	AI837181	ISCA2	IFNLR1
B3GNT2	ITIH5	NFIX	CHD8			MAMSTR	B3GALNT2			WDR31	CST7	AI846148	ITIH5	IGSF10
B3GNT3	ITM2A	NLGN3	CHEK2			MAN1A1	B3GALT5			WDR66	CTNNA2	AI987944	ITM2A	IGSF9B
B4GALT4	ITM2C	NOCT	CHFR			MCCD1	B3GALT6			WDR89	CTPS1	AIPL1	ITM2C	IKZF2
B9D2	JMJD4	NOXO1	CHIC2			MEI1	B3GNT9			WNT2	CUX2	AJUBA	JMJD4	IL18RAP
BAD	KCP	NPAS3	CHN1			MEIOC	B3GNTL1			WT1	CWH43	AK010878	KCP	IMPG2
BAG3	KDM2A	NR1D1	CHN2			MFSD14A	B4GALT1			XIST	CXORF58	AK1	KDM2A	INPP4B
BAIAP2	KHK	NR4A1	CHRAC1			MGAM2	B4GALT3			XKR6	CYBB	AK5	KHK	IPCEF1
BAK1	KHSRP	NRDE2	CHST15			MLNR	B4GALT5			XKR9	CYP2F1	AK6	KHSRP	IRX5
BANF1	KIF20A	NREP	CHST2			MMP21	B4GALT6			ZBTB3	CYP4X1	AKAP5	KIF20A	ITGAL
BAP1	KLF10	NSRP1	CHTF18			MMP23B	B4GALT7			ZFP42	DAB1	AKIP1	KLF10	ITGB8
BAZ1A	KLHDC1	NTHL1	CLCN4			MORC1	BACH1				DAPL1	AKNA	KLHDC1	ITGBL1
BAZ1B	KLHL15	NTRK2	CLEC16A			MORN3	BAG1				DAW1	AKNAD1	KLHL15	JADE2
BAZ2A	KLHL18	NTRK3	CLIC6			MOV10L1	BAG2				DBX2	AKR1B10	KLHL18	JAKMIP2
BAZ2B	KPNA4	NUDT17	CLIP1			MRC1	BAG4				DCC	AKR1B3	KPNA4	JPH1
BCAM	KRT18	OARD1	CLIP2			MYH7B	BAG5				DCT	AKR1B8	KRT18	JPH2
BCAP29	KRT19	PADI4	CLK4			MYL1	BAHD1				DDIT4L	AKR1C14	KRT19	JPH4
BCAS3	KRT8	PALMD	CLMN			MYLK2	BAIAP3				DDX25	AKR1E1	KRT8	KAT6B
BCKDHA	LAMB3	PAQR6	CLN6			MYLPF	BARD1				DDX4	ALDH1A7	LAMB3	KATNBL1
BCKDHB	LAPTM4A	PCDH17	CLN8			MYO15A	BASP1				DEPDC1	ALDH3B3	LAPTM4A	KCNAB2
BCKDK	LDLRAD3	PCDH19	CLOCK			MYO16	BAX				DEPDC4	ALDOART1	LDLRAD3	KCNH1
BCL2L1	LEO1	PCNXL4	CLPTM1L			MYOZ1	BBC3				DFNB31	ALDOART2	LEO1	KCNIP3
BCL2L13	LEPROT	PCSK4	CMC1			NAALADL1	BBOX1				DGKG	ALOX8	LEPROT	KCNK2
BCL3	LGALS3	PDE4C	CNOT1			NCCRP1	BBS2				DHRS7C	ALX4	LGALS3	KCNMA1
BCL6	LHFPL2	PDZD4	CNOT6			NECAB1	BBS4				DIRAS1	ALYREF	LHFPL2	KCNMB1
BCL9	LIPE	PEX11G	CNST			NEURL1	BBS5				DISC1	ALYREF2	LIPE	KCNN2
BCLAF1	LIPH	PHYHIP	CNTLN			NKAPL	BBS7				DKK4	AMD2	LIPH	KCNQ1
BCS1L	LITAF	PKD1L3	COBLL1			NODAL	BCAR1				DLGAP2	AMER1	LITAF	KCNQ5
BEND5	LPAR1	PKP1	COG5			NOXA1	BCAS2				DMP1	AMHR2	LPAR1	KDM8
BGN	LPCAT4	PLB1	COG6			NR1I3	BCAT2				DMRT1	AMIGO2	LPCAT4	KIF1A
BHLHE40	LRP1	PLEKHN1	COL12A1			NR2E1	BCCIP				DNAH5	AMY1	LRP1	KIF26B
BICD2	LRPAP1	PLEKHS1	COL15A1			NR2F1	BCDIN3D				DNAH9	ANAPC15	LRPAP1	KIF27
BLCAP	LSR	PLIN4	COL4A5			NRN1L	BCL10				DNAI1	ANGEL1	LSR	KIF4
BLM	LXN	PLPP2	COPB2			NT5C3A	BCL2L11				DNAI2	ANK	LXN	KIF6
BLVRA	LYPLAL1	PLPP3	COPS5			NT5DC4	BCL2L12				DNAJC5B	ANKRD1	LYPLAL1	KIF7
BLVRB	LYRM2	PLPP5	COPS7A			OASL	BCL2L2				DNER	ANKRD22	LYRM2	KL
BMP7	MAD2L1	PLXNA4	COQ10B			OAZ3	BCL7C				DNMT3L	ANKRD29	MAD2L1	KLF12
BMPR2	MAD2L1BP	PMEL	COQ3			OC90	BCL9L				DNTT	ANKRD34A	MAD2L1BP	KLHL42
BMS1	MAOB	PNISR	CORO2A			ODF3	BCOR				DOCK2	ANKRD35	MAOB	KRT17
BNIP3L	MAP3K4	POMGNT2	CORO7			OLFR15	BDH1				DPP10	ANKS1	MAP3K4	KRT84
BOD1	MAP9	PPFIA3	COTL1			OR10Z1	BECN1				DPP6	ANTXRL	MAP9	L3HYPDH
BOK	MARVELD2	PPM1L	CP			OR5AS1	BET1				DPYS	AOC3	MARVELD2	LAMA2
BRAP	MCCC1	PPP1R18	CPD			OTC	BET1L				DPYSL4	AOX1	MCCC1	LAMA3
BRCC3	MCFD2	PRADC1	CPEB1			OTOP3	BEX2				DRC3	AOX3	MCFD2	LAMC3
BRD2	MCRS1	PRORSD1	CPEB4			OTOR	BFAR				DRD2	AP5B1	MCRS1	LARP6
BRD3	MDFI	PROSER1	CPSF2			OTOS	BHLHB9				DSC1	APBA1	MDFI	LBP
BRD4	MED9	PROSER2	CPT1A			OTUD7A	BID				DSCAM	APC2	MED9	LCT
BRD7	MEGF8	PRR14L	CRADD			OVOL3	BIN1				DSCAML1	APH1C	MEGF8	LDB3
BRD8	MEN1	PRR36	CRBN			OXT	BIRC2				DSG1	APOBEC3	MEN1	LGI1
BRD9	METTL14	PRRC2C	CREBL2			PBLD	BIRC3				DSG3	APOBR	METTL14	LGR5
BRPF3	METTL9	PSTPIP1	CREBZF			PCDHGC5	BIRC6				DSG4	APOF	METTL9	LHFPL1
BTBD1	MFAP2	PTGER1	CREM			PCNXL2	BLOC1S1				DUPD1	APOL10B	MFAP2	LIPK
BTBD7	MFI2	PTGER2	CRIM1			PCP2	BLOC1S3				DUXA	APOL11B	MFI2	LMO1
BTF3L4	MFSD8	PTP4A3	CRISPLD2			PDE6B	BLZF1				DYNLRB2	APOL6	MFSD8	LRAT
BTG1	MIDN	PTPRN	CRLF3			PDIA2	BMF				DYRK4	APOL7A	MIDN	LRFN4
BUD31	MIER2	PTPRZ1	CROT			PDXP	BMI1				EBF2	APOL8	MIER2	LRFN5
BYSL	MINPP1	RAB3A	CSDE1			PDZD9	BMP1				ECT2L	APOL9B	MINPP1	LRP11
BZW2	MKKS	RABL2	CSE1L			PHACTR3	BMP4				EDIL3	APOLD1	MKKS	LRP1B
C1QBP	MLEC	RABL6	CSNK1G1			PHOX2A	BMP6				EEF1A2	APOPT1	MLEC	LRP2BP
CAB39	MLH1	RAC3	CSRNP2			PITX1	BMPR1A				EFCAB11	AR	MLH1	LRRC4C
CABIN1	MLLT11	RAD51D	CTAGE5			PKHD1	BNIP1				EFCAB5	ARC	MLLT11	LRRK2
CACYBP	MMP14	RASEF	CTDSPL2			PLA2G12B	BNIP2				EIF4E1B	AREL1	MMP14	LTBP2
CADM1	MPZL2	RASGRP1	CTNNAL1			PLA2G1B	BNIP3				ELAVL2	ARF2	MPZL2	LUZP2
CALD1	MRM1	RBP7	CTPS2			PLA2G5	BOD1L				ELAVL4	ARHGEF19	MRM1	LYRM5
CALHM2	MRPL21	RBSN	CTSH			PLIN5	BOLA1				ELMOD1	ARHGEF39	MRPL21	M1AP
CALM3	MRPL47	RGCC	CTSO			PLK5	BOLA3				EN2	ARL5C	MRPL47	MAMDC2
CAMK2D	MRPL50	RGS11	CTTNBP2NL			PMP2	BPHL				ENO4	ARPIN	MRPL50	MAP2
CAMK2N1	MRPS18C	RHBDL1	CUEDC1			PNMT	BPNT1				EPHA5	ARSI	MRPS18C	MAP3K9
CAND1	MRPS34	RHEBL1	CUL2			PON1	BPTF				EPHX3	ART3	MRPS34	MAPK15
CANX	MTMR4	RIBC1	CUL3			POU2F2	BRF1				ERAS	ARTN	MTMR4	MAPK4
CAP1	MVK	RIN1	CUL5			PPP1R1A	BRF2				ERC2	ARXES1	MVK	MATK
CAPG	MXD1	RITA1	CUTC			PPP4R3A	BRI3				ERICH3	ARXES2	MXD1	MATN2
CAPN2	MXRA8	RMDN3	CWC27			PRKCB	BRI3BP				ERICH5	ASAH2	MXRA8	MB
CAPN5	MYCBP	RND1	CYB5R1			PRRT3	BRIX1				ERMN	ASB2	MYCBP	MB21D1
CAPZB	MYD88	RSPH9	CYB5R4			PRRX2	BRMS1				ERO1B	ASIC4	MYD88	MCTP2
CARHSP1	MYH14	RSRP1	CYFIP2			PRSS27	BROX				ESR2	ASPN	MYH14	MED12L
CARKD	MYH9	RTCB	CYLD			PRSS54	BRPF1				ETV3L	ASSOCIATED GENE NAME	MYH9	MEOX1
CARS	MYL4	RYR2	CYTH1			PSPN	BSCL2				EYA4	ATP13A4	MYL4	METTL17
CASD1	MYL6B	S100A14	DACT1			PTGDR2	BSDC1				EYS	ATP1A2	MYL6B	MFSD4
CASK	N4BP3	SARAF	DAD1			PTGFR	BSG				F12	ATP5K	N4BP3	MICALCL
CASKIN1	NAA20	SBSPON	DAPK1			PTGIR	BSPRY				F7	ATP6V0E	NAA20	MMP16
CASKIN2	NAA25	SC5D	DAPP1			PTK6	BST1				FAAH2	ATP6V1B1	NAA25	MOB3A
CASP3	NACC1	SCAF11	DBN1			QKI	BST2				FAM124B	ATP6V1G2	NACC1	MOB4
CASP4	NAGPA	SCAF8	DBT			RASGEF1C	BTBD10				FAM131C	ATP8B5	NAGPA	MOK
CAST	NCOA4	SCARF2	DCAF13			RASL10B	BTBD11				FAM135B	ATRAID	NCOA4	MORN1
CAT	NCOA5	SCML2	DCAF17			RBFOX1	BTBD2				FAM150B	AU019823	NCOA5	MOXD1
CBFA2T2	NCS1	SCN1B	DCP1B			RBM23	BTBD3				FAM155A	AU022252	NCS1	MPC2
CBFB	NDUFB10	SCN8A	DCP2			RELL2	BTBD6				FAM181B	AU040320	NDUFB10	MPV17
CBLL1	NDUFS1	SCX	DCUN1D1			REM1	BTD				FAM184B	AU041133	NDUFS1	MPZ
CBX1	NECAP2	SDCBP2	DCUN1D3			RGN	BTF3				FAM189A1	AVPR1A	NECAP2	MROH1
CBX5	NETO2	SDE2	DCUN1D4			RIMKLA	BTG2				FAM196B	AW146154	NETO2	MROH6
CBX6	NFRKB	SDHAF3	DCUN1D5			RLBP1	BTG3				FAM19A2	AW209491	NFRKB	MST1R
CC2D1B	NICN1	SEC31B	DCXR			RNASEP_NUC	BVES				FAM209	AW549877	NICN1	MTCL1
CCDC112	NIF3L1	SEMA5A	DDHD1			RPRM	C1D				FAM227B	AW554918	NIF3L1	MTG2
CCDC117	NIP7	SEP.15	DDR2			RSPH6A	C1GALT1				FAM26F	AY358078	NIP7	MVB12B
CCDC12	NKIRAS2	SFN	DDX41			RSPO3	C1GALT1C1				FAM78B	B230118H07RIK	NKIRAS2	MYO18B
CCDC120	NLRX1	SH3RF2	DDX5			RTN4RL2	C1QA				FAM81A	B230217C12RIK	NLRX1	MYRIP
CCDC134	NMI	SHANK2	DDX58			SAMD4A	C1RL				FAM81B	B230219D22RIK	NMI	NAALAD2
CCDC137	NOL8	SHE	DDX59			SBK2	C2CD2				FAM91A1	B3GNT8	NOL8	NAALADL2
CCDC157	NPC2	SIDT1	DENND1A			SCARNA11	C2CD2L				FAT3	B630005N14RIK	NPC2	NADK2
CCDC25	NRARP	SIMC1	DENND2C			SCARNA18	C3				FBN3	B930041F14RIK	NRARP	NBEA
CCDC28B	NRAS	SLC16A2	DENND4A			SCARNA20	C9				FBP1	BABAM1	NRAS	NDUFAF6
CCDC58	NUDCD2	SLC1A2	DENND5B			SCARNA21	CAB39L				FBXL13	BATF2	NUDCD2	NDUFAF7
CCDC61	NUDCD3	SLC22A1	DEPDC1B			SCARNA3	CABLES2				FBXO15	BBS12	NUDCD3	NEB
CCDC68	NUDT12	SLC24A3	DERA			SCD	CAD				FBXO47	BC003331	NUDT12	NEBL
CCDC77	NXT2	SLC39A2	DET1			SCN10A	CALCRL				FCRL5	BC003965	NXT2	NFE2L3
CCDC80	OGFR	SLC8B1	DHX29			SCRT1	CALM1				FCRLB	BC004004	OGFR	NGEF
CCDC88C	OLFML3	SLX1B	DHX32			SDS	CALM2				FER1L6	BC005537	OLFML3	NIPAL2
CCDC9	OSBP2	SMDT1	DHX57			SEBOX	CAMK1				FGF10	BC005561	OSBP2	NKAIN3
CCDC93	OSBPL3	SMG9	DHX9			SERPINB1	CAMK2G				FGF12	BC016579	OSBPL3	NKD2
CCDC97	OSBPL7	SMIM20	DIAPH3			SERPINB12	CAMKK2				FGF18	BC017158	OSBPL7	NLGN1
CCM2	OSGIN2	SMN1	DIP2B			SERPINF2	CAMSAP1				FGF5	BC017643	OSGIN2	NMRK1
CCNA2	OVCA2	SNX32	DIS3			SFRP5	CAMTA2				FGF9	BC022687	OVCA2	NOA1
CCNB2	P4HB	SOWAHB	DISP1			SFTPB	CAPN10				FGR	BC023829	P4HB	NOXRED1
CCND1	PAQR4	SOX10	DLGAP5			SGIP1	CAPN6				FOXE1	BC024978	PAQR4	NPAS2
CCND2	PAQR8	SPAG4	DLX3			SH2D3A	CAPN7				FOXP2	BC029214	PAQR8	NPC1L1
CCNDBP1	PATL1	SPATA24	DMD			SLC15A1	CAPNS1				FREM3	BC030336	PATL1	NPTX1
CCNG2	PAWR	SPATA25	DMTF1			SLC1A7	CAPRIN1				FRMD3	BC030867	PAWR	NR4A3
CCNI	PCF11	SPATA2L	DNA2			SLC22A2	CAPZA1				FRMD5	BC031181	PCF11	NRG2
CCS	PCGF1	SPC24	DNAJB14			SLC22A7	CAPZA2				FRMPD2	BC034090	PCGF1	NRIP2
CCT2	PCGF6	SPIRE2	DNAJC13			SLC24A4	CARD10				FRMPD3	BC037034	PCGF6	NRTN
CCT3	PCYOX1L	SPOCK2	DNAJC15			SLC26A3	CARM1				FSTL4	BC048403	PCYOX1L	NSMF
CCT7	PDCD6IP	SPRYD7	DNAJC24			SLC26A4	CASP2				FUT2	BC048507	PDCD6IP	NTNG1
CCT8	PDXDC1	SPSB4	DNAJC3			SLC35E2B	CASP7				GABRA1	BC052040	PDXDC1	NUGGC
CD151	PEAK1	SPTSSA	DNAJC5			SLC36A3	CASP8AP2				GABRA2	BC055324	PEAK1	NUP210L
CD248	PEX11A	SSC5D	DNAJC6			SLC39A5	CASZ1				GABRA4	BC068281	PEX11A	NWD1
CD276	PEX19	STAC3	DNMBP			SLC45A2	CATSPER2				GABRA5	BC100451	PEX19	NXPE3
CD2AP	PGPEP1	STK36	DNMT1			SMPD5	CAV2				GABRA6	BCHE	PGPEP1	NXPE4
CD2BP2	PHB2	STMN2	DOCK1			SNOR11	CBLC				GABRB2	BCL11B	PHB2	ODAM
CD3EAP	PHF14	STRIP1	DOPEY2			SNOR17	CBR1				GABRB3	BCL2	PHF14	OGFOD3
CD44	PHF23	SULT1A1	DOT1L			SNOR38	CBWD1				GABRD	BCL2L14	PHF23	OPHN1
CD47	PIGH	SV2C	DPH1			SNORA13	CBX2				GABRG1	BCL2L15	PIGH	OPN1MW
CD55	PIGL	SYBU	DPH3			SNORA14	CBX3				GABRG2	BCORL1	PIGL	OPTC
CD68	PIP5K1A	SYCP3	DPP4			SNORA15	CBX4				GABRG3	BGLAP3	PIP5K1A	P3H2
CD74	PITPNB	SYNC	DPP8			SNORA16	CBX7				GAD1	BHLHA15	PITPNB	P3H3
CD82	PKN1	SYNE4	DPYSL2			SNORA17	CBX8				GADL1	BIK	PKN1	PAOX
CDA	PLEKHO2	SYT12	DROSHA			SNORA19	CBY1				GALNT13	BLOC1S4	PLEKHO2	PAPOLB
CDC123	PLOD1	SYTL1	DSC2			SNORA21	CC2D1A				GALNT8	BLOC1S5	PLOD1	PAPPA
CDC27	PLXNA2	SZRD1	DSCR3			SNORA25	CCAR1				GALNT9	BMP2	PLXNA2	PARK2
CDC34	PNP	SZT2	DST			SNORA28	CCDC114				GALNTL6	BMP3	PNP	PAXBP1
CDC37	PNPLA2	TAMM41	DTD1			SNORA29	CCDC115				GAPDHS	BMYC	PNPLA2	PBDC1
CDC37L1	POLG	TANGO2	DTL			SNORA3	CCDC122				GAREM1	BOP1	POLG	PDE7B
CDC42	POLL	TBC1D30	DTNB			SNORA31	CCDC125				GBA3	BORA	POLL	PDGFC
CDC42EP2	POLR1A	TCAIM	DTX3L			SNORA38	CCDC127				GDAP1	BORCS6	POLR1A	PELI3
CDC6	POLR1C	TENM2	DUSP19			SNORA41	CCDC130				GDF6	BORCS8	POLR1C	PGBD1
CDC7	POLR3E	TENM4	DUSP28			SNORA5	CCDC14				GDPD4	BRSK1	POLR3E	PHF24
CDC73	POLR3GL	TFAP2A	DUSP6			SNORA52	CCDC142				GFRAL	BTN1A1	POLR3GL	PI16
CDCA7L	POM121	TFAP2B	DUSP8			SNORA54	CCDC162				GIP	BTN2A2	POM121	PITPNC1
CDH1	PORCN	TIMM10B	DYNC1LI1			SNORA56	CCDC17				GJA10	BTNL9	PORCN	PIWIL2
CDH2	PPCDC	TIMM21	DYNC1LI2			SNORA57	CCDC22				GJD4	BZRAP1	PPCDC	PKM
CDIPT	PPCS	TLL1	DYNC2H1			SNORA58	CCDC28A				GKN2	C030039L03RIK	PPCS	PLCB1
CDK19	PPIH	TMEM160	DYNLT3			SNORA62	CCDC3				GLIS1	C130074G19RIK	PPIH	PLCH2
CDK2AP2	PPIP5K1	TMEM241	DYRK1A			SNORA63	CCDC34				GLRA3	C1QTNF2	PPIP5K1	PLCL1
CDK4	PPP2R3C	TMEM243	DZIP1			SNORA65	CCDC43				GLT1D1	C1QTNF4	PPP2R3C	PLPP4
CDK5R1	PPTC7	TMEM248	DZIP1L			SNORA68	CCDC51				GLYATL3	C1RA	PPTC7	PLXDC1
CDK5RAP1	PRCC	TMEM258	DZIP3			SNORA7	CCDC6				GM17087	C1RB	PRCC	PLXNB3
CDK5RAP2	PRCP	TMEM59L	E2F3			SNORA70	CCDC69				GM21092	C1S1	PRCP	PNLDC1
CDK5RAP3	PRODH	TMEM94	E2F4			SNORA71	CCDC71				GM21994	C1S2	PRODH	POU2AF1
CDK9	PRPF3	TMOD4	E2F7			SNORA74	CCDC73				GM24111	C2CD4A	PRPF3	PPIL6
CDKL3	PRRG4	TNFRSF25	E2F8			SNORA75	CCDC8				GM6483	C330007P06RIK	PRRG4	PPM1K
CDKN1A	PRSS35	TNS2	EAF2			SNORA76	CCDC82				GOLGA7B	C330018D20RIK	PRSS35	PPP1R21
CDKN2C	PRSS8	TPGS1	EAPP			SNORA77	CCDC86				GP2	C330021F23RIK	PRSS8	PPP2R2B
CDR2	PRUNE	TRAPPC11	ECT2			SNORA84	CCDC90B				GP6	C330027C09RIK	PRUNE	PPP4R4
CDT1	PRX	TRMT10B	EDEM3			SNORD100	CCDC91				GPAT3	C530008M17RIK	PRX	PRKCQ
CDV3	PSMB9	TSR3	EFHC1			SNORD11	CCDC92				GPC5	C5AR2	PSMB9	PRKD1
CEBPB	PSMC1	TTC25	EFNB2			SNORD111	CCDC94				GPM6A	C77080	PSMC1	PRKG2
CEBPZ	PSMD14	TTLL13	EFR3A			SNORD12	CCHCR1				GPR156	C77370	PSMD14	PROX1
CENPK	PSMD2	TTPA	EFR3B			SNORD15	CCL2				GPR158	C87436	PSMD2	PRR18
CENPO	PSPH	TUBA8	EFTUD1			SNORD18	CCNB1				GPR176	C8G	PSPH	PTBP3
CEP164	PTGS2	TUBB4B	EFTUD2			SNORD22	CCND3				GPR18	CAAA01180111.1	PTGS2	PTCHD4
CEPT1	PTPN11	TVP23A	EGLN3			SNORD23	CCNF				GPR21	CABYR	PTPN11	PTGER4
CFDP1	PTPN6	UBALD1	EHD3			SNORD35	CCNG1				GPR37	CACNA1D	PTPN6	PTHLH
CGN	PTPRF	UBALD2	EHMT1			SNORD38	CCNH				GPR50	CACNA2D2	PTPRF	PTPN22
CGNL1	PXK	UBE2S	EIF2AK3			SNORD51	CCNJ				GPR52	CACNG7	PXK	PTPRT
CGREF1	QPCTL	UFL1	EIF4A2			SNORD57	CCNK				GPR68	CACTIN	QPCTL	PTX3
CGRRF1	R3HDM2	UPRT	EIF4B			SNORD58	CCNT1				GPR78	CADM4	R3HDM2	PUM3
CHCHD2	RAB11B	UQCC2	EIF4E3			SNORD61	CCPG1				GPR83	CALCA	RAB11B	PXDC1
CHCHD3	RAB21	UQCC3	EIF4EBP2			SNORD62	CCRL2				GPRC6A	CALR3	RAB21	R3HCC1L
CHCHD5	RAB2B	VIT	EIF5			SNORD63	CCT5				GRIA1	CALR4	RAB2B	RAB19
CHCHD7	RABGEF1	VPS13A	EIF5A2			SNORD65	CD164				GRIA2	CAMK1G	RABGEF1	RADIL
CHD4	RAD23B	VPS50	ELAC1			SNORD71	CD200				GRID1	CAMK4	RAD23B	RAMP1
CHD6	RAD50	VWA7	ELAC2			SNORD72	CD302				GRID2	CAMKK1	RAD50	RASA4
CHD9	RAD54L2	VWA9	ELK3			SNORD73	CD320				GRIK1	CAMKMT	RAD54L2	RBBP8NL
CHID1	RARS	WBP1L	ELMO1			SNORD82	CD72				GRIK2	CAML	RARS	RBFOX3
CHKA	RASAL1		ELMOD2			SNORD88	CD81				GRIK4	CAP2	RASAL1	RBM11
CHMP2A	RASIP1		ELMOD3			SNORD91	CD93				GRIN1	CAPN12	RASIP1	RBPJL
CHMP4C	RBM39		ELOVL2			SNORD93	CD99L2				GRIN2A	CAPN15	RBM39	RFTN2
CHMP5	RCN2		EML1			SNORD94	CDADC1				GRIN3A	CAPN8	RCN2	RFX2
CHPF	RDH11		EML4			SNORD95	CDAN1				GRK7	CAR11	RDH11	RGS4
CHSY1	RDH13		ENDOD1			SNORD97	CDC16				GRM1	CAR12	RDH13	RGS9
CIAO1	RDM1		ENTPD1			SNORD98	CDC20				GRM3	CAR13	RDM1	RHBG
CIB1	REEP4		ENTPD6			SNOU54	CDC23				GRM5	CAR15	REEP4	RIC1
CIB2	RER1		EPB41L2			SNOU83B	CDC25B				GRM7	CAR2	RER1	RMDN1
CIC	RFC5		EPB41L3			SNOU89	CDC25C				GRM8	CAR4	RFC5	RNF150
CINP	RGL2		EPC1			SNR47	CDC26				GRXCR1	CAR5B	RGL2	RNF165
CIR1	RHOD		EPC2			SNX31	CDC42BPB				GSC	CAR6	RHOD	RNF180
CISH	RHOV		EPHA2			SOAT2	CDC42BPG				GSDMA	CAR8	RHOV	RNF43
CITED2	RICTOR		EPHA7			SPIB	CDC42EP1				GSX1	CAR9	RICTOR	ROR1
CKAP4	RILPL2		EPN1			SRPRA	CDC42EP4				GUCY2D	CARD19	RILPL2	RPH3AL
CKB	RINT1		EPN2			ST6GAL2	CDC42SE1				GXYLT2	CARD6	RINT1	RSPH1
CLASP2	RNASEK		EPN3			STYXL1	CDC45				GYG1	CASP1	RNASEK	RSPH10B
CLCN3	RND2		ERBB3			SULT4A1	CDCA3				GYS2	CASP12	RND2	RTFDC1
CLCN7	RNF10		ERC1			SUPT16H	CDCA4				GZMA	CASQ2	RNF10	RUNX1
CLDN1	RNF11		ERCC3			SUPT20H	CDCA5				HABP2	CATSPER4	RNF11	RYR3
CLDN4	RNF19B		ERCC5			SUPT4H1	CDH24				HAL	CATSPERG1	RNF19B	SARDH
CLDN5	RNF2		ESF1			SUSD5	CDHR2				HAO1	CAV3	RNF2	SCAF4
CLIP3	RNF40		ESYT3			SYNGR4	CDK10				HCN1	CBFA2T3	RNF40	SCAI
CLK3	RNF41		ETAA1			SYPL1	CDK16				HCRTR2	CBR2	RNF41	SCN5A
CLSPN	RNF5		ETS1			SYTL5	CDK2				HDAC9	CBR3	RNF5	SCUBE1
CLTA	RPAP2		ETS2			TBC1D10C	CDK2AP1				HECTD4	CBS	RPAP2	SCUBE3
CLTB	RPL23		EVC			TCAP	CDK7				HECW1	CCDC116	RPL23	SDK1
CLTC	RPL35A		EVC2			TLDC2	CDK8				HES2	CCDC124	RPL35A	SELP
CLU	RPL4		EVI5			TM4SF18	CDKN1B				HFM1	CCDC136	RPL4	SEMA3C
CMBL	RPP14		EVL			TMEM132E	CDKN1C				HMX2	CCDC15	RPP14	SEMA3D
CMIP	RPS20		EXD2			TMEM151A	CDKN2AIP				HNF1A	CCDC153	RPS20	SEP.5
CMTM3	RPS6KA1		EXO1			TMEM163	CDKN2AIPNL				HNF4G	CCDC159	RPS6KA1	SERPINE3
CMTM8	RPS6KA4		EXOC2			TMEM171	CDKN3				HOXA9	CCDC163	RPS6KA4	SERPINI1
CNBP	RPUSD3		EXOC5			TMEM178A	CDO1				HOXB1	CCDC166	RPUSD3	SETBP1
CNDP2	RPUSD4		EXOC6			TMEM179B	CDON				HPSE2	CCDC167	RPUSD4	SEZ6L
CNKSR1	RRP1B		EXOSC10			TMEM223	CDR2L				HS3ST2	CCDC173	RRP1B	SFTPC
CNN2	RWDD2B		EXTL3			TMEM249	CDS2				HSD17B13	CCDC181	RWDD2B	SH3GL2
CNN3	SARNP		EZH2			TMEM262	CEACAM1				HSD17B6	CCDC186	SARNP	SH3RF3
CNNM3	SCNN1B		FABP4			TMEM91	CEBPA				HSPA6	CCDC187	SCNN1B	SHANK1
CNOT10	SDAD1		FAF1			TMLHE	CEBPG				HSPB3	CCDC191	SDAD1	SHC4
CNOT2	SDC3		FAHD1			TNFAIP8L2	CECR2				HTR5B	CCDC24	SDC3	SHTN1
CNOT4	SEMA4B		FAM101B			TNFRSF8	CECR5				HTR7	CCDC32	SEMA4B	SLC12A8
CNOT8	SERINC3		FAM105A			TNNC2	CELF1				HYDIN	CCDC64B	SERINC3	SLC13A1
CNP	SERPINE1		FAM114A1			TOMM20L	CELF2				IBSP	CCDC65	SERPINE1	SLC15A5
CNPY2	SETD1B		FAM117A			TP53BP2	CENPA				IDI2	CCDC71L	SETD1B	SLC18A1
COBL	SF3B2		FAM117B			TP53I13	CENPB				IDO1	CCDC74A	SF3B2	SLC25A48
COG1	SF3B4		FAM118B			TP53I3	CENPC1				IDO2	CCDC79	SF3B4	SLC28A3
COG2	SGSH		FAM126A			TP53RK	CENPH				IFIT5	CCDC85B	SGSH	SLC2A12
COG4	SH3BP1		FAM13B			TP63	CENPI				IGFBPL1	CCDC88B	SH3BP1	SLC2A13
COG7	SHF		FAM149A			TP73	CENPL				IL17A	CCL11	SHF	SLC2A9
COIL	SHOC2		FAM160A1			TPRG1L	CENPQ				IL17F	CCL20	SHOC2	SLC35F3
COL11A1	SIL1		FAM160B1			TREH	CENPT				IL17REL	CCL21A	SIL1	SLC52A3
COL11A2	SLBP		FAM161B			TRPM2	CENPV				IL1RAPL1	CCL25	SLBP	SLC5A8
COL14A1	SLC25A10		FAM167A			TSHR	CENPW				IL1RAPL2	CCL27A	SLC25A10	SLC6A15
COL1A1	SLC25A13		FAM169A			TSKS	CEP152				IL1RL1	CCL27B	SLC25A13	SLC7A11
COL3A1	SLC25A19		FAM171A1			TSNARE1	CEP170				IL25	CCL7	SLC25A19	SLC8A1
COL4A1	SLC25A22		FAM46A			TSPAN32	CEP72				IL5RA	CCL9	SLC25A22	SLC8A2
COL4A2	SLC25A3		FAM49B			TTC7A	CEP76				IMPG1	CCP110	SLC25A3	SLC9A2
COL4A3BP	SLC29A2		FAM63A			TTC9B	CEP78				INHBE	CCPG1OS	SLC29A2	SLC9A4
COL5A1	SLC2A8		FANCB			TUBB	CERCAM				IQCA1	CCSAP	SLC2A8	SLCO2B1
COL5A2	SLC30A5		FANCC			U1	CERK				IQCH	CCSER1	SLC30A5	SLF1
COL6A1	SLC35B1		FANCD2			U11	CETN2				IQSEC3	CCSER2	SLC35B1	SLX4IP
COL6A2	SLC35B2		FANCI			U2	CFB				IQUB	CD14	SLC35B2	SNCAIP
COL6A3	SLC35D1		FANCL			U3	CFP				IRG1	CD177	SLC35D1	SNTG2
COLEC12	SLC39A14		FANCM			U4	CGGBP1				IRS4	CD1D1	SLC39A14	SOGA1
COMMD2	SLC39A4		FAR1			U4ATAC	CHAC2				ISL1	CD24A	SLC39A4	SORCS1
COMMD3	SLC39A7		FARP1			U5	CHAF1B				ISX	CD300LG	SLC39A7	SORCS3
COMMD7	SLC45A3		FARP2			U6	CHCHD1				ITGA11	CD3E	SLC45A3	SPATA9
COMMD9	SLC4A2		FBLN5			U6ATAC	CHCHD10				ITIH1	CD55B	SLC4A2	SPDL1
COMT	SMAD7		FBN1			UBE2D4	CHCHD6				IYD	CD59A	SMAD7	SPEM1
COMTD1	SMARCD1		FBXL14			UGT8	CHDH				IZUMO1R	CD59B	SMARCD1	SPHK1
COPA	SMC2		FBXL18			UPK3B	CHEK1				JAKMIP1	CDH19	SMC2	SPIDR
COPB1	SMCHD1		FBXL20			UTP4	CHM				JAML	CDH6	SMCHD1	SPTLC3
COPS3	SMO		FBXL4			VAMP7	CHML				KATNAL2	CDHR1	SMO	SRRM4
COPS6	SMPD4		FBXL5			VGF	CHMP1A				KBTBD12	CDHR4	SMPD4	SSPN
COPS7B	SNN		FBXO10				CHMP2B				KCNA4	CDKL1	SNN	SSTR4
COPS8	SNRPB2		FBXO11				CHMP4B				KCNB1	CDPF1	SNRPB2	ST8SIA4
COPZ1	SNX1		FBXO18				CHMP7				KCNB2	CEACAM10	SNX1	STK32A
COQ10A	SNX8		FBXO28				CHORDC1				KCNC2	CEACAM2	SNX8	STOX2
CORO1C	SORD		FBXO30				CHPF2				KCND2	CEACAM20	SORD	STRIP2
COX10	SP1		FBXO31				CHPT1				KCND3	CEBPZOS	SP1	SUCO
COX15	SPG7		FBXO32				CHRNB1				KCNE1	CEL	SPG7	SUSD6
COX16	SPINT1		FBXO33				CHST11				KCNG3	CENPU	SPINT1	SWT1
COX5B	SPINT2		FBXO36				CHST12				KCNH5	CEP104	SPINT2	SYCP1
COX6B1	SPTLC2		FBXO8				CHST14				KCNH7	CEP126	SPTLC2	SYN2
COX7A1	SRP19		FBXW7				CHTF8				KCNH8	CEP131	SRP19	SYNE3
COX7A2	SRP9		FCHO2				CHUK				KCNIP1	CEP162	SRP9	SYNPO2
COX7A2L	SRSF9		FEM1C				CHURC1				KCNIP4	CEP19	SRSF9	SYT1
COX7C	SRXN1		FER				CIAPIN1				KCNJ1	CEP295	SRXN1	TAGAP
CPE	SSFA2		FGD4				CIRBP				KCNJ3	CEP44	SSFA2	TBX21
CPEB2	SSH3		FGD5				CIRH1A				KCNJ5	CEP85	SSH3	TC2N
CPEB3	STAB1		FGD6				CISD1				KCNJ6	CEP95	STAB1	TCTE3
CPNE2	STOML2		FGFR1OP				CISD2				KCNJ9	CERS5	STOML2	TEFM
CPNE3	STX17		FGFR2				CISD3				KCNK10	CETN4	STX17	TENM3
CPSF1	SUPV3L1		FGGY				CITED4				KCNK15	CFAP100	SUPV3L1	TFAP2E
CPSF3	SUSD2		FHDC1				CIZ1				KCNK16	CFAP157	SUSD2	THOC3
CPSF4	SUZ12		FHL1				CKAP2				KCNN3	CFAP43	SUZ12	THSD7A
CPSF7	TAF12		FHL2				CKAP2L				KCNQ2	CFAP69	TAF12	TIGAR
CPT1C	TAF6		FHOD3				CKAP5				KCNQ3	CFAP97	TAF6	TLR3
CRAT	TBC1D20		FIG4				CKLF				KCNS2	CH25H	TBC1D20	TLR4
CRB3	TCN2		FIP1L1				CKS1B				KCNT1	CHAC1	TCN2	TMA16
CRCP	TCP11L1		FKTN				CKS2				KCNT2	CHAMP1	TCP11L1	TMC7
CREB3L2	TDP2		FLNB				CLASP1				KCNU1	CHIL1	TDP2	TMEM117
CREBBP	TEAD1		FLT4				CLASRP				KCNV1	CHP2	TEAD1	TMEM154
CRELD1	TEAD3		FMNL2				CLCN2				KCTD16	CHRD	TEAD3	TMEM245
CRELD2	TERF2IP		FMO5				CLCN5				KERA	CHRDL2	TERF2IP	TMEM252
CRIP1	TFCP2		FMR1				CLCN6				KIAA0226L	CHRM1	TFCP2	TMEM259
CRIP2	TGFB1I1		FNBP1				CLDN12				KIAA0319	CHRM3	TGFB1I1	TMEM260
CRIPT	TGFBR2		FNDC3A				CLDN23				KIAA0355	CHRM4	TGFBR2	TMEM71
CRKL	TGIF1		FNIP1				CLDN3				KIAA0430	CHRNB4	TGIF1	TMOD2
CRLF1	TGIF2		FOXN2				CLDN6				KIAA0556	CHST1	TGIF2	TMPRSS6
CRTC2	THRA		FOXN3				CLDN7				KIAA1024	CHST3	THRA	TMTC1
CRY2	THRAP3		FOXO4				CLEC14A				KIAA1211L	CIART	THRAP3	TMTC2
CRYZ	TIA1		FOXP1				CLEC2D				KIAA1217	CIDEA	TIA1	TNFAIP6
CS	TIE1		FRAS1				CLIC1				KIAA1324	CILP2	TIE1	TNIK
CSAD	TIMM44		FREM1				CLIC4				KIAA1324L	CITED1	TIMM44	TNN
CSNK1A1	TINF2		FRK				CLIC5				KIAA1328	CLCA3A1	TINF2	TNR
CSNK1D	TK1		FRMD6				CLINT1				KIAA1429	CLCA3A2	TK1	TOX
CSNK1E	TLE1		FRMD7				CLK1				KIAA1524	CLCA3B	TLE1	TPGS2
CSNK2A2	TMCO6		FRRS1				CLK2				KIAA1671	CLDN34C1	TMCO6	TRAPPC12
CSNK2B	TMED5		FRS2				CLNS1A				KIAA1683	CLEC2G	TMED5	TRAPPC13
CSPP1	TMED9		FRY				CLP1				KIAA1715	CLEC3B	TMED9	TRIM15
CSRNP1	TMEM107		FRYL				CLPP				KIAA1841	CLIC3	TMEM107	TRIM55
CSRP1	TMEM115		FSD1L				CLPX				KIAA2012	CLMP	TMEM115	TRIQK
CSRP2	TMEM120B		FST				CLSTN1				KISS1	CLUH	TMEM120B	TRMO
CSRP2BP	TMEM128		FUT8				CLSTN3				KITLG	CMC2	TMEM128	TRPC1
CSTF2	TMEM206		FXN				CLUAP1				KLHDC8A	CML1	TMEM206	TRPM3
CTBP1	TMEM218		FYB				CLYBL				KLHL14	CML2	TMEM218	TRPS1
CTBS	TMEM229B		FYN				CMAS				KLHL32	CML3	TMEM229B	TSACC
CTCF	TMEM33		G3BP2				CMKLR1				KLHL4	CML5	TMEM33	TSHZ3
CTDSPL	TMEM37		GAA				CMPK2				KLHL41	CMTM5	TMEM37	TTC22
CTHRC1	TMEM39A		GAB2				CMTM4				KLK14	CMTR1	TMEM39A	TTC28
CTNNA1	TMEM41A		GAK				CMTM6				KLK8	CMTR2	TMEM41A	TTC36
CTNNB1	TMEM43		GALNT1				CNIH4				KLKB1	CMYA5	TMEM43	TTLL7
CTNNBIP1	TMEM51		GALNT10				CNKSR3				KRT1	CNEP1R1	TMEM51	TTN
CTNNBL1	TMEM70		GALNT11				CNNM4				KRT12	CNGA4	TMEM70	TVP23B
CTNND1	TMEM86B		GALNT7				CNOT6L				KRT2	CNIH1	TMEM86B	UBD
CTR9	TMEM97		GAN				CNOT7				KRT24	CNIH2	TMEM97	UCP1
CTSA	TMEM9B		GAPVD1				CNPY3				KRT9	CNN1	TMEM9B	UCP3
CTSC	TMOD3		GAS6				CNPY4				KRTAP5-1	CNOT11	TMOD3	UNC79
CTSD	TMSB10		GAS7				COASY				KRTDAP	CNPPD1	TMSB10	UQCC1
CTTN	TMUB1		GATA3				COG3				L3MBTL4	CNR1	TMUB1	URI1
CUEDC2	TMX2		GATAD2A				COL16A1				LCN15	CNTN2	TMX2	USF3
CUL1	TOMM40		GBE1				COL18A1				LGI2	CNTNAP1	TOMM40	USP13
CUL4A	TOMM40L		GBF1				COL27A1				LGSN	CNTNAP4	TOMM40L	UST
CUTA	TOR1A		GCA				COL4A6				LHCGR	COA5	TOR1A	VIPAS39
CUX1	TOR1B		GCLM				COL9A3				LHFPL3	COA6	TOR1B	VMP1
CWC22	TOR2A		GDAP2				COMMD1				LHX9	COL20A1	TOR2A	VSTM4
CWC25	TPCN2		GEMIN8				COMMD4				LIPI	COL23A1	TPCN2	VWA8
CWF19L2	TPRKB		GEN1				COMMD5				LIPN	COL4A4	TPRKB	WDPCP
CX3CL1	TRABD		GFPT2				COMMD6				LIX1	COL6A4	TRABD	WDR45B
CXXC1	TRADD		GGT6				COMMD8				LMO3	COL7A1	TRADD
CXXC5	TRIM11		GIGYF2				COPS2				LMOD3	COL8A2	TRIM11
CYB561D1	TRIP4		GIMAP4				COPS4				LOXHD1	COX14	TRIP4
CYB561D2	TRIP6		GLDC				COPZ2				LRGUK	COX20	TRIP6
CYB5D1	TROAP		GLIPR2				COQ2				LRRC2	CPLX2	TROAP
CYB5R3	TSFM		GLO1				COQ4				LRRC23	CPXM2	TSFM
CYFIP1	TSN		GLS				COQ5				LRRC53	CR1L	TSN
CYHR1	TSPAN33		GLS2				COQ6				LRRC6	CREB3L4	TSPAN33
CYP20A1	TSPAN8		GLYR1				COQ7				LRRC7	CREBRF	TSPAN8
CYP2S1	TSTA3		GMFB				CORO1B				LRRC74A	CRLF2	TSTA3
CYR61	TTC17		GMNN				CORO2B				LRRC9	CRYBB3	TTC17
CYTH2	TTC26		GNA12				COX11				LRRIQ1	CRYM	TTC26
DAAM1	TTC32		GNA13				COX17				LRRTM4	CSF2RB2	TTC32
DAB2	TTYH1		GNA14				COX19				LRTM1	CSF3	TTYH1
DAB2IP	TXNRD2		GNAI1				COX4I1				LSAMP	CSL	TXNRD2
DAG1	TYRO3		GNAI3				COX4I2				LSMEM1	CSN1S1	TYRO3
DAP	U2AF2		GNAO1				COX5A				LYPD1	CSN1S2A	U2AF2
DAP3	UAP1		GNAQ				COX6A1				MAB21L1	CSN1S2B	UAP1
DAPK3	UBA7		GNB4				COX6C				MAB21L3	CSN2	UBA7
DARS	UBE2D1		GNB5				COX7B				MAK	CSN3	UBE2D1
DAZAP1	UBE2E1		GNPNAT1				COX8A				MAL	CTC1	UBE2E1
DAZAP2	UBE2J2		GNPTAB				CPM				MANEAL	CTCFL	UBE2J2
DBI	UBE2L3		GOLGA5				CPNE1				MAP3K19	CTLA2A	UBE2L3
DBNDD2	UBE2M		GOLPH3L				CPNE8				MAPK10	CTLA2B	UBE2M
DBNL	UBL3		GOPC				CPOX				MAR.10	CTSE	UBL3
DBR1	UBQLN4		GPAM				CPPED1				MARCO	CTSL	UBQLN4
DCAF10	UGDH		GPBP1				CPSF3L				MAS1L	CTTNBP2	UGDH
DCAF12	ULK3		GPC6				CPSF4L				MC3R	CUTAL	ULK3
DCAF5	UNC50		GPD2				CPSF6				MCF2L2	CXCL10	UNC50
DCN	UNC93B1		GPR107				CPT2				MCHR2	CXCL15	UNC93B1
DCPS	UPF3B		GPSM2				CPXM1				MCMDC2	CXCL17	UPF3B
DCUN1D2	URM1		GPX8				CRABP1				MCTP1	CXCL2	URM1
DDAH1	USF1		GRAMD1B				CRAMP1L				MEGF10	CXCL3	USF1
DDAH2	USMG5		GRAP				CREB1				MEGF11	CXCL5	USMG5
DDB2	USP10		GRB10				CREB3				MEI4	CXCL9	USP10
DDIT3	USP20		GRHL2				CREB3L1				MEIG1	CXX1A	USP20
DDIT4	USP53		GRHL3				CREG1				MEP1A	CXX1B	USP53
DDOST	VAMP1		GRIA3				CRK				METTL21C	CXX1C	VAMP1
DDRGK1	VARS2		GRIP1				CRLS1				METTL21E	CXXC4	VARS2
DDT	VAV2		GRK6				CRNKL1				MFAP1	CYP1B1	VAV2
DDX1	VMA21		GSS				CROCC				MFSD7	CYP26B1	VMA21
DDX17	VTN		GSTCD				CRTAP				MGAT5B	CYP2D22	VTN
DDX27	WARS		GTF2H3				CRTC1				MIP	CYP2F2	WARS
DDX46	WDR20		GTF3A				CRYAB				MLIP	CYP2J6	WDR20
DDX55	WDR54		GTF3C4				CRYL1				MMP27	CYP2J9	WDR54
DDX6	WDR55		GTF3C5				CRYZL1				MOG	CYP2T4	WDR55
DEAF1	WDR5B		GUCY1B3				CSF1				MOGAT1	CYP4F13	WDR5B
DECR1	WDR6		GUF1				CSF2RA				MORN5	CYP4F16	WDR6
DEDD	WDR61		GUK1				CSF2RB				MOS	CYP4F17	WDR61
DEK	WDR62		GULP1				CSK				MPP3	CYP4V3	WDR62
DENND1B	WDR7		GXYLT1				CSNK1G2				MROH2B	CYP51	WDR7
DENND3	WDR73		H2AFV				CSNK1G3				MROH8	CYP7B1	WDR73
DENND4B	WDR74		HAT1				CSNK2A1				MS4A15	CYTIP	WDR74
DENND4C	WDR77		HAUS5				CSPG5				MSH4	CYYR1	WDR77
DENND5A	WDR81		HCFC2				CST3				MSTN	D030056L22RIK	WDR81
DEPDC5	WDR90		HDHD2				CSTB				MT4	D10WSU102E	WDR90
DERL3	WFS1		HEATR1				CSTF1				MTMR8	D11WSU47E	WFS1
DES	WHAMM		HEATR5A				CSTF2T				MUC16	D130040H23RIK	WHAMM
DGAT1	WHSC1L1		HEATR5B				CSTF3				MUSK	D15ERTD621E	WHSC1L1
DGCR2	WIPF1		HECA				CTBP2				MXRA5	D16ERTD472E	WIPF1
DGKA	WIPI1		HEG1				CTDNEP1				MYBPC1	D17H6S53E	WIPI1
DGKD	WIZ		HELB				CTDP1				MYF5	D17WSU92E	WIZ
DGKQ	WNK4		HELQ				CTDSP2				MYH15	D1ERTD622E	WNK4
DHCR24	WNT7B		HEMK1				CTF1				MYL10	D1PAS1	WNT7B
DHCR7	WRB		HERC1				CTGF				MYL2	D230025D16RIK	WRB
DHODH	WRNIP1		HERC2				CTH				MYLK4	D2WSU81E	WRNIP1
DHPS	WTAP		HERC3				CTNS				MYO1F	D3ERTD254E	WTAP
DHRS1	WWC1		HGSNAT				CTPS				MYO1H	D3ERTD751E	WWC1
DHRS11	WWTR1		HIF1A				CTSF				MYO3A	D430042O09RIK	WWTR1
DHRS7	XAB2		HIPK3				CTU1				MYO3B	D5ERTD579E	XAB2
DHRS7B	XBP1		HIVEP1				CTU2				MYOC	D630039A03RIK	XBP1
DHRS9	XIAP		HIVEP2				CUL4B				MYOM2	D630045J12RIK	XIAP
DHTKD1	XPA		HK2				CUL7				MYOT	D6WSU163E	XPA
DHX30	XPC		HLCS				CUL9				MYRFL	D730048I06RIK	XPC
DHX33	XPNPEP1		HMBOX1				CWC15				MYT1L	D7ERTD443E	XPNPEP1
DHX34	XPNPEP3		HMGN1				CWF19L1				NALCN	D830030K20RIK	XPNPEP3
DHX35	XPO6		HMGN3				CXADR				NCAM2	D8ERTD738E	XPO6
DHX37	XPO7		HMMR				CXCL1				NDNF	D930015E06RIK	XPO7
DHX40	XPR1		HN1L				CXCL12				NDST3	DACT3	XPR1
DHX58	XRCC4		HNRNPH3				CXCL16				NDST4	DAGLA	XRCC4
DIAPH2	XRCC5		HOMER2				CXCR4				NECAB2	DAND5	XRCC5
DICER1	XYLB		HPS3				CYB5B				NEFH	DBNDD1	XYLB
DIP2C	YAF2		HPS5				CYB5D2				NEGR1	DCAF12L1	YAF2
DIRC2	YAP1		HS2ST1				CYB5RL				NEK10	DCDC2B	YAP1
DIS3L			HS6ST2				CYBRD1				NEK11	DDIAS
DIS3L2			HSCB				CYC1				NEK5	DDO
DKK3			HTATSF1				CYCS				NELL1	DEB1
DLAT			HTRA3				CYP24A1				NEUROD1	DEFB1
DLC1			HTT				CYTH3				NEUROG3	DEGS2
DLD			IARS2				D2HGDH				NINJ2	DENND1C
DLG1			ICK				DAAM2				NKAIN2	DEPDC1A
DLG5			ID3				DACT2				NKX2-2	DESI1
DLGAP4			IDS				DARS2				NKX6-1	DESI2
DLL4			IFIH1				DAXX				NME9	DGCR6
DMPK			IFNGR1				DBF4				NMNAT2	DGKH
DMWD			IFT20				DCAF11				NMRK2	DHRS4
DMXL1			IFT52				DCAF15				NMU	DIMT1
DMXL2			IFT57				DCAF4				NMUR1	DKKL1
DNAJB1			IFT74				DCAF6				NMUR2	DLEC1
DNAJB12			IFT80				DCAF8				NOBOX	DLG2
DNAJB2			IFT81				DCAKD				NOL4	DLGAP3
DNAJC16			IFT88				DCBLD1				NOVA1	DLK2
DNAJC19			IGDCC4				DCBLD2				NOX3	DLL1
DNAJC2			IGF1				DCHS1				NPSR1	DMKN
DNAJC27			IGF2R				DCK				NRAP	DNAAF3
DNAJC4			IKBIP				DCLK2				NRG3	DNAH1
DNASE1L1			IKZF1				DCLRE1A				NRXN1	DNAH10
DNM1L			IL1R2				DCLRE1C				NRXN2	DNAH11
DNTTIP1			IL1RAP				DCP1A				NRXN3	DNAH6
DNTTIP2			IL6ST				DCTD				NSUN7	DNAH7B
DOCK5			ILVBL				DCTN1				NT5C1B	DNAJB13
DOCK8			IMPA1				DCTN2				NTM	DNAJB5
DOCK9			IMPDH2				DCTN4				NTS	DNAJC22
DOK1			INO80D				DCTN5				NTSR1	DNAJC28
DOK4			INPP4A				DCTN6				NXNL2	DNASE1
DOLK			INPP5F				DCTPP1				NXPE2	DNASE2A
DPCD			INPPL1				DDB1				NXPH1	DNPH1
DPF2			INSIG2				DDHD2				NYAP2	DOC2B
DPH2			INTS10				DDI2				OAS3	DOC2G
DPH5			INTS12				DDX10				OCA2	DPF3
DPM1			INTS2				DDX11				OCSTAMP	DPH7
DPM2			INTS8				DDX19A				OFCC1	DPT
DPM3			INTU				DDX19B				OGDHL	DRD4
DPP7			IPO7				DDX21				OLFM3	DRP2
DPY19L1			IPO9				DDX24				OLFR1009	DSC3
DPY30			IQCE				DDX26B				OLFR1444	DUOX2
DPYSL3			IRAK2				DDX28				OLFR366	DUOXA1
DR1			IREB2				DDX31				OLFR374	DUS2
DRAM1			IRF1				DDX39				OLFR455	DUXBL1
DRAM2			IRS2				DDX3X				OLFR570	DUXBL2
DRAP1			ISY1				DDX47				OLFR615	DXBAY18
DSP			ITFG1				DDX49				OLFR646	DYNLT1A
DTNBP1			ITGA2				DDX50				OLFR670	DYNLT1B
DTX4			ITGA6				DDX51				OLFR682-PS1	DYNLT1C
DTYMK			ITGA9				DDX52				OLFR70	DYNLT1F
DUS1L			ITGAV				DDX54				OLFR745	E130012A19RIK
DUSP11			ITGB3				DECR2				OLFR753-PS1	E130308A19RIK
DUSP22			ITGB4				DEDD2				ONECUT1	E130309D02RIK
DUSP23			ITGB5				DEF8				OPCML	E130311K13RIK
DUSP3			ITGB6				DENND2A				OPN5	E330009J07RIK
DUSP5			ITPK1				DENR				OPRD1	E430018J23RIK
DUT			ITPR2				DEPDC7				OR10A4	E430025E21RIK
DVL2			ITPR3				DERL2				OR10AG1	ECI1
DVL3			ITSN1				DEXI				OR10J5	ECI2
DYM			ITSN2				DFFA				OR10T2	ECI3
DYNC1H1			IWS1				DFFB				OR13G1	EDA2R
DYNC1I2			JAG1				DFNA5				OR2G6	EDAR
DYNC2LI1			JAG2				DGAT2				OR2K2	EDARADD
DYNLL1			JAK1				DGCR14				OR4K1	EEF2KMT
DYNLRB1			JAK2				DGCR8				OR51Q1	EFCAB1
DYRK1B			JAM2				DGKE				OR52H1	EFCAB3
E2F6			JAM3				DGKZ				OR52N4	EFEMP1
EAF1			JARID2				DGUOK				OR56B1	EFNA2
EBP			JMJD6				DHDDS				OR5AC1	EFNA5
ECD			JMY				DHFR				OR5AC2	EGR2
ECE1			KANK1				DHRS3				OR5D14	EGR3
ECH1			KAT2B				DHX15				OR6C75	EGR4
ECHDC3			KCNH2				DHX16				OR6N2	EHF
ECHS1			KCNK1				DHX36				OTOF	EIF1A
ECM1			KCNK5				DHX38				OTOG	EIF2D
ECSIT			KCTD18				DHX8				OTOL1	EIF2S3X
EDC4			KCTD3				DIAPH1				OTX2	EIF3J1
EDEM2			KCTD5				DIDO1				OVCH2	EIF3J2
EDF1			KDELC2				DIP2A				P2RY13	ELAVL3
EDNRA			KDELR1				DIRAS2				P2RY8	ELFN1
EEA1			KDM1A				DKC1				PAH	ELP5
EEF1B2			KDM1B				DMAP1				PARVG	EMC10
EEF1G			KDM2B				DNAJA1				PATE2	EMC2
EEPD1			KDM6B				DNAJA2				PAX1	EMC6
EFEMP2			KDR				DNAJA3				PAX2	EME2
EFHD1			KHDRBS3				DNAJA4				PAX3	ENHO
EFNA4			KIDINS220				DNAJB4				PAX5	ENO1B
EFNB1			KIF11				DNAJB6				PAX7	ENO2
EGFR			KIF13A				DNAJC1				PBX4	EOGT
EHBP1			KIF13B				DNAJC10				PC	EPGN
EHD1			KIF14				DNAJC11				PCDH15	EPHA8
EHD2			KIF18A				DNAJC14				PCDH9	ERDR1
EHD4			KIF20B				DNAJC17				PCDHAC2	EREG
EHHADH			KIF21A				DNAJC18				PCLO	ESPNL
EI24			KIF23				DNAJC25				PCOLCE2	ETL4
EIF1			KIF24				DNAJC30				PCSK1	ETOHI1
EIF1AD			KIF2A				DNAJC7				PDE11A	EVA1A
EIF1B			KIF3C				DNAJC8				PDE1C	EXD1
EIF2B3			KIF5B				DNAJC9				PDE3B	EXO5
EIF2S1			KIF5C				DNAL1				PDE6A	EXOC3L
EIF2S2			KIN				DNAL4				PDE6H	F830016B08RIK
EIF3B			KIT				DNM1				PDYN	F8A
EIF3E			KLF7				DNM2				PEA15	FAAP100
EIF3F			KLHDC10				DNMT3A				PGBD5	FAAP20
EIF3G			KLHL2				DNMT3B				PHEX	FAAP24
EIF3H			KLHL22				DNPEP				PIH1D3	FAM107A
EIF3I			KLHL23				DOCK11				PIK3CG	FAM120C
EIF3M			KLHL24				DOCK6				PIWIL1	FAM131B
EIF4A1			KRAS				DOCK7				PIWIL4	FAM132A
EIF4E			KRR1				DOLPP1				PKD1L1	FAM132B
EIF4E2			KTN1				DONSON				PKD1L2	FAM149B
EIF4EBP1			L3MBTL3				DOPEY1				PLAG1	FAM167B
EIF4ENIF1			LACE1				DPAGT1				PLCXD3	FAM177A
EIF4G1			LAMA4				DPP9				PLEKHG4B	FAM180A
EIF4G3			LAMA5				DPY19L3				PLN	FAM187B
EIF4H			LAMC2				DPY19L4				PLPPR5	FAM188B
EIF5A			LANCL1				DQX1				PMCH	FAM196A
EIF5B			LARGE				DRG1				PNLIP	FAM19A3
EIF6			LARP4B				DRG2				PNLIPRP1	FAM19A5
ELAVL1			LARS				DSCC1				PNPLA1	FAM205A2
ELF3			LARS2				DSE				PNPLA4	FAM205A3
ELF4			LATS2				DSEL				POLN	FAM205A4
ELK1			LBR				DSN1				POPDC3	FAM206A
ELK4			LCA5				DSTN				POT1	FAM207A
ELL			LCP1				DTWD1				POU1F1	FAM210A
ELL2			LCP2				DTWD2				POU4F3	FAM212B
ELL3			LDB2				DTX1				POU6F2	FAM214A
ELMO3			LDHA				DTX2				PP2D1	FAM214B
ELOF1			LDHB				DTX3				PPEF1	FAM216A
ELOVL1			LDLR				DUS4L				PPFIA2	FAM219A
ELOVL5			LHPP				DUSP10				PPM1E	FAM221A
ELOVL6			LIN52				DUSP12				PPP1R14C	FAM222A
ELP3			LIN54				DUSP14				PPP1R14D	FAM229B
EMD			LIN9				DUSP16				PPP1R1C	FAM234B
EMILIN1			LIPG				DUSP18				PPP1R36	FAM26E
EML2			LIPT2				DUSP4				PPP2R3B	FAM43B
ENDOG			LMAN1				DUSP9				PRDM16	FAM46B
ENDOU			LMAN2L				DVL1				PRDM8	FAM53A
ENGASE			LMBR1				DYNLL2				PRELID3A	FAM58B
ENO1			LMBRD1				DYRK2				PRL	FAM65B
ENOPH1			LMBRD2				DYSF				PRMT8	FAM71A
ENPP1			LMNB1				E2F2				PRMT9	FAM72A
ENPP2			LMO2				E2F5				PROX2	FAM83A
ENPP4			LMO7				E4F1				PROZ	FAM83C
ENTPD3			LONRF3				EARS2				PRR16	FAM83F
ENTPD4			LPIN2				EBAG9				PRTFDC1	FAM84A
ENTPD5			LPIN3				EBNA1BP2				PSMA8	FAM92A
EP300			LPL				EBPL				PTCHD1	FBXL16
EPAS1			LRCH1				ECHDC1				PTCHD3	FBXL21
EPB41			LRIG2				ECHDC2				PTF1A	FBXL22
EPB41L4B			LRIG3				ECSCR				PTH2R	FBXL7
EPB41L5			LRMP				EDC3				PTPN5	FBXL8
EPHA4			LRP12				EDEM1				PTPRN2	FBXO2
EPHB2			LRRC1				EDNRB				PTPRO	FBXW17
EPHB3			LRRC28				EED				PTPRQ	FCAMR
EPRS			LRRC49				EEF1A1				PTPRR	FCGBP
EPS15L1			LRRCC1				EEF1D				PXDNL	FCNA
EPS8			LRRK1				EEF1E1				QRFPR	FER1L4
EPS8L2			LSM12				EEF2				RAB3C	FERMT1
EPT1			LSM14B				EFHD2				RASGEF1A	FGF11
ERBB2IP			LSM4				EFNA1				RASGRF1	FGF7
ERCC6			LSM7				EGFL7				RASGRF2	FH1
ERCC8			LTBP1				EGLN1				RAX	FHAD1
ERF			LYN				EGLN2				RBM46	FITM2
ERGIC1			LYPLA1				EHBP1L1				RCAN2	FJX1
ERGIC2			LYST				EHMT2				REN	FLT3L
ERGIC3			MAD1L1				EID1				RETNLB	FLYWCH2
ERH			MAGI1				EID2B				RFX4	FMO3
ERI1			MAGI3				EIF1AX				RGS13	FN3K
ERICH1			MALT1				EIF2AK1				RGS18	FNDC5
ERLEC1			MAML1				EIF2AK2				RGS21	FOPNL
ERLIN1			MAML2				EIF2B2				RGS6	FOSL1
ERMP1			MAN2A1				EIF2B5				RGS7	FOXA1
ERN1			MAN2B2				EIF3A				RGS7BP	FOXC1
ERP29			MANEA				EIF3D				RGSL1	FOXI1
ERRFI1			MANSC1				EIF3K				RHOH	FOXO6
ESCO1			MAP2K1				EIF3L				RIBC2	FOXQ1
ESD			MAP2K4				EIF4EBP3				RIMBP2	FRAT2
ESRP1			MAP2K5				ELF2				RIMS1	FSD1
ETF1			MAP3K2				ELF5				RIMS2	FTL1
ETFA			MAP3K5				ELN				RIOK2	FUOM
ETFDH			MAP4K5				ELOVL7				RIPPLY2	FUT9
ETNK1			MAP6				ELP2				RNF112	FV1
ETV5			MAPK3				ELP4				RNF182	FZD9
EXOC1			MAPK9				EMB				RP1L1	G630090E17RIK
EXOC4			MAPKBP1				EMCN				RPE65	G6PD2
EXOC7			MAR.5				EME1				RPL3L	G6PDX
SEP.2			MAR.6				EMID1				RPS3A	GAB3
SEP.8			MAR.8				EML3				RSPH14	GABBR2
EXOC8			MARK2				EMP1				RSPH4A	GAL
EXOG			MAST4				EMP2				RTKN2	GAL3ST1
EXOSC4			MASTL				EMP3				RXFP1	GALNT15
EXOSC7			MAU2				ENC1				RXRG	GALR2
EXT1			MBD4				ENG				RYR1	GAREM
EXT2			MBD5				ENO3				S100Z	GBGT1
EZR			MBIP				ENOX2				SALL4	GBP10
F11R			MBNL1				ENPEP				SAMD12	GBP2
FABP3			MBNL2				ENPP5				SAMD13	GBP2B
FADS1			MBNL3				ENSA				SAMD3	GBP4
FADS3			MBOAT1				ENTPD7				SCARNA24	GBP5
FAF2			MBP				ENY2				SCARNA4	GBP6
FAHD2A			MCAM				EP400				SCARNA8	GBP9
FAM102B			MCC				EPB41L1				SCEL	GDF5
FAM103A1			MCCC2				EPCAM				SCGB3A2	GDPD2
FAM107B			MCM10				EPDR1				SCGN	GDPGP1
FAM114A2			MCM3				EPHA1				SCN11A	GFAP
FAM118A			MCM6				EPHB6				SCN1A	GFRA1
FAM120A			MCTS1				EPHX1				SCN2A	GGACT
FAM122B			MDFIC				EPHX2				SCN3A	GGNBP1
FAM131A			MDN1				EPM2AIP1				SCN4A	GGT5
FAM134A			ME2				EPS15				SCUBE2	GID4
FAM134B			MECP2				EPS8L1				SEL1L2	GID8
FAM135A			MED14				ERAL1				SEMA3A	GIMAP9
FAM162A			MED23				ERAP1				SERPINA11	GINM1
FAM168A			MED27				ERBB2				SERPINA12	GJB2
FAM188A			MED31				ERCC1				SERPINB6	GJB4
FAM189A2			MED4				ERCC2				SERPINB7	GJB6
FAM193A			MEF2A				ERCC6L				SERPINI2	GK
FAM193B			MEF2C				ERG				SFTPA1	GK2
FAM20A			MEGF6				ERI3				SGCD	GLB1L2
FAM20B			MEIS1				ERO1L				SGCG	GLI1
FAM3C			MEMO1				ERO1LB				SGCZ	GLI2
FAM50A			MEOX2				ERP44				SH2D1A	GLT28D2
FAM63B			MERTK				ESAM				SH2D1B	GLTSCR1L
FAM65A			METAP1D				ESCO2				SH2D2A	GLYCAM1
FAM69A			METTL3				ESPL1				SH3GL3	GM10094
FAM83D			MEX3C				ESPN				SHC3	GM10354
FAM89B			MEX3D				ESRRA				SHISA3	GM10406
FAM96A			MFF				ESYT1				SHISA6	GM10778
FAM96B			MGAM				ESYT2				SHOX	GM11127
FAM98C			MGAT4A				ETFB				SI	GM12942
FARS2			MGAT5				ETHE1				SIM1	GM13139
FARSB			MGP				ETNK2				SIX2	GM13152
FASN			MGRN1				ETV3				SIX6	GM13157
FASTKD3			MIB1				EVI5L				SLAMF8	GM13251
FAU			MICAL2				EWSR1				SLAMF9	GM13305
FBF1			MICAL3				EXOC3				SLC10A1	GM13306
FBLN1			MID1				EXOC6B				SLC12A1	GM13547
FBLN2			MID2				EXOSC1				SLC16A14	GM13889
FBRS			MIF				EXOSC3				SLC17A6	GM14137
FBXL15			MINA				EXOSC5				SLC17A8	GM14288
FBXL17			MIPEP				EXOSC8				SLC24A2	GM14322
FBXL3			MIPOL1				EXOSC9				SLC25A31	GM14325
FBXO4			MKL1				EXPH5				SLC26A8	GM14326
FBXO42			MKL2				EXTL2				SLC35F4	GM14393
FBXO6			MKS1				EYA3				SLC44A5	GM14420
FBXO7			MLF1				F2R				SLC45A1	GM14440
FBXO9			MLLT1				F2RL3				SLC4A10	GM15800
FBXW11			MLLT10				F3				SLC5A4	GM16381
FBXW5			MLLT3				FABP5				SLC5A7	GM1661
FCHSD1			MMD				FADD				SLC6A13	GM1673
FDX1L			MME				FAH				SLC6A18	GM17019
FECH			MMP2				FAM104A				SLC6A19	GM17296
FEN1			MMP28				FAM109A				SLC6A3	GM2026
FERMT2			MN1				FAM110B				SLC7A14	GM20716
FERMT3			MND1				FAM110C				SLC7A9	GM20878
FEZ2			MON1A				FAM111A				SLC8A3	GM20939
FGFR3			MORN2				FAM120B				SLC9C1	GM21149
FGFRL1			MOSPD2				FAM122A				SLC9C2	GM21188
FGG			MPHOSPH9				FAM126B				SLCO1A2	GM21190
FICD			MPP1				FAM129A				SLCO1B2	GM21967
FILIP1L			MPPE1				FAM133B				SLCO1C1	GM2897
FIS1			MPPED2				FAM134C				SLCO5A1	GM3194
FIZ1			MRAS				FAM136A				SLF2	GM3264
FKBP11			MREG				FAM151B				SMPX	GM3373
FKBP1B			MRPL13				FAM160A2				SMTNL1	GM3383
FKBP2			MRPL15				FAM160B2				SNORA2	GM3411
FKBP3			MRPL3				FAM161A				SNORA23	GM3448
FKBP4			MRPL38				FAM168B				SNORA46	GM3500
FKBP5			MRPS6				FAM172A				SNORA79	GM3558
FLII			MSH2				FAM173B				SNORD103	GM3604
FLNA			MSH3				FAM174A				SNORD121A	GM3696
FLOT2			MSL3				FAM174B				SNORD124	GM37240
FLT1			MSRB2				FAM175A				SNORD126	GM4070
FN1			MSRB3				FAM175B				SNORD20	GM42641
FNBP1L			MSX2				FAM178A				SNORD83	GM42742
FNDC3B			MTAP				FAM179B				SNORD89	GM4477
FNTA			MTBP				FAM185A				SNOU109	GM4787
FNTB			MTF2				FAM189B				SNR68	GM4907
FOS			MTFMT				FAM192A				SNTG1	GM4944
FOSL2			MTHFD1L				FAM195A				SOHLH2	GM4951
FOXJ2			MTHFD2L				FAM195B				SOST	GM5113
FOXJ3			MTIF2				FAM199X				SOWAHD	GM5148
FOXK1			MTMR1				FAM20C				SPAG16	GM527
FOXK2			MTMR10				FAM32A				SPAG17	GM5414
FOXO3			MTMR12				FAM43A				SPAG6	GM5595
FOXP4			MTMR14				FAM45A				SPATA16	GM561
FPGS			MTMR2				FAM53B				SPATA6L	GM5617
FRA10AC1			MTMR6				FAM57A				SPEF2	GM6377
FREM2			MTMR9				FAM60A				SPINK7	GM6710
FRG1			MTRF1				FAM69B				SRD5A2	GM7030
FRMD4A			MUT				FAM73A				SRP54	GM7102
FRMD4B			MYB				FAM73B				ST18	GM7120
FRMPD1			MYBL1				FAM76A				ST8SIA3	GM7361
FSTL1			MYBL2				FAM76B				STAC	GM7694
FTO			MYCBP2				FAM83B				STARD6	GM8246
FTSJ3			MYLIP				FAM83G				STK32B	GM8909
FUBP1			MYNN				FAM84B				STK32C	GM8994
FUBP3			MYO18A				FAM89A				STK33	GM9758
FUCA1			MYO1B				FAM8A1				STPG2	GM996
FUK			MYO1D				FAM98B				STS	GNA15
FUNDC1			MYO1E				FAN1				STXBP5L	GNAL
FURIN			MYO5A				FANCA				SUCNR1	GNG7
FUT11			MYO5C				FANCF				SULT1B1	GPAT2
FUZ			MYO9A				FANCG				SULT1C2	GPI1
FXR1			MYOM3				FARSA				SULT2A2	GPLD1
FYCO1			N4BP1				FAS				SUPT3H	GPR135
FYTTD1			N4BP2				FASTK				SV2B	GPR161
FZD2			N4BP2L1				FASTKD1				SVOPL	GPR179
FZR1			N4BP2L2				FASTKD2				SYCP2	GPR20
G2E3			N6AMT1				FASTKD5				SYCP2L	GPR3
GAB1			NAA15				FAT1				SYT16	GPR35
GABARAP			NAA30				FBL				SYT17	GPR62
GABARAPL1			NAA35				FBLN7				SYT2	GPR75
GABBR1			NAA50				FBN2				TAC3	GPR85
GABPA			NAAA				FBXL12				TACR1	GPR87
GABPB2			NAB1				FBXL19				TAF4	GPR89
GADD45A			NAE1				FBXL2				TAGLN3	GPRC5B
GADD45B			NANP				FBXO17				TARBP1	GPRIN2
GADD45GIP1			NAPEPLD				FBXO21				TAS2R10	GPRIN3
GALC			NAPG				FBXO22				TAS2R60	GRCC10
GALE			NARF				FBXO25				TBPL2	GRIA4
GALK2			NARFL				FBXO27				TBR1	GRIK5
GALNT2			NARS2				FBXO3				TBX1	GRIN2D
GALNT3			NAV2				FBXO34				TBX10	GRRP1
GALT			NAV3				FBXO38				TBX15	GSDMC
GAMT			NCALD				FBXO44				TBX18	GSDMC2
GANAB			NCAPD3				FBXO45				TCERG1L	GSDMC3
GAPDH			NCAPG				FBXO46				TCFL5	GSDMC4
GARS			NCBP1				FBXO48				TCN1	GSKIP
GART			NCEH1				FBXO5				TCTEX1D1	GSTM5
GAS2			NCK1				FBXW2				TDO2	GSTM7
GATA2			NCKAP5				FBXW4				TDRD1	GSTT2
GATAD2B			NCOA3				FCF1				TDRD12	GSTT3
GBA2			NDC80				FCGRT				TECRL	GTF2IRD2
GCH1			NDFIP1				FCHSD2				TECTA	GUCA1A
GCNT1			NDFIP2				FDFT1				TECTB	GYG
GDE1			NDUFAB1				FDPS				TEKT4	GZMM
GDI1			NDUFAF2				FDX1				TENM1	H13
GDPD5			NDUFB5				FDXACB1				TEPP	H2-BL
GEMIN7			NEDD1				FDXR				TEX33	H2-D1
GET4			NEDD4				FEM1A				TFAP2D	H2-DMA
GFER			NEDD4L				FES				TG	H2-DMB1
GFOD1			NEDD9				FGD1				TGM3	H2-DMB2
GFPT1			NEIL3				FGD2				TGM7	H2-EB1
GGA1			NEK1				FGD3				THBS4	H2-K1
GGA2			NEK3				FGFBP1				THEMIS	H2-KE6
GGH			NEK9				FGFR1				THSD7B	H2-M3
GGT1			NEO1				FGFR1OP2				TIGD4	H2-M9
GHDC			NET1				FGL2				TIGIT	H2-Q1
GHITM			NFAT5				FHIT				TINAG	H2-Q10
GHR			NFATC1				FHL3				TLL2	H2-Q2
GINS2			NFATC2				FHOD1				TLR8	H2-Q4
GJA4			NFATC3				FIBP				TMC1	H2-Q6
GJC1			NFIA				FIGNL1				TMEFF2	H2-Q7
GKAP1			NFKB1				FIGNL2				TMEM132B	H2-T10
GLE1			NFKBIZ				FKBP14				TMEM132C	H2-T22
GLG1			NFU1				FKBP15				TMEM132D	H2-T23
GLOD4			NFX1				FKBP1A				TMEM156	HAP1
GLRX3			NGDN				FKBP7				TMEM167A	HAS1
GMDS			NGFR				FKBP8				TMEM174	HAS2
GMEB2			NID2				FKBP9				TMEM202	HAS3
GMPPA			NIN				FKRP				TMEM255B	HAVCR1
GMPPB			NINL				FLAD1				TMEM26	HCAR2
GNAI2			NIPA1				FLI1				TMEM63C	HCN3
GNB1			NKAIN1				FLNC				TMEM74	HCN4
GNB2			NKD1				FLOT1				TMIGD1	HCRTR1
GNL3L			NLK				FLRT3				TMPRSS11A	HDC
GNPAT			NLN				FLYWCH1				TMPRSS11F	HDGFRP3
GNPDA1			NLRC5				FMNL1				TMPRSS12	HDX
GNPTG			NME7				FMNL3				TMPRSS15	HECTD2
GNS			NMNAT3				FMO1				TMPRSS3	HEPACAM2
GOLGA1			NMT2				FMO2				TMPRSS7	HGFAC
GOLGA2			NNT				FMOD				TMPRSS9	HHATL
GOLGA4			NOL10				FN3KRP				TNFSF11	HID1
GOLGA7			NOL11				FNIP2				TNFSF13B	HIPK4
GOLGB1			NOP14				FOLR1				TNFSF4	HIST1H2AL
GOLIM4			NOTCH1				FOLR2				TNNT1	HIST1H2BM
GOLPH3			NOX4				FOXF1				TOX3	HIST1H2BN
GORASP1			NPAT				FOXM1				TP53INP1	HIST1H2BQ
GORASP2			NPC1				FOXO1				TPH2	HIST1H2BR
GOSR1			NPHP1				FPGT				TPO	HIST1H4I
GOT2			NPM3				FRMD8				TRAT1	HIST1H4K
GPAA1			NPRL3				FRS3				TRHDE	HIST1H4N
GPATCH2			NR1D2				FSCN1				TRIM42	HIST2H2AA1
GPATCH8			NR2C2				FSTL3				TRIM54	HIST2H2AA2
GPBP1L1			NR3C1				FTH1				TRIM61	HIST2H2BB
GPC1			NR6A1				FTSJ1				TRPC4	HIST2H3C1
GPC3			NRF1				FTSJ2				TRPC6	HIST2H3C2
GPD1L			NSD1				FUCA2				TRPV3	HLF
GPHN			NSF				FUNDC2				TSPAN11	HMGA1-RS1
GPN1			NSMAF				FUS				TTBK1	HNMT
GPN2			NSUN2				FUT10				TTC29	HOXB3
GPR108			NSUN3				FUT4				TUBA4B	HOXB4
GPR157			NT5DC1				FXR2				TXK	HOXD8
GPRC5A			NT5DC3				FXYD2				TXLNB	HPCAL4
GPRC5C			NT5E				FXYD3				TXNDC8	HPDL
GPS1			NUAK1				FXYD5				TYR	HPRT
GPS2			NUBPL				FZD1				U8	HR
GPX1			NUCKS1				FZD4				UBASH3A	HRC
GPX2			NUDCD1				FZD7				UBE2QL1	HS3ST3A1
GPX3			NUDT21				FZD8				UBE3D	HSBP1L1
GPX4			NUDT7				G3BP1				UCMA	HSPA1L
GPX7			NUP133				G6PC3				ULK4	HSPB2
GRAMD1C			NUP160				GABARAPL2				UNC13C	HTR1D
GRASP			NUP54				GABPB1				UNC5A	HYKK
GRB2			NUP93				GADD45G				UNC5C	ICE2
GREB1L			NUPL2				GALM				UNC5D	ICOSL
GRHL1			NVL				GALNS				UNC80	IDUA
GRINA			OCEL1				GALNT12				UPP2	IFI203
GRIPAP1			OCIAD1				GALNT4				UROC1	IFI205
GRPEL2			OCRL				GAR1				USH1C	IFI27L2A
GRSF1			OFD1				GARNL3				USH2A	IFI44
GRTP1			OGN				GAS1				VAT1L	IFI47
GRWD1			OLFML2B				GAS2L1				VSIG1	IFIT2
GSK3A			ORC2				GAS2L3				VSX2	IFITM10
GSK3B			ORC3				GAS8				VWA3A	IFNE
GSN			ORC4				GATAD1				VWA3B	IFT43
GSTK1			ORC5				GATC				VWA5B1	IGFALS
GSTZ1			ORMDL3				GATM				VWC2	IGFBP6
GTF2A1			OSBPL10				GATSL2				WBSCR28	IGFLR1
GTF2A2			OSBPL11				GBA				WDFY4	IGLON5
GTF2B			OSBPL8				GBAS				WDR17	IGTP
GTF2F1			OSBPL9				GBP3					IIGP1
GTF2H5			OSCP1				GBP7					IL11
GTF2I			OSTC				GCAT					IL11RA1
GTF3C1			OTUD3				GCC1					IL11RA2
GTPBP1			PACRGL				GCC2					IL12RB1
GTPBP3			PACS2				GCDH					IL12RB2
GUSB			PADI2				GCHFR					IL15RA
GYPC			PAFAH2				GCLC					IL16
H1F0			PAK2				GCN1L1					IL17B
H1FX			PALLD				GCNT2					IL17RE
H2AFY			PAMR1				GCNT4					IL18R1
H3F3B			PANK4				GCSH					IL19
HADH			PAPD4				GEM					IL1F9
HADHB			PAPD5				GEMIN4					IL1RL2
HARS			PAPD7				GEMIN5					IL20RA
HAX1			PAPOLG				GEMIN6					IL24
HBP1			PARD3B				GFM1					IL4RA
HBS1L			PARD6G				GFM2					IL6
HCCS			PARG				GFOD2					IL6RA
HCFC1			PARM1				GGA3					IL7
HDAC1			PARN				GGCX					INAFM1
HDAC11			PARP11				GGNBP2					INIP
HDAC3			PARP14				GGPS1					INPP5J
HDAC5			PARP4				GGTA1					IQCD
HDAC7			PARVA				GIGYF1					IRF2BPL
HDDC2			PAXIP1				GIN1					IRF4
HDGF			PBRM1				GINS1					IRGM1
HDGFRP2			PBX3				GINS3					IRGM2
HDLBP			PCCA				GINS4					IRX1
HECTD3			PCDH18				GIPC1					IRX3
HELLS			PCGF5				GIT1					ISM1
HELZ			PCMTD1				GIT2					ISM2
HEXA			PCNX				GJA1					ISOC2A
HEXB			PCSK5				GJA5					ISOC2B
HGS			PCYT1A				GK5					IST1
HHAT			PDCL				GLA					ITGA10
HIATL1			PDE10A				GLB1L					IZUMO4
HIBADH			PDE3A				GLCE					JADE3
HIBCH			PDE4B				GLIPR1					JOSD2
HIGD2A			PDE4D				GLIS2					JPH3
HINT1			PDE5A				GLMN					KAT8
HIP1			PDE8A				GLRX2					KAZALD1
HIPK1			PDE9A				GLT8D1					KBTBD13
HIPK2			PDGFA				GLTP					KBTBD3
HIRIP3			PDIK1L				GLTSCR1					KCNA7
HMBS			PDK1				GLTSCR2					KCNC3
HMG20A			PDK3				GLUD1					KCNE4
HMGCL			PDRG1				GMCL1					KCNF1
HMGCS1			PDS5B				GMFG					KCNJ2
HMGXB4			PDSS2				GMIP					KCNJ8
HMOX1			PDZD2				GMPR					KCNN1
HMOX2			PDZD8				GMPS					KCNRG
HNRNPA0			PELI2				GNA11					KCTD12B
HNRNPA2B1			PEMT				GNAS					KCTD14
HNRNPA3			PER3				GNAZ					KCTD4
HNRNPAB			PEX13				GNB1L					KIF17
HNRNPD			PEX26				GNE					KIF1BP
HNRNPH1			PEX3				GNG10					KIF5A
HNRNPM			PFDN4				GNG11					KIFC5B
HNRNPR			PFKM				GNG2					KIRREL3
HNRNPU			PFKP				GNG5					KISS1R
HNRNPUL2			PGAP2				GNL1					KITL
HOMER1			PGGT1B				GNL3					KIZ
HOMER3			PGM2				GNPDA2					KLHDC7A
HOOK1			PGM2L1				GOLM1					KLHL25
HOOK2			PGM5				GOLT1B					KLHL38
HOPX			PHACTR4				GON4L					KLK10
HP1BP3			PHC1				GORAB					KLK11
HS1BP3			PHF13				GOSR2					KMT2A
HS6ST1			PHF7				GOT1					KMT2D
HSBP1			PHLDA1				GPATCH1					KNOP1
HSD17B10			PHLDB2				GPATCH3					KNSTRN
HSD17B11			PHOSPHO1				GPATCH4					KREMEN2
HSD17B12			PHOSPHO2				GPC2					KRT10
HSD17B4			PHTF2				GPCPD1					KRT14
HSD3B7			PI4K2B				GPIHBP1					KRT15
HSF1			PIAS1				GPKOW					KRT16
HSF2			PIBF1				GPM6B					KRT31
HSP90AB1			PIF1				GPN3					KRT32
HSP90B1			PIGA				GPR137					KRT42
HSPA12A			PIGN				GPR137B					KRT5
HSPA12B			PIGQ				GPR146					KRT6A
HSPA14			PIGT				GPR153					KRT6B
HSPA2			PIK3C2B				GPR160					KRT71
HSPA4			PIK3CA				GPR180					KRT75
HSPB1			PIK3R3				GPR4					KRT77
HSPB11			PIK3R4				GPRASP1					KRT78
HSPB6			PINK1				GPRASP2					KRT80
HSPB8			PIP4K2A				GPSM3					KRT83
HSPBP1			PIP5K1B				GRAMD1A					KRTAP17-1
HSPE1			PIR				GRAMD3					KXD1
HSPG2			PKIA				GRAMD4					L1CAM
HTRA1			PKNOX1				GRHPR					L3MBTL1
HTRA2			PKP4				GSDMD					L7RN6
HVCN1			PLA2R1				GSG2					LALBA
IAH1			PLAGL1				GSPT1					LAMP3
IARS			PLAT				GSTA3					LAMTOR2
IBTK			PLBD2				GSTA4					LAMTOR3
ICA1			PLCB4				GSTM1					LAMTOR4
ICAM2			PLCD1				GSTM2					LAMTOR5
ICMT			PLCE1				GSTM4					LANCL3
IDH1			PLCG2				GSTP1					LAO1
IDH2			PLCL2				GSTT1					LAT2
IDH3A			PLD1				GTDC1					LAX1
IER3			PLEK2				GTF2E1					LCA5L
IFFO1			PLEKHA1				GTF2E2					LCK
IFI30			PLEKHA2				GTF2F2					LCN2
IFI35			PLEKHA3				GTF2H1					LDAH
IFNAR1			PLEKHA5				GTF2H2					LECT1
IFT122			PLEKHA8				GTF2H4					LEKR1
IFT27			PLEKHF2				GTF2IRD1					LEP
IGF1R			PLEKHG1				GTF3C3					LGALS12
IGF2			PLEKHH2				GTF3C6					LGALSL
IGF2BP3			PLEKHJ1				GTPBP10					LGI3
IGFBP2			PLOD2				GTPBP2					LGI4
IGFBP3			PLRG1				GTPBP4					LGR6
IGFBP5			PLS1				GTPBP8					LHX6
IGHMBP2			PLTP				GTSE1					LIF
IGSF8			PLVAP				GUCY1A3					LIME1
IK			PMS1				GYLTL1B					LINS1
IKBKAP			PNN				GYS1					LIPM
IKBKE			POGLUT1				GZF1					LMNTD2
IKBKG			POLA1				H2AFJ					LMX1B
IKZF4			POLB				H2AFX					LNP
IL13RA1			POLE				H2AFY2					LOR
IL15			POLE2				H2AFZ					LPAR4
IL20RB			POLI				H3F3A					LPO
ILDR1			POLK				HABP4					LRFN1
ILF3			POLQ				HACE1					LRFN3
IMMP1L			POLR1B				HAGH					LRG1
IMP4			POLR3B				HAPLN3					LRIF1
IMPA2			POLR3F				HARBI1					LRR1
IMPAD1			POLR3G				HARS2					LRRC14B
INADL			POMT2				HAUS1					LRRC15
ING3			PON3				HAUS3					LRRC26
INO80E			POP4				HAUS4					LRRC4
INPP1			POR				HAUS6					LRRC48
INPP5A			POSTN				HAUS7					LRRC56
INSIG1			POU2F1				HAUS8					LRRC75A
INSR			PPARGC1A				HBEGF					LRRC75B
INTS6			PPAT				HCFC1R1					LRRC8E
IP6K1			PPDPF				HDAC10					LRRN1
IP6K2			PPFIBP1				HDAC2					LRRN2
IPO11			PPHLN1				HDAC4					LRRN3
IPO4			PPIL2				HDAC8					LRRN4CL
IPO8			PPL				HDDC3					LSM8
IQGAP1			PPM1B				HDHD3					LTB4R1
IQGAP2			PPP1R12B				HEATR3					LTF
IRAK1			PPP1R13B				HEATR6					LTK
IRAK4			PPP2R2C				HEBP1					LY6A
IRF2BP1			PPP2R3A				HEBP2					LY6C1
IRF2BP2			PPP2R5E				HECTD1					LY6G6E
IRF7			PPP3CB				HERC4					LY6H
IRF9			PPP3CC				HERPUD1					LY6I
ISCU			PPP4R1				HES1					LYNX1
ISG20L2			PPP4R2				HEXDC					LYPD6
ISYNA1			PPWD1				HEXIM1					LYRM7
ITCH			PRC1				HEY1					LYRM9
ITFG2			PRDM1				HEYL					LYSMD1
ITGA1			PRDM10				HFE					LYSMD3
ITGA5			PRDM15				HGF					LYZ2
ITM2B			PRDM5				HIAT1					LYZL4
ITPR1			PRDX1				HIC1					LZTS3
IVD			PREP				HIC2					MACC1
IVNS1ABP			PREPL				HIF1AN					MACROD1
JAGN1			PREX2				HIGD1A					MADCAM1
JDP2			PRICKLE2				HINFP					MAFA
JMJD1C			PRIM1				HINT2					MAGIX
JMJD8			PRKAA1				HINT3					MAL2
JTB			PRKAR1B				HIP1R					MALL
JUP			PRKAR2A				HIST1H1A					MAMDC4
KALRN			PRKAR2B				HIST1H1C					MAMLD1
KANK2			PRKCA				HIST1H1D					MAN1A
KARS			PRKCE				HIST1H1E					MANSC4
KAT2A			PRKCH				HIST1H2BC					MAP3K13
KAT5			PRKDC				HIST1H2BE					MAP3K14
KATNB1			PRKG1				HIST1H2BF					MAPK1IP1
KCMF1			PRKX				HIST1H2BG					MAR.4
KCNJ13			PRLR				HIST1H3I					MARF1
KCNK6			PRMT3				HIST1H4H					MAT1A
KCTD10			PRMT5				HIST2H2BE					MB21D2
KCTD11			PRMT6				HIVEP3					MCTS2
KCTD15			PROCR				HJURP					MCU
KCTD17			PROM1				HK1					MCUR1
KCTD20			PRPF39				HLTF					MDGA1
KCTD21			PRPF40A				HMCN1					MEDAG
KCTD6			PRPS2				HMG20B					MEIS3
KCTD7			PRSS12				HMGA1					METTL15
KDELR3			PRTG				HMGB1					METTL16
KDM4B			PRUNE2				HMGB3					METTL18
KDM4C			PSAT1				HMGN2					METTL20
KDM5A			PSD3				HMGN5					METTL21A
KDM5B			PSEN1				HMGXB3					METTL21B
KDSR			PSKH1				HN1					METTL22
KEAP1			PSMD12				HNRNPA1					METTL23
KHDRBS1			PSMD5				HNRNPC					METTL24
KIF16B			PSPC1				HNRNPF					METTL25
KIF1B			PTCD1				HNRNPH2					METTL7A1
KIF1C			PTCD3				HNRNPK					MFAP1A
KIF2C			PTCH1				HNRNPUL1					MFAP1B
KIF3B			PTDSS1				HOMEZ					MFSD6L
KIFAP3			PTGR2				HOOK3					MFSD7A
KIFC3			PTK2				HOXB2					MFSD7B
KLC2			PTPN12				HPCAL1					MFSD7C
KLC4			PTPN14				HPS4					MGME1
KLF6			PTPN3				HPS6					MIA
KLF9			PTPN4				HRAS					MICALL2
KLHDC2			PTPRB				HRCT1					MICU3
KLHDC3			PTPRD				HRSP12					MILL2
KLHDC8B			PTS				HS3ST1					MIS18A
KLHL36			PUS10				HS3ST3B1					MIS18BP1
KPNA1			PUS3				HSD11B1					MKX
KPNA3			PVRL3				HSD17B7					MLPH
KPTN			PWP2				HSDL1					MMGT2
KRT23			PWWP2A				HSDL2					MMP23
KRTCAP3			PXDN				HSF4					MMP3
LACTB2			PYCRL				HSP90AA1					MMRN1
LAMA1			PYROXD1				HSPA13					MOB1A
LAMB2			QPCT				HSPA1B					MOB3B
LAMC1			QRICH1				HSPA8					MORC2A
LAMP1			QTRTD1				HSPA9					MPZL3
LANCL2			R3HDM1				HSPBAP1					MR1
LARP1B			RAB11FIP1				HSPD1					MRGPRF
LARP4			RAB11FIP3				HSPH1					MRPL33
LASP1			RAB14				HTATIP2					MS4A6D
LCAT			RAB15				HUNK					MSANTD1
LDB1			RAB23				HUS1					MSANTD2
LDLRAP1			RAB28				HUWE1					MSANTD3
LEMD2			RAB2A				HYAL1					MSANTD4
LEMD3			RAB31				HYAL2					MSI1
LENG1			RAB3IP				HYI					MSMO1
LEPROTL1			RAB43				HYLS1					MSRB1
LETM1			RAB4A				HYOU1					MSS51
LETM2			RAB8B				ICAM1					MT-ATP6
LETMD1			RABGAP1L				ID1					MT-ATP8
LGALS1			RABL3				ID4					MT-CO1
LGALS4			RAD51				IDH3B					MT-CO2
LGMN			RAD51AP1				IDH3G					MT-CO3
LGR4			RAD51C				IDI1					MT-CYTB
LIFR			RAD54B				IER2					MT-ND1
LIMCH1			RAE1				IER3IP1					MT-ND2
LIMD1			RAF1				IER5					MT-ND3
LIMD2			RAI14				IFFO2					MT-ND4
LIMK1			RALGAPA2				IFI27					MT-ND4L
LIMK2			RALGPS1				IFIT1					MT-ND5
LIMS1			RALGPS2				IFIT3					MT-ND6
LIPA			RAMP3				IFITM1					MT1
LLGL2			RANBP10				IFITM2					MT2
LMAN2			RANBP17				IFITM3					MTFR1L
LMF1			RAP1GDS1				IFNAR2					MTFR2
LMLN			RAPGEF3				IFNGR2					MTHFSL
LMNA			RAPGEF4				IFRD1					MUC15
LMNB2			RAPGEF5				IFRD2					MUC20
LNX1			RARA				IFT140					MUC4
LONP2			RARG				IFT172					MUSTN1
LOX			RARS2				IFT46					MX2
LOXL4			RASA1				IGBP1					MYBPC2
LPCAT1			RASA2				IGF2BP2					MYCL
LPCAT2			RASA3				IGSF3					MYCT1
LPGAT1			RASAL2				IGSF5					MYDGF
LPIN1			RASGEF1B				IKBKB					MYG1
LPP			RASGRP3				IKZF5					MYH2
LRBA			RASSF2				IL10RB					MYO15
LRP10			RASSF6				IL17D					MYRF
LRP2			RB1				IL17RA					MYZAP
LRP3			RBBP4				IL17RB					MZF1
LRP5			RBBP5				IL17RD					MZT2
LRP6			RBBP8				IL18BP					NAA60
LRPPRC			RBBP9				IL1R1					NABP2
LRRC16A			RBL2				IL2RB					NACC2
LRRC40			RBM17				IL2RG					NAIP2
LRRC41			RBM20				IL3RA					NAIP6
LRRC42			RBM33				ILF2					NANOS1
LRRC47			RBM34				ILK					NAP1L3
LRRC57			RBM38				ILKAP					NAPB
LRRC59			RBMS3				IMMP2L					NAPRT
LRRC8D			RBPJ				IMMT					NAT8
LRRFIP1			RBPMS2				IMP3					NCF1
LRRFIP2			RC3H1				IMPACT					NCMAP
LRSAM1			RC3H2				IMPDH1					NDC1
LRWD1			RCAN1				INCA1					NDP
LSG1			RCC1				INCENP					NDUFS7
LSM1			RCL1				INF2					NELFB
LSM10			RCOR1				ING2					NEPRO
LSM14A			REEP5				ING5					NEURL1A
LSM2			RELN				INHA					NEURL2
LSM6			REPS2				INHBB					NEURL3
LSS			REV1				INO80					NEXN
LTBP3			REV3L				INO80C					NFASC
LTBP4			RFC1				INPP5B					NFKBID
LTBR			RFESD				INPP5D					NFKBIE
LTN1			RFWD2				INPP5E					NGF
LUC7L2			RFWD3				INSL6					NHLRC1
LUC7L3			RFX3				INTS1					NIM1K
LUM			RFX7				INTS3					NKX3-1
LUZP1			RFXAP				INTS5					NMB
LY75			RGL1				INTS7					NME5
LYPLA2			RGS10				INTS9					NOD2
LYRM1			RGS3				INVS					NOG
LYRM4			RHBDD1				IPMK					NOL3
LZTR1			RHBDF2				IPO13					NOL4L
LZTS2			RHEB				IPO5					NOP9
M6PR			RHOA				IPP					NOV
MACF1			RHOBTB3				IPPK					NPAS4
MACROD2			RHPN1				IQCB1					NPHP4
MADD			RHPN2				IQCC					NPHS2
MAEA			RIN2				IQCK					NPPC
MAFF			RIPK4				IQGAP3					NPTX2
MAFK			RLF				IRAK1BP1					NR1H5
MAML3			RMND1				IRF3					NR4A2
MAN1A2			RNF114				IRF8					NRADD
MAN1C1			RNF115				IRGQ					NRCAM
MAN2B1			RNF123				IRX2					NRG1
MAN2C1			RNF128				IRX4					NRIP3
MANBA			RNF130				ISCA1					NRROS
MANBAL			RNF149				ISG15					NSG1
MANF			RNF168				ISG20					NT5C3B
MAP1B			RNF170				ISLR					NT5M
MAP1LC3A			RNF220				ISOC1					NTF5
MAP3K11			RNF24				ISPD					NTN4
MAP3K12			RNF38				ITGA2B					NTNG2
MAP3K8			RNF6				ITGA3					NTPCR
MAP4			RNF8				ITGA7					NUDT11
MAP4K2			RNFT2				ITGB1					NUP62
MAP4K3			RNGTT				ITGB1BP1					NUTF2-PS1
MAP4K4			RNMT				ITGB3BP					NXF7
MAP7			ROBO1				ITIH4					NXPH3
MAP7D1			ROBO2				ITPA					NXPH4
MAPK1			ROR2				ITPKB					NYAP1
MAPK11			RP2				ITPKC					OACYL
MAPK14			RPA1				ITPRIPL1					OAS1A
MAPK8IP3			RPAP1				ITPRIPL2					OAS1B
MAPKAP1			RPF2				JAK3					OAS1C
MAPKAPK2			RPGR				JAZF1					OAS1G
MAPRE3			RPGRIP1L				JKAMP					OAS2
MAR.9			RPIA				JMJD7					OASL1
MARK1			RPL17				JOSD1					ODF3B
MARK3			RPL21				JRK					OIT3
MARVELD1			RPL37A				JRKL					OLAH
MARVELD3			RPP30				JUN					OLFM4
MASP2			RPRD1B				JUNB					OLFML2A
MAST2			RPS3				JUND					OLFR56
MAST3			RPS6KA2				KANK3					OMP
MAT2B			RPS6KA3				KATNA1					OPLAH
MAX			RPS6KA6				KATNAL1					ORM1
MBD2			RPS6KC1				KBTBD11					ORM2
MBD6			RSAD1				KBTBD2					OSR1
MBTPS1			RSF1				KBTBD4					OTOP1
MCAT			RSPRY1				KBTBD7					OTUD1
MCF2L			RSU1				KBTBD8					OTULIN
MCL1			RTN1				KCNJ15					OVGP1
MCM2			RTTN				KCNN4					OXLD1
MCM3AP			RUFY1				KCTD12					OXTR
MCM5			RUFY2				KCTD13					P2RX5
MCOLN1			RYK				KCTD2					P2RX7
MDH1			S100A1				KCTD9					PABPC1L
MDH2			SAAL1				KDELC1					PACRG
MDM1			SALL2				KDELR2					PADI1
MDM4			SAMHD1				KDM3A					PADI3
MDP1			SAP130				KDM3B					PAK3
ME1			SAP30				KDM4A					PAKAP
MEA1			SASH1				KDM5C					PALD1
MEAF6			SATB1				KDM6A					PALM2
MECR			SCAMP1				KHNYN					PANX2
MED1			SCAP				KIF15					PARP3
MED11			SCAPER				KIF18B					PARP8
MED12			SCARB2				KIF21B					PARPBP
MED13			SCFD2				KIF22					PAX8
MED13L			SCLT1				KIF26A					PBLD2
MED15			SCML4				KIF3A					PCBP3
MED17			SCYL2				KIFC1					PCDH10
MED19			SDCCAG8				KIFC2					PCDHB10
MED20			SDHA				KIRREL					PCDHB11
MED6			SDK2				KLC1					PCDHB12
MED8			SEC16B				KLF11					PCDHB13
MEF2D			SEC22A				KLF13					PCDHB14
MESDC2			SEC24A				KLF15					PCDHB16
METAP2			SECISBP2				KLF16					PCDHB17
METTL10			SEL1L				KLF2					PCDHB18
METTL8			SEL1L3				KLF3					PCDHB19
MFGE8			SEMA3E				KLF4					PCDHB2
MFHAS1			SEMA4A				KLF5					PCDHB20
MFN1			SEMA4D				KLF8					PCDHB22
MFNG			SEMA5B				KLHDC4					PCDHB3
MFSD11			SENP1				KLHL11					PCDHB4
MFSD3			SENP6				KLHL12					PCDHB5
MFSD5			SENP7				KLHL13					PCDHB6
MFSD6			SEP.11				KLHL17					PCDHB7
SEP.9			SEP.6				KLHL20					PCDHB8
MGA			SEPN1				KLHL21					PCDHB9
MGAT2			SEPSECS				KLHL26					PCDHGA1
MGEA5			SERAC1				KLHL28					PCDHGA10
MGLL			SERGEF				KLHL29					PCDHGA11
MGMT			SET				KLHL5					PCDHGA4
MGST3			SETD3				KLHL7					PCDHGA5
MIER1			SETD4				KLHL8					PCDHGA6
MIIP			SETD5				KLHL9					PCDHGA7
MKLN1			SETX				KNTC1					PCDHGA9
MKNK1			SF1				KPNA2					PCDHGB1
MKRN2			SFMBT1				KPNA6					PCDHGB2
MLF2			SFMBT2				KPNB1					PCDHGB4
MLLT4			SFXN3				KRBA1					PCDHGB5
MLX			SGK2				KRCC1					PCDHGB6
MLXIP			SGK3				KREMEN1					PCDHGB7
MMAB			SGMS1				KRI1					PCDHGB8
MMACHC			SGSM1				KRIT1					PCED1A
MMP11			SGTA				KRT20					PCED1B
MMP15			SH2B3				KRT7					PCSK9
MMRN2			SH2D4A				KRTCAP2					PCX
MMS22L			SH3BGRL2				KSR1					PCYT1B
MNT			SH3PXD2A				KTI12					PDE1B
MOB2			SH3PXD2B				L2HGDH					PDE8B
MOCOS			SH3TC2				L3MBTL2					PDGFD
MOCS1			SH3YL1				LACTB					PDLIM3
MOCS2			SHB				LAD1					PEA15A
MOGS			SHCBP1				LAGE3					PEO1
MORC3			SHPRH				LAMB1					PERM1
MORF4L2			SHQ1				LAMP2					PET100
MOSPD1			SHROOM2				LAP3					PGLYRP1
MPDZ			SIK2				LAPTM4B					PGR
MPG			SIK3				LARP1					PHF11C
MPHOSPH6			SIKE1				LARP7					PHF11D
MPHOSPH8			SIN3A				LAS1L					PHYKPL
MPI			SIPA1L2				LATS1					PI15
MPP2			SIRT5				LAYN					PIANP
MPP5			SKA2				LBH					PIDD1
MPP6			SKA3				LCLAT1					PIEZO1
MPP7			SKAP2				LCMT1					PIEZO2
MPST			SLAIN2				LCMT2					PIGR
MRC2			SLC10A7				LCOR					PIGYL
MRPL10			SLC12A2				LCORL					PIH1D2
MRPL11			SLC12A6				LENG8					PIK3C2G
MRPL14			SLC12A7				LENG9					PIN1RT1
MRPL17			SLC16A12				LFNG					PIP
MRPL18			SLC1A3				LGALS3BP					PITPNM3
MRPL19			SLC22A15				LGALS8					PKD2L1
MRPL20			SLC22A5				LGALS9					PKD2L2
MRPL22			SLC25A21				LHFP					PLA2G4C
MRPL24			SLC25A24				LIAS					PLAC9A
MRPL27			SLC25A43				LIG1					PLCD4
MRPL28			SLC26A7				LIG3					PLCXD1
MRPL30			SLC27A4				LIG4					PLEKHB1
MRPL32			SLC30A9				LIMA1					PLEKHD1
MRPL34			SLC34A2				LIMS2					PLEKHG4
MRPL35			SLC35B4				LIN37					PLET1
MRPL37			SLC35E3				LIN7C					PLGRKT
MRPL4			SLC36A4				LIPT1					PLP1
MRPL40			SLC37A1				LIX1L					PLPP1
MRPL43			SLC37A4				LLGL1					PLPP6
MRPL46			SLC38A1				LMBR1L					PLPP7
MRPL49			SLC38A6				LMCD1					PLPPR2
MRPL51			SLC38A9				LMF2					PLPPR3
MRPL52			SLC39A10				LMO4					PLPPR4
MRPL54			SLC41A3				LMTK2					PLSCR2
MRPL9			SLC43A3				LMTK3					PLSCR4
MRPS12			SLC45A4				LNPEP					PM20D2
MRPS15			SLC4A7				LNX2					PNCK
MRPS16			SLC5A3				LONP1					PNMA1
MRPS17			SLC6A2				LONRF1					PNMAL2
MRPS18A			SLC7A1				LOXL1					PNP2
MRPS2			SLC7A7				LOXL2					PNPLA3
MRPS21			SLC9A9				LOXL3					PODN
MRPS22			SLCO3A1				LPAR2					PODXL2
MRPS24			SLCO4C1				LPAR5					POF1B
MRPS27			SLIT2				LPAR6					POLR2M
MRPS28			SLK				LPCAT3					POMK
MRPS30			SLTM				LRCH2					POT1A
MRPS36			SLX4				LRCH3					POT1B
MRPS7			SMAD3				LRIG1					POU3F1
MRPS9			SMAD5				LRP4					POU6F1
MRTO4			SMAD9				LRP8					PPARGC1B
MRVI1			SMARCA5				LRRC14					PPEF2
MSH6			SMARCAL1				LRRC20					PPM1J
MSL1			SMARCE1				LRRC27					PPP1R16B
MSL2			SMC5				LRRC3					PPP1R26
MSN			SMG1				LRRC32					PPP1R35
MSTO1			SMG5				LRRC39					PPP1R37
MTA1			SMG7				LRRC45					PPP1R3D
MTA3			SMOC2				LRRC58					PRAM1
MTCH1			SMURF1				LRRC61					PRAMEF8
MTCH2			SMYD2				LRRC8A					PRDM9
MTCP1			SMYD3				LRRC8B					PRDX6B
MTDH			SNAPC1				LRRC8C					PRIMPOL
MTF1			SNAPC3				LSM11					PRKCG
MTFP1			SNAPC4				LSM3					PRL6A1
MTHFD1			SNAPC5				LSP1					PRMT1
MTHFD2			SNRNP40				LTA4H					PROB1
MTHFR			SNX14				LTV1					PROC
MTIF3			SNX25				LUC7L					PROSER3
MTM1			SNX29				LY6E					PRPH
MTMR11			SNX30				LY6K					PRPS1L3
MTMR3			SNX6				LY96					PRR15L
MTO1			SNX9				LYAR					PRRC2A
MTPAP			SOCS7				LYVE1					PRRC2B
MTR			SORBS2				LZIC					PRRG3
MTRF1L			SORL1				LZTFL1					PRRX1
MTRR			SORT1				MAD2L2					PRSS22
MTSS1			SOS1				MAF					PRSS36
MTTP			SOS2				MAF1					PSAPL1
MTUS1			SOX5				MAFB					PSD
MUL1			SOX6				MAFG					PSD2
MUTYH			SOX7				MAGED1					PSG25
MXD4			SP3				MAGED2					PSORS1C2
MYADM			SPA17				MAGEE1					PTAFR
MYBBP1A			SPAG1				MAGEH1					PTGES3L
MYH10			SPAST				MAGOH					PTPDC1
MYL12B			SPATA13				MAGOHB					PTPRCAP
MYL6			SPATS2				MAGT1					PTRHD1
MYLK			SPG11				MAK16					PVRL4
MYO1C			SPIRE1				MAN1B1					PYGO1
MYO5B			SPNS2				MAN2A2					PYURF
MYO6			SPOCK1				MAOA					QK
MYO9B			SPON1				MAP1LC3B					QRICH2
MYOF			SPRED1				MAP1S					R3HDM4
NAA16			SPTY2D1				MAP2K2					RAB29
NAA38			SQLE				MAP2K3					RAB38
NAA40			SRBD1				MAP2K6					RAB39B
NAB2			SRC				MAP2K7					RAB40B
NACA			SRCIN1				MAP3K1					RAB7
NADK			SRD5A3				MAP3K10					RAB7B
NAGA			SRGAP1				MAP3K3					RAB9
NAGK			SRGAP2				MAP3K6					RAD51B
NAGLU			SRPX				MAP3K7					RAD9B
NANS			SS18				MAPK13					RAI2
NAP1L1			SSBP2				MAPK1IP1L					RAPGEFL1
NASP			SSBP4				MAPK6					RASSF10
NAT10			SSH1				MAPK7					RASSF9
NAV1			SSX2IP				MAPK8					RBM12B1
NBAS			ST13				MAPKAPK3					RBM12B2
NBEAL1			ST3GAL3				MAPKAPK5					RBM24
NBEAL2			ST5				MAPRE1					RBM48
NBN			ST6GAL1				MAPRE2					REC114
NBR1			STAG1				MAR.2					REEP6
NCBP2			STAG2				MAR.3					REL
NCDN			STAG3				MAR.7					REM2
NCKAP1			STAM2				MARCKS					RENBP
NCKAP5L			STARD5				MARCKSL1					RET
NCKIPSD			STARD8				MARK4					RGAG4
NCLN			STAT1				MARS					RGMA
NCOA1			STAU2				MARS2					RGS1
NCOA2			STC1				MAT2A					RGS20
NCOA6			STEAP2				MATR3					RGS8
NCOA7			STIL				MAVS					RHBDL2
NCOR1			STIM2				MAZ					RHBDL3
NCOR2			STK11				MBD1					RHO
NCSTN			STK17B				MBD3					RIC3
NDE1			STK3				MBLAC1					RIC8
NDRG3			STK38				MBOAT2					RIMS3
NDST2			STK38L				MBOAT7					RLTPR
NDUFA1			STON1				MBTD1					RMDN2
NDUFA11			STRADB				MBTPS2					RMI2
NDUFA12			STRN				MCEE					RNASE1
NDUFA13			STX18				MCM4					RNASE10
NDUFA3			STX1A				MCM7					RNASET2A
NDUFA4L2			STXBP3				MCM8					RNASET2B
NDUFA7			STXBP4				MCM9					RNF113A1
NDUFA8			STXBP5				MCPH1					RNF113A2
NDUFAF3			STXBP6				MDC1					RNF122
NDUFB2			STYX				MDK					RNF152
NDUFB4			SUFU				MDM2					RNF207
NDUFB7			SULF1				MED10					RNF225
NDUFS4			SULF2				MED16					RNF32
NDUFS5			SUMF1				MED18					RNF39
NDUFS8			SUSD1				MED21					ROPN1L
NDUFV2			SVIL				MED22					RORC
NDUFV3			SYAP1				MED24					RP24-152F23.1
NEIL1			SYMPK				MED25					RPP25L
NEK2			SYNE1				MED26					RPRML
NEK6			SYNJ1				MED28					RPS17
NEK7			SYTL3				MED29					RPS27RT
NES			SYTL4				MED30					RPS3A1
NEU1			TADA1				MED7					RRNAD1
NF2			TADA2A				MEGF9					RS1
NFATC4			TAF4B				MELK					RSL1
NFE2L1			TAF5L				MEPCE					RSPH3A
NFE2L2			TANC1				MESDC1					RSPH3B
NFIB			TANC2				MEST					RSPO1
NFIC			TANK				MET					RTN4R
NFKB2			TAOK1				METAP1					RTN4RL1
NFKBIB			TAPT1				METRNL					RUBCN
NFKBIL1			TARS				METTL1					RUFY4
NFS1			TASP1				METTL13					RUNDC3A
NHLRC3			TATDN3				METTL4					RUNX2
NHP2			TBC1D14				METTL5					RWDD3
NID1			TBC1D15				METTL6					RWDD4A
NINJ1			TBC1D16				MEX3A					S100A3
NIPAL3			TBC1D19				MEX3B					S100A7A
NIPAL4			TBC1D2				MFAP3					S1PR4
NIPBL			TBC1D22B				MFAP3L					SAA1
NIPSNAP1			TBC1D23				MFAP4					SAA2
NISCH			TBC1D8				MFN2					SAA3
NIT1			TBC1D9				MFSD1					SAMD4
NIT2			TBCE				MFSD10					SAMD4B
NKIRAS1			TBCEL				MFSD2A					SAMD5
NKRF			TBK1				MFSD9					SAPCD2
NKTR			TBL1X				MGAT1					SARM1
NME4			TCEA1				MGAT3					SAYSD1
NME6			TCEB1				MGAT4B					SBK3
NMRAL1			TCERG1				MGST1					SBSN
NMT1			TCF12				MIB2					SCAND1
NOC2L			TCF4				MICAL1					SCARA3
NOC4L			TCF7L2				MICALL1					SCD1
NOL12			TCP11L2				MID1IP1					SCD2
NOL6			TCTEX1D2				MIER3					SCD3
NOL9			TCTN1				MIF4GD					SCD4
NOLC1			TDRD3				MINK1					SCG5
NOM1			TDRD7				MIOS					SCIN
NOP10			TEC				MIS12					SCN2A1
NOP2			TECPR1				MITD1					SCN4B
NOSIP			TECPR2				MITF					SCN7A
NOTCH3			TESK2				MKI67					SDHAF4
NPEPL1			TET1				MKNK2					SEC14L4
NPEPPS			TEX2				MKRN1					SECTM1A
NPLOC4			TEX9				MLH3					SECTM1B
NPNT			TFAP4				MLKL					SELENBP2
NPR2			TFCP2L1				MLLT6					SEP.1
NPTN			TFPI				MLST8					SERF1
NQO1			TFRC				MLYCD					SERHL
NR1H2			TGFB2				MMAA					SERINC4
NR2C1			TGFB3				MMADHC					SERPINA1B
NR2C2AP			TGFBI				MMGT1					SERPINA3F
NR2F2			TGFBR3				MMS19					SERPINA3I
NR2F6			THADA				MNAT1					SERPINA3M
NRBF2			THBS2				MOAP1					SERPINA3N
NRBP2			THNSL1				MOCS3					SERPINB10
NRP1			THNSL2				MON1B					SERPINB5
NRP2			THOC1				MON2					SERPINB6A
NSA2			THSD4				MORC4					SERPINB6B
NSDHL			THUMPD2				MORF4L1					SERPINB8
NSMCE1			TIAM1				MORN4					SF3B6
NSUN4			TIAM2				MOSPD3					SFR1
NSUN5			TK2				MOV10					SFRP2
NT5C2			TKT				MPDU1					SGCA
NT5DC2			TLE4				MPHOSPH10					SGF29
NTAN1			TLK1				MPND					SGOL2A
NUB1			TLK2				MPRIP					SH2D4B
NUCB2			TLN2				MPV17L					SH2D7
NUDT18			TM2D2				MPV17L2					SH3BGR
NUDT2			TM6SF1				MPZL1					SH3D21
NUDT3			TM7SF3				MRE11A					SHISA2
NUDT5			TMC5				MRFAP1					SHISA7
NUF2			TMC6				MRI1					SHISA8
NUFIP2			TMC8				MRPL1					SIAH1A
NUMA1			TMCC2				MRPL12					SIAH1B
NUMB			TMED10				MRPL16					SIX4
NUMBL			TMEFF1				MRPL2					SKIDA1
NUP153			TMEM131				MRPL23					SKINT2
NUP155			TMEM144				MRPL39					SKINT7
NUP205			TMEM14C				MRPL41					SKINT8
NUP210			TMEM17				MRPL42					SKP1A
NUP214			TMEM175				MRPL44					SLC10A6
NUP37			TMEM18				MRPL45					SLC12A5
NUP85			TMEM184A				MRPL48					SLC16A11
NUP88			TMEM19				MRPL53					SLC16A5
NUP98			TMEM192				MRPL55					SLC16A8
NUS1			TMEM199				MRPS10					SLC17A7
NUTF2			TMEM2				MRPS11					SLC18A2
NXN			TMEM204				MRPS14					SLC18B1
OAF			TMEM209				MRPS18B					SLC22A21
OAT			TMEM214				MRPS23					SLC25A35
OAZ2			TMEM220				MRPS25					SLC25A47
OCLN			TMEM30A				MRPS26					SLC25A51
OGDH			TMEM30B				MRPS31					SLC25A53
OGFRL1			TMEM38B				MRPS33					SLC26A10
OGG1			TMEM47				MRPS35					SLC26A9
OGT			TMEM55A				MRPS5					SLC29A4
OLA1			TMEM67				MRRF					SLC2A4
OPA1			TMOD1				MRS2					SLC35F1
OPTN			TMTC3				MSH5					SLC35G1
ORAI3			TMTC4				MSI2					SLC35G2
ORAOV1			TMX1				MSL3L2					SLC38A5
ORMDL2			TMX4				MSRA					SLC5A12
OS9			TNC				MTA2					SLC5A9
OSBP			TNFRSF11B				MTFR1					SLC6A14
OSBPL1A			TNFRSF19				MTG1					SLC9A7
OSBPL5			TNFRSF1B				MTHFS					SLFN2
OSBPL6			TNFRSF21				MTHFSD					SLFN5
OSTF1			TNIP1				MTMR7					SLFN8
OSTM1			TNKS1BP1				MTOR					SLFN9
OTUB1			TNPO3				MTPN					SLIRP
OTUD4			TNRC6C				MTSS1L					SMCO4
OTUD6B			TOP2B				MTX1					SMG8
OVOL2			TOR1AIP1				MTX2					SMIM1
OXA1L			TOX2				MTX3					SMIM10L1
OXNAD1			TPK1				MUC1					SMIM11
OXSR1			TPST2				MUC13					SMIM12
P2RX4			TRA2A				MUM1					SMIM13
P4HA1			TRAF3				MUM1L1					SMIM14
P4HA2			TRAF3IP2				MUS81					SMIM15
PA2G4			TRAK1				MVD					SMIM19
PACS1			TRAPPC10				MVP					SMIM22
PACSIN2			TRIB2				MXI1					SMIM24
PACSIN3			TRIM16				MXRA7					SMIM3
PAF1			TRIM23				MYC					SMIM4
PAFAH1B1			TRIM33				MYCBPAP					SMIM7
PAFAH1B3			TRIM36				MYCN					SMIM8
PAIP2			TRIM37				MYEF2					SNAI3
PAIP2B			TRIM65				MYEOV2					SNCG
PAK1			TRIT1				MYL12A					SNED1
PAK6			TRMT11				MYL9					SNPH
PALB2			TROVE2				MYO10					SOBP
PAM			TRPV2				MYO19					SOSTDC1
PAM16			TRUB1				MYO7A					SOWAHA
PAN3			TSC22D3				MYSM1					SOWAHC
PANK3			TSEN2				MZT1					SOX18
PAPSS1			TSPAN12				N6AMT2					SOX8
PAPSS2			TSPAN13				NAA10					SOX9
PARD3			TSPAN5				NACAD					SP100
PARD6B			TSPAN6				NADSYN1					SP110
PARK7			TTBK2				NAF1					SP140
PARP1			TTC13				NAIF1					SPDEF
PARP16			TTC23				NAMPT					SPDYA
PARP2			TTC33				NAP1L4					SPEER4C
PARP6			TTC39C				NAPA					SPEER4D
PARVB			TTC8				NARS					SPEER4E
PATZ1			TTF1				NAT2					SPIN2C
PBX1			TTK				NAT6					SPINK5
PBXIP1			TTLL5				NAT9					SPNS3
PCBD2			TUBD1				NBL1					SPOCK3
PCBP2			TUBE1				NCAM1					SPRED3
PCCB			TUBGCP3				NCAPD2					SPRTN
PCDH1			TULP4				NCAPG2					SPTBN2
PCGF2			TUSC3				NCAPH					SPTBN4
PCGF3			TXNDC11				NCAPH2					SRP54A
PCIF1			TXNDC16				NCK2					SRP54B
PCM1			TYMS				NCL					SRSF12
PCMT1			UBA3				NDEL1					SSC4D
PCMTD2			UBAP2				NDN					SSPO
PCNA			UBASH3B				NDNL2					SSU2
PCNP			UBE2D3				NDOR1					ST8SIA2
PCNT			UBE2H				NDRG1					ST8SIA6
PCOLCE			UBE2Z				NDRG2					STAC2
PCP4L1			UBE3A				NDRG4					STAT4
PCSK6			UBE3C				NDST1					STC2
PCTP			UBL7				NDUFA10					STEAP1
PCYT2			UBLCP1				NDUFA2					STK19
PDCD10			UBR2				NDUFA4					STKLD1
PDDC1			UBR3				NDUFA5					STOX1
PDE2A			UBTD1				NDUFA6					STX19
PDE4A			UBXN2B				NDUFA9					STX4A
PDE6D			UBXN6				NDUFAF1					STX5A
PDGFRB			UCHL3				NDUFAF4					SULT1D1
PDGFRL			UFSP2				NDUFB11					SULT5A1
PDHB			UGGT2				NDUFB3					SUPT16
PDIA4			UHRF1BP1				NDUFB6					SUPT20
PDIA5			UHRF2				NDUFB8					SUPT3
PDIA6			UIMC1				NDUFB9					SUPT4A
PDK2			UMPS				NDUFC1					SUPT5
PDK4			UNC13B				NDUFC2					SUPT6
PDLIM1			UNC5CL				NDUFS2					SV2A
PDLIM2			UPF1				NDUFS3					SVBP
PDLIM4			URB2				NDUFS6					SWI5
PDLIM5			USP14				NDUFV1					SWSAP1
PDPK1			USP15				NECAP1					SYN3
PDPR			USP25				NEDD8					SYNGAP1
PDS5A			USP31				NEK4					SYNM
PDSS1			USP43				NEK8					SYPL
PDXK			USP45				NENF					SYT15
PDZD11			USP47				NEURL4					SYT3
PDZRN3			USP48				NF1					SYT7
PECAM1			USP54				NFATC2IP					SYT9
PEF1			USP7				NFIL3					TAC1
PELO			UTP15				NFKBIA					TAF4A
PELP1			UTP20				NFXL1					TAGAP1
PEPD			VANGL1				NFYA					TANGO6
PER1			VARS				NFYB					TAS1R1
PERP			VAV3				NFYC					TAS2R135
PES1			VBP1				NGFRAP1					TAS2R143
PEX1			VCAM1				NGLY1					TBC1D31
PEX10			VCAN				NGRN					TBC1D32
PEX14			VCPIP1				NHLRC2					TCAF1
PEX16			VDAC2				NHP2L1					TCAF2
PEX2			VPRBP				NHS					TCEANC2
PEX5			VPS13B				NHSL1					TCF15
PEX7			VPS13C				NHSL2					TEKT2
PFDN6			VPS13D				NIPA2					TEN1
PFKFB1			VPS36				NIPAL1					TESC
PFKFB3			VPS45				NIPSNAP3B					TEX30
PFKFB4			VPS53				NKAP					TEX40
PFKL			VPS54				NLE1					TGFBR3L
PGAM2			VPS8				NLGN2					TGM4
PGAM5			VRK1				NMD3					TGOLN1
PGF			VRK2				NME1					TGTP1
PGLS			VTI1A				NME2					TGTP2
PGM3			WARS2				NME3					THA1
PGP			WASF1				NMNAT1					THEM6
PGS1			WASF2				NNAT					THRSP
PHACTR2			WASL				NOB1					THY1
PHAX			WBSCR27				NOC3L					TICRR
PHB			WDFY1				NOD1					TIFA
PHC2			WDFY3				NOL7					TIGD3
PHF10			WDHD1				NOMO1					TIGD5
PHF19			WDR11				NONO					TIMD2
PHF2			WDR33				NOP16					TIMM8A1
PHF20			WDR35				NOP56					TIMMDC1
PHF20L1			WDR47				NOP58					TIMP4
PHF21A							NOS1AP					TKFC
PHF3							NOS2					TKTL1
PHF5A							NOS3					TLDC1
PHF8							NOTCH2					TLR2
PHGDH							NOTCH4					TLR6
PHIP							NPDC1					TMEM151B
PHKA1							NPFF					TMEM158
PHKA2							NPHP3					TMEM167
PHKB							NPM1					TMEM170
PHKG2							NPR1					TMEM181A
PHLDA2							NPR3					TMEM182
PHLDB3							NPRL2					TMEM191C
PHLPP1							NQO2					TMEM194
PHTF1							NR1H3					TMEM198
PHYH							NR3C2					TMEM198B
PI4K2A							NRBP1					TMEM200A
PIAS3							NRD1					TMEM221
PIAS4							NRIP1					TMEM230
PICALM							NRK					TMEM234
PIGF							NRM					TMEM238
PIGG							NSFL1C					TMEM242
PIGK							NSL1					TMEM246
PIGO							NSMCE2					TMEM254A
PIGP							NSMCE4A					TMEM254C
PIGV							NSUN6					TMEM255A
PIK3C3							NT5C					TMEM256
PIK3CB							NT5C3					TMEM261
PIK3CD							NTF3					TMEM266
PIK3IP1							NTN1					TMEM29
PIK3R1							NUAK2					TMEM35
PIKFYVE							NUBP1					TMEM74B
PIM2							NUBP2					TMEM8
PIM3							NUCB1					TMEM82
PIN1							NUDC					TMEM88B
PIN4							NUDT1					TMEM8B
PINX1							NUDT10					TMEM95
PISD							NUDT13					TMPRSS4
PITPNA							NUDT14					TMSB15B1
PITPNM2							NUDT16					TNFRSF11A
PITRM1							NUDT16L1					TNFRSF18
PKD2							NUDT19					TNFRSF22
PKDCC							NUDT22					TNFRSF23
PKIG							NUDT4					TNFSF10
PKN2							NUDT6					TNFSF13
PKNOX2							NUDT9					TNFSF15
PKP2							NUFIP1					TNFSF8
PLA2G12A							NUP107					TNFSF9
PLA2G16							NUP188					TNNI3
PLA2G4A							NUP35					TNXB
PLA2G4F							NUP43					TOMT
PLA2G7							NUP50					TOR4A
PLCG1							NUPL1					TPBGL
PLD3							NUPR1					TPH1
PLEC							NUSAP1					TPPP
PLEKHG3							NXF1					TPRGL
PLEKHM2							NXT1					TRABD2B
PLEKHO1							NYNRIN					TRAF1
PLIN2							OAZ1					TRF
PLIN3							OBFC1					TRIL
PLK2							OBSL1					TRIM12A
PLOD3							OCIAD2					TRIM12C
PLP2							ODC1					TRIM17
PLS3							ODF2					TRIM29
PLXDC2							ODF2L					TRIM30A
PLXNA1							OGFOD1					TRIM34A
PLXNB2							OGFOD2					TRIM34B
PMF1							OIP5					TRIM46
PMM2							OLFM1					TRIM5
PMP22							OMA1					TRIM69
PMPCA							OPA3					TRIM72
PMPCB							OPN3					TRMT10A
PMVK							ORAI1					TRMT10C
PNKD							ORC1					TRMT13
PNKP							ORC6					TRMT1L
PNPLA6							ORMDL1					TRMT44
PNPLA7							OSBPL2					TRNP1
PNPLA8							OSGEP					TRP53
PNPO							OSGEPL1					TRP53BP1
POC1B							OSGIN1					TRP53BP2
POFUT2							OSMR					TRP53I11
POGZ							OST4					TRP53I13
POLA2							OTOA					TRP53INP1
POLD2							OTUB2					TRP53INP2
POLD3							OTUD5					TRP53RKA
[truncated: 1,587 more rows]

## Sheet: Liver and Testis genes
Genes in[Tammar Placenta] and [Eutherian Placenta] and [Tammar Liver]:	Genes in [Tammar Placenta] and [Eutherian Placenta] and [Tammar testis]:	Genes in [Eutherian Placenta] and [Tammar Liver]:	Genes in [Eutherian Placenta] and [Tammar testis]:
ADAM12	ABCA5	ACBD7	AAAS
ADAM33	ABHD1	ADAM19	AADAC
ADORA2B	ABHD3	ADCY1	AADAT
ARHGAP22	ABI3	ALDH18A1	AARS2
B4GALNT2	ABTB2	ALOXE3	AASDH
B4GALT2	ACAA2	ANK1	ACACB
BEND5	ACAD9	ANKRD13D	ACOX2
CCNE1	ACAP3	ANKS6	ACSF2
CCNJL	ACSF3	ARHGAP33	ACTR1B
CDC7	ACTN1	BEND4	ACTR5
CDKL3	ACTR2	BHLHE41	ADAP2
CLIP3	ADAMTS2	BUB1	ADCK2
CNKSR1	ADIPOR2	CACNA1A	ADHFE1
CRB2	ADNP2	CACNA1G	AFAP1L2
CRLF1	ADPRHL2	CACNA1H	AGPS
CTHRC1	AFAP1L1	CAND2	AGXT2
DLG4	AGFG2	CARD14	AHCYL1
EFNA4	AHSA1	CCDC18	AIDA
EFS	ALDH4A1	CCDC40	ALG8
FREM2	ALDOB	CCK	ALKBH6
FZD2	ALKBH2	CDHR2	ANGPTL6
GCNT1	ALKBH5	CHN1	ANK1
GDPD5	AMOT	CHTF18	ANKMY2
GJB3	ANAPC13	COASY	ANKRD23
GJC1	ANAPC2	COL2A1	ANKRD52
GPR1	ANK2	CRISPLD2	ANTXR2
GPR173	ANKRD13B	CYBRD1	AP1AR
GPRC5A	ANKRD27	DCLK2	AP1S3
H1FX	ANKRD46	DENND2C	AP4E1
IGF2	ANKRD9	DEPDC1B	APEH
IGF2BP3	ANO9	DIO3	APPL1
KEL	APH1A	DIRAS2	APPL2
LIMCH1	APOB	DNAJC6	AQP11
LIPH	ARAP2	DSCC1	ARAP3
MAP1B	ARCN1	DUSP9	ARHGAP9
MAR.9	ARGLU1	DZIP1	ARHGEF15
MCF2L	ARHGAP18	DZIP1L	ARID2
MDM1	ARHGAP22	EIF5A2	ARID4B
MUTYH	ARHGAP26	EME1	ARL15
MXD3	ARHGAP29	EMID1	ARL5A
MYL4	ARHGAP6	ESPL1	ARMC5
NCKAP5L	ARHGDIA	ESPN	ARMC6
NFATC4	ARHGEF6	FAM169A	ASCC3
P2RX1	ARL4C	FANCI	ATG14
PALB2	ASH1L	FLNC	ATL1
PDGFRL	ATF3	FLRT3	ATMIN
PGAM2	ATG13	FREM1	ATP6V1H
PHLDA2	ATG2A	FRY	ATRNL1
PKNOX2	ATG4A	FSD1L	ATXN2L
PLXDC2	ATG4D	FSTL3	ATXN7
POPDC2	ATP5G3	GALNT12	AUTS2
PTN	ATPAF1	GATA3	BAAT
PTPRU	B3GNT3	GNAO1	BAG2
RASAL1	B3GNT5	GNB1L	BBS4
RASD1	B9D2	GPNMB	BBS9
RHOF	BCKDHB	GRIP1	BCOR
SAMD11	BCL2L13	HHIPL1	BLMH
SEMA7A	BLVRB	HMMR	BMF
SEP.9	BMS1	HYI	BNC2
SETDB2	BTBD1	IQGAP3	BNIP1
SH3BP4	CAB39	ITGB4	BPTF
SHISA4	CABIN1	JAG2	BRAF
SKA1	CALHM2	KCNN4	BRE
SLC16A4	CASD1	KCNQ4	BRIP1
SLC30A2	CC2D1B	KIF22	BRMS1
SLC35E4	CCDC117	KIF24	BSPRY
SLC4A11	CCDC120	KIF5C	BTBD10
SPATS2L	CCDC134	KIFC1	BTBD2
SPEG	CCDC25	KIRREL	C9
TFAP2C	CCNL2	KLF5	CABLES2
TGIF2	CDA	LACE1	CACHD1
TM4SF5	CDC123	LAMC2	CACNA1G
TMEM100	CDC34	LCA5	CAMK1
TNS4	CDC73	LMCD1	CAPRIN2
TPX2	CDCA7L	LMTK3	CBR4
TYRO3	CDK5RAP2	LRCH2	CC2D1A
	CENPO	LZTS1	CCDC122
	CEPT1	MAP3K6	CCDC125
	CHCHD4	MAR.2	CCDC126
	CHD3	MAR.5	CCDC14
	CHD6	MAR.6	CCDC22
	CHD9	MAR.7	CCDC28A
	CHERP	MAR.8	CCDC40
	CLEC1A	MASTL	CCDC66
	CLSPN	MBOAT1	CCDC73
	CMBL	MCOLN2	CCDC84
	CNOT10	MELK	CCDC88A
	CNOT3	MLF1	CCDC92
	COG4	MSX2	CCHCR1
	COL14A1	NAA30	CDC23
	COMMD2	NCAM1	CDC26
	COMMD3	NCKAP5	CDH24
	COPS7B	NDC80	CDK10
	COX10	NDRG4	CDK17
	COX15	NEIL3	CDK8
	CPNE2	ORC1	CDKAL1
	CRB2	OSBPL10	CDKN2AIP
	CREB3L2	OSCP1	CDS1
	CRELD1	PHACTR1	CEP120
	CRTC3	PHYHIPL	CEP135
	CSAD	PIP5K1B	CEP290
	CSRNP1	PITPNM1	CEP68
	CTCF	PLAT	CEP78
	CTDSP1	PLCD1	CERCAM
	CTDSPL	PLCH1	CERK
	CUL4A	POLQ	CGGBP1
	CXXC5	PPFIA4	CHD8
	DAGLB	PPP2R2C	CHMP7
	DARS	PRDM1	CHTF18
	DCAF10	PRR11	CIAPIN1
	DCAF5	PRSS12	CLP1
	DCLRE1B	PSRC1	CLPTM1L
	DDX1	PTGER3	CLSTN3
	DDX27	RAD51C	CNTLN
	DENND4B	RAMP3	COASY
	DENND4C	RANBP17	COG3
	DGKD	RAVER2	COMMD1
	DHRS11	RIMKLB	COMMD8
	DHRS13	RNFT2	COQ4
	DHX33	ROR2	COQ6
	DHX37	RPGRIP1	CORO2B
	DIAPH2	RPS6KA6	COX19
	DICER1	RWDD2A	CPPED1
	DIRC2	SATB1	CREBZF
	DIXDC1	SCARA5	CSRNP2
	DLAT	SCML4	CTSO
	DMXL2	SEMA3B	CUEDC1
	DNAJC16	SEMA3E	CYFIP2
	DNAJC27	SEP.11	CYSLTR1
	DNTTIP1	SEP.4	D2HGDH
	DNTTIP2	SGSM1	DARS2
	DOCK5	SLC14A1	DCAF13
	DOLK	SLC19A3	DCAF15
	DPCD	SLC25A43	DCP1A
	DPP3	SLC26A7	DDX41
	DPY19L1	SLC35F2	DENND2A
	DSG2	SLC4A8	DENND2C
	DSTYK	SLC7A1	DENND5B
	DTX4	SMARCA1	DEPDC1B
	DUS3L	SPATA5L1	DEPDC7
	DUSP7	SPIRE1	DERA
	DYNC2LI1	SPON1	DHX8
	ECE1	SPTB	DNA2
	EDC4	SRPX	DNAJC11
	EDEM2	SSBP2	DNAJC17
	EHD2	STAG3	DNAJC6
	EIF2B1	STIL	DNAJC8
	EIF3B	SYT14	DNAJC9
	EIF3M	TET1	DOCK6
	EIF4A3	THSD4	DOPEY1
	EIF4G1	TIMELESS	DOT1L
	EIF5B	TMC5	DPH1
	ELL2	TMEM108	DPP9
	ELMO3	TMEM132A	DPY19L3
	ELOF1	TMOD1	DSE
	ELOVL5	TNC	DYNC1LI1
	EMILIN1	TRIM63	E2F7
	ENPP4	TSGA10	EFCAB7
	EP300	TTK	EFR3A
	ERLIN2	TUBB1	EIF2B2
	ESRP2	VDR	EIF2B5
	ETF1	VIL1	EIF5
	EXOSC2	WASF3	EME1
	EXOSC4	WDR31	EML3
	F11R	WNK2	ENTPD6
	FADS1	WNT11	EPC2
	FAF2	YPEL4	ETNK2
	FAM102A	ZBTB7C	EVC2
	FAM118A		EXD2
	FAM129B		EXOC3
	FAM131A		EXOC5
	FAM134A		EXOC6
	FAM168A		EXOC6B
	FAM20B		EXOSC5
	FAM65C		FAM110B
	FAM98A		FAM117A
	FBF1		FAM126B
	FBXL15		FAM13B
	FBXO4		FAM160B1
	FBXO7		FAM160B2
	FBXW8		FAM161B
	FCHSD1		FAM167A
	FERMT2		FAM175A
	FGA		FAM175B
	FGG		FAM199X
	FNDC3B		FAM49B
	FOXK1		FAM53B
	FREM2		FAM76B
	FRMD4B		FAM83G
	FUK		FANCB
	GADD45GIP1		FANCI
	GALE		FARP2
	GALNT2		FASTKD2
	GANC		FBXL14
	GARS		FBXL19
	GBA2		FBXL4
	GCNT1		FBXO21
	GFOD1		FBXO28
	GGA1		FBXO31
	GMDS		FBXO45
	GMEB2		FCHO2
	GMPPA		FDXACB1
	GMPPB		FEM1C
	GMPR2		FGD4
	GNL2		FGD5
	GNPTG		FHOD1
	GPHN		FIG4
	GPN1		FKBP14
	GPR173		FKTN
	GPRC5A		FLAD1
	GRWD1		FLRT3
	GSTM3		FN3KRP
	GTF2B		FNDC3A
	GTF2F1		FNIP1
	GTF2H5		FOXN2
	GTF3C1		FOXN3
	H1FX		FRK
	HADHA		FRRS1
	HBP1		FRS2
	HDAC11		FRS3
	HDLBP		FRY
	HECTD3		G6PC3
	HELZ		GALM
	HHAT		GALNT10
	HIBADH		GALNT11
	HIBCH		GALNT12
	HIP1		GBF1
	HIRIP3		GEMIN4
	IARS		GEMIN8
	ICMT		GEN1
	IDH2		GFM1
	IGDCC3		GGNBP2
	IL13RA1		GNGT2
	IL17RC		GNL3
	IMP4		GORAB
	IMPAD1		GPR107
	INO80E		GPSM3
	INSIG1		GRAMD1B
	IRF2BP1		GREM2
	ISG20L2		GTF2H3
	ITFG2		GTPBP10
	ITIH5		GUCY2C
	KANK2		GUF1
	KCTD15		H2AFY2
	KCTD7		HACE1
	KDELR3		HAUS1
	KDM4B		HAUS6
	KDM5A		HDAC10
	KDM5B		HDAC4
	KIF1C		HEATR3
	KLHDC1		HEATR5A
	KLHL18		HEATR6
	KLHL36		HECTD1
	KPTN		HEG1
	LACTB2		HERC1
	LANCL2		HINFP
	LDLRAP1		HIP1R
	LEPROT		HIST1H2AD
	LETM2		HIST2H2BE
	LETMD1		HLCS
	LGR4		HMBOX1
	LHFPL2		HMGXB3
	LIMD2		HN1L
	LLGL2		HNRNPUL1
	LMLN		HOMER2
	LOXL4		HOOK3
	LPCAT1		HPSE
	LPCAT4		HSCB
	LRRC41		HSPBAP1
	LRRC47		HYI
	LRSAM1		IARS2
	LSG1		IDI1
	LYPLAL1		IFT140
	LYRM2		IFT52
	LYRM4		IGSF11
	MAN1C1		IGSF3
	MAOB		IKZF5
	MAR.9		IL17RD
	MARK1		ILVBL
	MASP2		INPP5F
	MAST3		INTS3
	MCFD2		INTU
	MED13L		IPO13
	MED9		IPO7
	METTL14		IPO9
	METTL8		IQCB1
	MFSD11		IQCG
	MFSD5		IRAK2
	MGAT2		ITGA4
	MLEC		ITGB4
	MLXIP		ITGB6
	MMP15		ITIH4
	MMS22L		ITK
	MRM1		ITPK1
	MRPL22		IWS1
	MRPL50		JAK1
	MRPS27		KANK1
	MST1		KATNAL1
	MTHFD1		KCTD3
	MTMR11		KDELR1
	MTRF1L		KDM1A
	MTRR		KDM1B
	MYH10		KIF18A
	MYLK		KIF18B
	MYO5B		KIF20B
	NAA25		KIF22
	NAT10		KLHDC4
	NBEAL2		KLHL17
	NCLN		KLHL2
	NCOA5		KLHL22
	NCOA7		KLHL23
	NEIL1		KLHL8
	NFATC4		KMO
	NFRKB		KNDC1
	NOC4L		KRBA1
	NOL6		KRR1
	NOP2		LACE1
	NPEPL1		LARP4B
	NPR2		LARP7
	NSUN5		LARS
	NUDT15		LARS2
	NUDT18		LAS1L
	NUMA1		LBR
	NUP153		LENG8
	NUP214		LHFP
	OAF		LIMS2
	OLFML3		LMBRD2
	OPTN		LMF2
	ORAI3		LMO7
	OSBP2		LNPEP
	OSBPL3		LPCAT3
	OSGIN2		LRCH4
	OSTM1		LRIG3
	OTUB1		LRRC14
	OTUD6B		LRRC20
	OXNAD1		LRRC45
	OXSR1		LRRC8A
	P4HA3		LRRC8C
	PACS1		LRRK1
	PANK3		LSM12
	PARP16		LZTS1
	PATL1		MALT1
	PCDH1		MAML1
	PCGF1		MAN2A2
	PCGF3		MAOA
	PCIF1		MAP1S
	PCYOX1L		MAP4K5
	PDDC1		MAPK1IP1L
	PDPR		MAPKAPK3
	PDXK		MAR.2
	PEAK1		MAR.5
	PELO		MAR.6
	PEX16		MAR.7
	PFKFB4		MAR.8
	PHF19		MARK4
	PHF20		MARS2
	PHKB		MAST4
	PHLDA2		MBIP
	PHLPP1		MBNL2
	PIK3C3		MBNL3
	PIM2		MBOAT1
	PIM3		MBTD1
	PISD		MBTPS2
	PITRM1		MCOLN2
	PKN2		MDFIC
	PLA2G4F		ME2
	PLEKHG3		MED10
	PLK2		MEGF9
	PMPCA		MEIS2
	PNPLA7		MEMO1
	PNPO		MEPCE
	POLD3		METTL4
	PON2		MEX3B
	PPA2		MGAT4B
	PPCDC		MIA3
	PPIF		MICAL1
	PPIP5K1		MICAL2
	PPIP5K2		MICALL1
	PPM1F		MIER3
	PPP1R3B		MIOS
	PPP1R9A		MLH3
	PPP1R9B		MLLT6
	PPP2R5A		MMAA
	PPP6R1		MSRB3
	PPTC7		MTMR12
	PQLC2		MTMR6
	PRDM4		MTMR9
	PREX1		MTSS1L
	PRKAB2		MYB
	PRMT7		MYC
	PRPF38A		MYCBP2
	PRPF6		MYL9
	PRR14		MYLIP
	PRRG4		MYO1D
	PSD4		MYO9A
	PSMF1		MYSM1
	PSPH		MZT1
	PTK7		NAA30
	PWP1		NAE1
	PXK		NAIF1
	PYGB		NARS2
	QARS		NCAPD2
	RAB11FIP4		NCAPD3
	RAB2B		NCAPG2
	RAB35		NCAPH
	RAB3GAP1		NCKAP1L
	RAB3IL1		NCKAP5
	RAB5B		NDUFS2
	RASSF3		NEIL3
	RBKS		NEK1
	RBM28		NEK9
	RBM5		NFXL1
	RBMX2		NINL
	RCC2		NIPA1
	RDH5		NLE1
	REEP4		NLGN2
	RELT		NLRC3
	REXO4		NME7
	RFTN1		NMNAT3
	RHOU		NNT
	RINT1		NOD1
	RIPK2		NOSTRIN
	RNASEK		NRBP1
	RNF126		NRIP1
	RNF214		NRM
	RNF40		NSUN2
	RNPEPL1		NSUN3
	RPL32		NT5DC3
	RPN1		NUP107
	RPP40		NUP133
	RPS15A		NUP43
	RPS19BP1		NUP54
	RPS6KA5		NUP93
	RPUSD2		NUPL2
	RSBN1		OFD1
	RSL24D1		OGFOD1
	SBF2		OSBPL10
	SBK1		OSBPL11
	SCCPDH		OSBPL2
	SCRN2		OSCP1
	SDAD1		P2RY14
	SEC63		PAK2
	SECISBP2L		PAMR1
	SEP.8		PANK4
	SEP.9		PAPD4
	SERPINC1		PAPOLG
	SESN2		PAQR3
	SESTD1		PARM1
	SETD1A		PARP11
	SETDB2		PCCA
	SF3B4		PCDH18
	SF3B5		PCID2
	SFSWAP		PCMTD1
	SGSM3		PDE12
	SH3BP4		PDHX
	SHISA4		PDK1
	SHKBP1		PDK3
	SIRT7		PDRG1
	SLA		PDS5B
	SLC17A5		PEAR1
	SLC25A1		PEX12
	SLC25A12		PEX6
	SLC25A28		PHF12
	SLC25A29		PHF13
	SLC25A36		PHLDB1
	SLC25A38		PHTF2
	SLC25A45		PI4KB
	SLC26A1		PIGT
	SLC26A11		PKN3
	SLC31A1		PLA1A
	SLC35D1		PLA2G15
	SLC35E4		PLAA
	SLC38A7		PLCG2
	SLC39A6		PLCH1
	SLC9A8		PLEKHA1
	SLU7		PLEKHA7
	SMAP2		PLEKHF2
	SNUPN		PLEKHG6
	SNX21		PLEKHH1
	SNX33		PLEKHH2
	SNX8		PLEKHM1
	SORD		PLXNB1
	SPATS2L		PMS1
	SPEG		POGLUT1
	SPG7		POLDIP3
	SPPL2B		POLR2B
	SREK1		POMT2
	SRRM2		PON3
	SSH3		PPAT
	ST7L		PPL
	STAB1		PPP1CB
	STAB2		PPP2R2C
	STAP2		PPP2R5B
	STARD4		PPP4R2
	STBD1		PPWD1
	STK24		PRDM1
	STX3		PRDM15
	SUOX		PRMT3
	SYNRG		PRMT6
	TACC1		PRPF39
	TADA3		PRPF8
	TAGLN2		PRR11
	TBC1D22A		PSKH1
	TBC1D2B		PSME4
	TBKBP1		PSMG2
	TCP11L1		PSRC1
	TCTA		PTGER3
	TEX10		PUS7
	TFAP2C		PYROXD1
	THOC5		QSOX2
	THTPA		R3HDM1
	THYN1		RAB18
	TIPARP		RAB40C
	TIPRL		RAB6B
	TM9SF4		RAB8B
	TMCC1		RABEPK
	TMEM106A		RABIF
	TMEM120A		RAE1
	TMEM150A		RANBP10
	TMEM184B		RAPGEF5
	TMEM38A		RARS2
	TMEM39B		RASA1
	TMEM63A		RASAL2
	TMEM63B		RASGRP3
	TMEM69		RASSF2
	TMEM97		RASSF4
	TMX3		RAVER2
	TNFAIP8L1		RBBP5
	TNRC6A		RBM17
	TNRC6B		RBM34
	TNS4		RBM41
	TOMM22		RBM45
	TOPBP1		RBMS3
	TOR1A		RCCD1
	TOR2A		RCOR1
	TPCN2		RDH10
	TPR		RGMB
	TRIB3		RGP1
	TRIM62		RHBDD2
	TRIP12		RHOQ
	TRPM4		RHOT2
	TRPM6		RIF1
	TRPT1		RPGRIP1L
	TSPAN14		RPL23A
	TSPAN15		RPS6KA3
	TSPAN33		RPS6KC1
	TSPAN9		RPS6KL1
	TSSC1		RRM2B
	TSTD2		RRP12
	TTC1		RRP9
	TTC17		RTTN
	TTC27		RUFY1
	TXNDC15		RUNDC1
	U2AF1L4		SAMD10
	UAP1		SAP130
	UBA6		SASH1
	UBE2E2		SBNO2
	UBE4A		SCML4
	UBTD2		SCRIB
	UGGT1		SCYL2
	UNC119B		SDK2
	UNC45A		SEC22A
	USP1		SEL1L3
	USP24		SEMA6D
	USP28		SENP1
	USP3		SENP5
	USP53		SENP6
	UVRAG		SEP.4
	VARS2		SEPHS1
	VASN		SEPSECS
	VGLL4		SERINC5
	VPS18		SETD4
	VPS33B		SETX
	VPS37B		SF3B3
	VPS41		SGSM1
	WDFY2		SH3BGRL2
	WDR19		SH3TC1
	WDR26		SH3TC2
	WDR43		SHQ1
	WDR44		SIK2
	WDR62		SKA3
	WDR74		SLC14A1
	WIPF1		SLC16A12
	WIPI1		SLC16A13
	WNK4		SLC17A9
	WNT7B		SLC25A24
	WRB		SLC25A32
	WWC1		SLC26A7
	XPNPEP3		SLC28A2
			SLC30A9
			SLC36A4
			SLC38A2
			SLC38A9
			SLC39A10
			SLC41A1
			SLC41A2
			SLC44A3
			SLC7A6
			SLC9A6
			SLC9A9
			SLCO4A1
			SLCO4C1
			SLIT2
			SMC4
			SMG5
			SMPDL3B
			SNAPC1
			SNAPC2
			SNRNP200
			SNX14
			SNX17
			SNX20
			SNX30
			SPATA2
			SPATA5L1
			SPATS2
			SPICE1
			SPIRE1
			SPTY2D1
			SRPX
			SSH1
			ST13
			STARD7
			STARD8
			STK17B
			STK38
			STON2
			STRADB
			STX11
			SUMF1
			SVIL
			SYT14
			TAB2
			TADA2A
			TAF5
			TAF5L
			TAOK1
			TAPT1
			TARSL2
			TBC1D13
			TBC1D16
			TBC1D19
			TBC1D2
			TBC1D22B
			TBCE
			TBL3
			TBX4
			TCP11L2
			TET1
			TEX2
			TFB1M
			THADA
			THOC1
			TJP3
			TLK1
			TMC6
			TMCO3
			TMED4
			TMEM108
			TMEM109
			TMEM132A
			TMEM140
			TMEM161A
			TMEM161B
			TMEM17
			TMEM18
			TMEM184C
			TMEM19
			TMEM209
			TMEM214
			TMEM220
			TMEM30A
			TMEM30B
			TMEM41B
			TMEM44
			TMEM47
			TMEM60
			TMEM62
			TNFRSF21
			TNNT3
			TNPO3
			TNRC6C
			TRA2A
			TRAF3IP2
			TRAK1
			TRAK2
			TRAM2
			TRIB2
			TRIM37
			TRMT6
			TSEN2
			TSPAN12
			TSR1
			TTC12
			TTC13
			TTLL1
			TTLL12
			TTYH3
			TUBB1
			TUBG1
			TUBGCP3
			UBAC1
			UBASH3B
			UBE2O
			UBE2Q2
			UBE2Z
			UBE3C
			UBR3
			UBTD1
			UBXN7
			UFSP2
			UHRF2
			USP39
			USP47
			USP49
			UTP15
			UTP20
			VAC14
			VCPIP1
			VEZT
			VIL1
			VPS13B
			VPS26B
			VPS37C
			VPS39
			VPS52
			WASF2
			WASF3
			WDFY3
			WDHD1
			WDR11
			WDR18
			WDR24
			WDR3
			WDR41
			WDR47
			WDR66
			WDR92
			WDTC1
			WIPF2
			WIPI2
			WNK2
			WNT11
			WRAP53
			WWC2
			XKR8
			XYLT2
			YARS
			YARS2
			YIPF3
			YIPF6
			YLPM1
			YOD1
			YRDC
			YTHDC1
			ZADH2
			ZBED4
			ZBTB10
			ZBTB11
			ZBTB26
			ZBTB38
			ZBTB39
			ZBTB40
			ZBTB41
			ZBTB48
			ZBTB7C
			ZC3H10
			ZC3H3
			ZC3H7A
			ZC3HC1
			ZCCHC11
			ZCCHC6
			ZCCHC9
			ZDHHC1
			ZDHHC17
			ZDHHC5
			ZDHHC7
			ZDHHC8
			ZDHHC9
			ZFYVE1
			ZFYVE16
			ZFYVE9
			ZMIZ1
			ZMPSTE24
			ZRANB1
			ZSCAN20
			ZSWIM3
			ZSWIM4

## Sheet: GO Walmg + Walpla + Eupla
GO analysis of genes shared between the tammar placenta, eutherian placenta, and tammar mammary gland (77 genes)
Term	P-value	Adjusted P-value	Z-score	Combined Score	Genes
blood coagulation (GO:0007596)	1.50617e-05	0.00607933	-2.38157	12.1528	FGA;NFE2;DOK2;FCER1G;SERPIND1;SERPINC1;TMSB4X;P2RX1;F13A1;GATA1
coagulation (GO:0050817)	1.50617e-05	0.00607933	-2.37897	12.1396	NFE2;FGA;DOK2;FCER1G;SERPIND1;SERPINC1;TMSB4X;P2RX1;F13A1;GATA1
hemostasis (GO:0007599)	1.67629e-05	0.00607933	-2.37529	12.1208	FGA;NFE2;DOK2;FCER1G;SERPIND1;SERPINC1;TMSB4X;P2RX1;F13A1;GATA1
organic hydroxy compound transport (GO:0015850)	5.98207e-05	0.0162712	-2.19584	9.04326	RBP4;FCER1G;APOM;P2RX1;CPT1B
regulation of protein activation cascade (GO:2000257)	0.00025926	0.0476247	-2.61965	7.97527	FGA;SERPINC1;CFI
regulation of blood coagulation (GO:0030193)	0.000306409	0.0476247	-2.17726	6.62845	FGA;FCER1G;SERPINC1;STAB2
regulation of hemostasis (GO:1900046)	0.000306409	0.0476247	-2.17442	6.61983	FGA;FCER1G;SERPINC1;STAB2
regulation of coagulation (GO:0050818)	0.000400114	0.0544154	-2.2047	6.4181	FGA;FCER1G;SERPINC1;STAB2
venous blood vessel morphogenesis (GO:0048845)	0.000807659	0.097637	-2.54675	5.925	TBX20;PITX2
regulation of syncytium formation by plasma membrane fusion (GO:0060142)	0.00152649	0.114387	-2.71275	5.88171	NFE2;GCM1
glucocorticoid metabolic process (GO:0008211)	0.00220764	0.133439	-2.6378	5.31282	HSD11B2;SERPINA6
negative regulation of bone mineralization (GO:0030502)	0.00220764	0.133439	-2.62819	5.29345	NFE2;GATA1
phagocytosis, engulfment (GO:0006911)	0.00152649	0.114387	-2.37937	5.15887	FCER1G;AIF1
negative regulation of biomineral tissue development (GO:0070168)	0.0027278	0.148392	-2.69677	5.14515	NFE2;GATA1
regulation of wound healing (GO:0061041)	0.000920951	0.100199	-2.21458	5.09486	FGA;FCER1G;SERPINC1;STAB2
platelet activation (GO:0030168)	0.00134585	0.114387	-2.22907	4.83299	FGA;FCER1G;TMSB4X;P2RX1;F13A1
regulation of response to wounding (GO:1903034)	0.00247201	0.141555	-2.44667	4.7834	FGA;PTGIS;FCER1G;SERPINC1;CFI;STAB2
circulatory system process (GO:0003013)	0.00184775	0.125647	-2.27522	4.71944	NFE2;KEL;P2RX1;TBX20
cardiac muscle tissue morphogenesis (GO:0055008)	0.00115539	0.114278	-2.1669	4.70026	TNNC1;TBX20;PITX2
membrane invagination (GO:0010324)	0.00300739	0.155812	-2.48176	4.61385	FCER1G;AIF1
muscle tissue morphogenesis (GO:0060415)	0.00157703	0.114387	-2.10481	4.56358	TNNC1;TBX20;PITX2
monoamine transport (GO:0015844)	0.00392299	0.175486	-2.48422	4.32304	FCER1G;P2RX1
eye development (GO:0001654)	0.00403231	0.175486	-2.2195	3.86237	RBP4;SCO2;PITX2
xenobiotic metabolic process (GO:0006805)	0.00351066	0.171736	-2.18046	3.84153	GSTM3;SLC26A1;NNMT;PTGIS
epidermal cell differentiation (GO:0009913)	0.00363046	0.171736	-2.13876	3.76806	FA2H;PITX2;POU2F3
ATP hydrolysis coupled proton transport (GO:0015991)	0.0064947	0.22082	-2.46159	3.718	ATP6V0A4;ATP6V0D2
energy coupled proton transmembrane transport, against electrochemical gradient (GO:0015988)	0.0064947	0.22082	-2.45489	3.70789	ATP6V0A4;ATP6V0D2
transferrin transport (GO:0033572)	0.00822783	0.231865	-2.48173	3.6273	ATP6V0A4;ATP6V0D2
platelet degranulation (GO:0002576)	0.00431467	0.179731	-2.10476	3.61239	FGA;TMSB4X;F13A1
male gonad development (GO:0008584)	0.00446024	0.179731	-2.10454	3.612	RBP4;PITX2;GATA1
regulation of cardiac muscle cell proliferation (GO:0060043)	0.0064947	0.22082	-2.36748	3.57586	RBP4;TBX20
trivalent inorganic cation transport (GO:0072512)	0.0091638	0.231865	-2.44155	3.56857	ATP6V0A4;ATP6V0D2
ferric iron transport (GO:0015682)	0.0091638	0.231865	-2.42955	3.55103	ATP6V0A4;ATP6V0D2
vasoconstriction (GO:0042310)	0.0069104	0.227834	-2.38126	3.52221	KEL;P2RX1
anion transmembrane transport (GO:0098656)	0.00492582	0.191403	-2.11625	3.49895	SLC26A1;SLC3A1;SLC4A1;CPT1B
hyaluronan metabolic process (GO:0030212)	0.00733788	0.231865	-2.35844	3.4471	ITIH2;STAB2
sulfur compound transport (GO:0072348)	0.00777706	0.231865	-2.3465	3.42964	SLC26A1;SLC3A1
cellular transition metal ion homeostasis (GO:0046916)	0.00556288	0.208704	-2.15304	3.37347	SCO2;ATP6V0A4;ATP6V0D2
regulation of cardiac muscle tissue growth (GO:0055021)	0.0091638	0.231865	-2.25014	3.28879	RBP4;TBX20
embryonic skeletal system development (GO:0048706)	0.0091638	0.231865	-2.24836	3.2862	RBP4;HOXC6
patterning of blood vessels (GO:0001569)	0.0091638	0.231865	-2.24746	3.28488	TBX20;PITX2
regulation of endopeptidase activity (GO:0052548)	0.0129297	0.245285	-2.3008	3.2334	ITIH2;SERPIND1;SERPINC1;P2RX1;SERPINA6
regulation of anatomical structure size (GO:0090066)	0.0135267	0.245285	-2.29927	3.23124	KEL;TMSB4X;P2RX1;CIT
blood circulation (GO:0008015)	0.0117002	0.245285	-2.29035	3.21871	NFE2;TBX20
sensory organ development (GO:0007423)	0.00822383	0.231865	-2.2001	3.21566	RBP4;SCO2;PITX2
phagosome maturation (GO:0090382)	0.0111708	0.245285	-2.28126	3.20593	ATP6V0A4;ATP6V0D2
negative regulation of response to external stimulus (GO:0032102)	0.0105094	0.245285	-2.26769	3.18686	FGA;PTGIS;SERPINC1;AIF1
lipid biosynthetic process (GO:0008610)	0.0126889	0.245285	-2.24933	3.16106	FA2H;HSD11B2;PTGIS;B3GNT5;PTPMT1;P2RX1
chordate embryonic development (GO:0043009)	0.0124056	0.245285	-2.23165	3.13621	TMEM100;SCO2;PITX2;GATA1
in utero embryonic development (GO:0001701)	0.0116925	0.245285	-2.23117	3.13554	TMEM100;SCO2;PITX2;GATA1
embryo development ending in birth or egg hatching (GO:0009792)	0.0131461	0.245285	-2.22802	3.13111	TMEM100;SCO2;PITX2;GATA1
negative regulation of endopeptidase activity (GO:0010951)	0.0116925	0.245285	-2.22434	3.12595	ITIH2;SERPIND1;SERPINC1;SERPINA6
cardiac septum morphogenesis (GO:0060411)	0.013353	0.245285	-2.22331	3.12449	TBX20;PITX2
response to peptide hormone (GO:0043434)	0.0144161	0.257126	-2.28947	3.10953	GPR173;HSD11B2;RBP4;ATP6V0A4;ATP6V0D2
negative regulation of peptidase activity (GO:0010466)	0.0131461	0.245285	-2.20646	3.10081	ITIH2;SERPIND1;SERPINC1;SERPINA6
transition metal ion transport (GO:0000041)	0.00780544	0.231865	-2.10081	3.07054	SCO2;ATP6V0A4;ATP6V0D2
embryonic organ development (GO:0048568)	0.0120462	0.245285	-2.13158	2.99558	NFE2;PITX2;GATA1
platelet aggregation (GO:0070527)	0.0117002	0.245285	-2.12529	2.98674	FGA;GATA1
regulation of heart growth (GO:0060420)	0.0122404	0.245285	-2.12333	2.98399	RBP4;TBX20
transition metal ion homeostasis (GO:0055076)	0.0123136	0.245285	-2.12073	2.98033	SCO2;ATP6V0A4;ATP6V0D2
regulation of peptidase activity (GO:0052547)	0.0156853	0.270883	-2.27912	2.97668	ITIH2;SERPIND1;SERPINC1;P2RX1;SERPINA6
gonad development (GO:0008406)	0.0102688	0.245285	-2.10595	2.95957	RBP4;PITX2;GATA1
regulation of inflammatory response (GO:0050727)	0.0166072	0.273767	-2.26371	2.93259	FCER1G;PTGIS;SERPINC1;CFI
response to peptide (GO:1901652)	0.0177268	0.279134	-2.27501	2.90306	GPR173;HSD11B2;RBP4;ATP6V0A4;ATP6V0D2
response to insulin (GO:0032868)	0.0163892	0.273767	-2.21853	2.87406	HSD11B2;RBP4;ATP6V0A4;ATP6V0D2
secretion by cell (GO:0032940)	0.0238003	0.279134	-2.22643	2.84106	FGA;FCER1G;TMSB4X;P2RX1;F13A1
embryo development (GO:0009790)	0.0237362	0.279134	-2.20533	2.81414	TMEM100;SCO2;PITX2;GATA1
reproductive structure development (GO:0048608)	0.0208455	0.279134	-2.20122	2.80889	NFE2;RBP4;PITX2;GATA1
negative regulation of proteolysis (GO:0045861)	0.0315034	0.279134	-2.19989	2.8072	ITIH2;SERPIND1;SERPINC1;SERPINA6
small molecule catabolic process (GO:0044282)	0.0198514	0.279134	-2.17995	2.78176	PTPMT1;QPRT;NUDT15;CPT1B
epithelial cell differentiation (GO:0030855)	0.0318288	0.279134	-2.16719	2.76547	TMEM100;FA2H;PITX2;POU2F3
negative regulation of protein maturation (GO:1903318)	0.0362405	0.279134	-2.16301	2.76013	ITIH2;SERPIND1;SERPINC1;SERPINA6
negative regulation of protein processing (GO:0010955)	0.0362405	0.279134	-2.16055	2.757	ITIH2;SERPIND1;SERPINC1;SERPINA6
negative regulation of response to wounding (GO:1903035)	0.0177156	0.279134	-2.15879	2.75476	FGA;PTGIS;SERPINC1
membrane lipid metabolic process (GO:0006643)	0.0266775	0.279134	-2.12665	2.71374	FA2H;B3GNT5;P2RX1
nitrogen compound transport (GO:0071705)	0.0359087	0.279134	-2.12257	2.70853	FCER1G;P2RX1;IGF2BP1;SLC3A1;CPT1B
regulation of cardiac muscle tissue development (GO:0055024)	0.0163185	0.273767	-2.05666	2.66436	RBP4;TBX20
amino acid transmembrane transport (GO:0003333)	0.0151012	0.265002	-1.99145	2.64468	SLC3A1;CPT1B
morphogenesis of a branching epithelium (GO:0061138)	0.0266775	0.279134	-2.0622	2.6315	GCM1;TBX20;PITX2
morphogenesis of a branching structure (GO:0001763)	0.0301141	0.279134	-2.04905	2.61472	GCM1;TBX20;PITX2
iron ion transport (GO:0006826)	0.021587	0.279134	-2.03881	2.60165	ATP6V0A4;ATP6V0D2
organic anion transport (GO:0015711)	0.0406139	0.279134	-2.03533	2.59721	SLC26A1;SLC3A1;SLC4A1;CPT1B
positive regulation of exocytosis (GO:0045921)	0.0169424	0.275124	-2.01125	2.59558	FGA;FCER1G
glycosaminoglycan metabolic process (GO:0030203)	0.0266775	0.279134	-2.03031	2.59081	SLC26A1;ITIH2;STAB2
positive regulation of production of molecular mediator of immune response (GO:0002702)	0.0188742	0.279134	-2.0163	2.57292	RBP4;FCER1G
aminoglycan metabolic process (GO:0006022)	0.0305594	0.279134	-2.00628	2.56014	ITIH2;SLC26A1;STAB2
regulation of vasoconstriction (GO:0019229)	0.0188742	0.279134	-1.99983	2.55191	FGA;P2RX1
blood vessel morphogenesis (GO:0048514)	0.0355981	0.279134	-1.99748	2.54891	TBX20;PITX2
cellular iron ion homeostasis (GO:0006879)	0.0298138	0.279134	-1.99585	2.54683	ATP6V0A4;ATP6V0D2
protein polymerization (GO:0051258)	0.0274625	0.279134	-1.99202	2.54195	FGA;AIF1
regulation of blood vessel size (GO:0050880)	0.0266963	0.279134	-1.99105	2.54071	KEL;P2RX1
lipid transport (GO:0006869)	0.0412333	0.279134	-1.98735	2.53599	RBP4;APOM;CPT1B
regulation of tube size (GO:0035150)	0.0274625	0.279134	-1.97566	2.52107	KEL;P2RX1
negative regulation of hydrolase activity (GO:0051346)	0.051085	0.279134	-1.97323	2.51797	ITIH2;SERPIND1;SERPINC1;SERPINA6
vasculogenesis (GO:0001570)	0.0298138	0.279134	-1.9659	2.50861	TMEM100;PITX2
regulation of bone mineralization (GO:0030500)	0.0290213	0.279134	-1.94175	2.47779	NFE2;GATA1
regulation of biomineral tissue development (GO:0070167)	0.0339039	0.279134	-1.93363	2.46743	NFE2;GATA1
tissue morphogenesis (GO:0048729)	0.0528167	0.279134	-1.9261	2.45783	GCM1;TNNC1;TBX20;PITX2
regulation of DNA binding (GO:0051101)	0.0381997	0.279134	-1.90649	2.4328	PITX2;GATA1
regulation of production of molecular mediator of immune response (GO:0002700)	0.0399736	0.279134	-1.90479	2.43063	RBP4;FCER1G
positive regulation of peptide hormone secretion (GO:0090277)	0.0282375	0.279134	-1.89952	2.42391	FGA;RBP4
regulation of acute inflammatory response (GO:0002673)	0.0290213	0.279134	-1.89827	2.42231	FCER1G;CFI
positive regulation of peptide secretion (GO:0002793)	0.0298138	0.279134	-1.88561	2.40616	FGA;RBP4
homotypic cell-cell adhesion (GO:0034109)	0.0222891	0.279134	-1.87136	2.38798	FGA;GATA1
striated muscle tissue development (GO:0014706)	0.045478	0.279134	-1.86239	2.37653	RBP4;PITX2
negative regulation of inflammatory response (GO:0050728)	0.0492944	0.279134	-1.85757	2.37038	PTGIS;SERPINC1
regulation of organ growth (GO:0046620)	0.0355981	0.279134	-1.84597	2.35557	RBP4;TBX20
vascular process in circulatory system (GO:0003018)	0.0464213	0.279134	-1.8449	2.35421	KEL;P2RX1
negative regulation of ossification (GO:0030279)	0.0282375	0.279134	-1.84158	2.34997	NFE2;GATA1
response to hypoxia (GO:0001666)	0.0701234	0.279134	-1.81664	2.31815	HSD11B2;PTGIS;HIF3A
negative regulation of protein complex assembly (GO:0031333)	0.051245	0.279134	-1.81434	2.31521	TMSB4X;TBX20
membrane lipid biosynthetic process (GO:0046467)	0.0483296	0.279134	-1.81031	2.31007	B3GNT5;P2RX1
organic acid transport (GO:0015849)	0.0603018	0.279134	-1.80163	2.29899	SLC26A1;SLC3A1;CPT1B
myeloid leukocyte activation (GO:0002274)	0.0464213	0.279134	-1.79936	2.29609	FCER1G;AIF1
carboxylic acid transport (GO:0046942)	0.0590453	0.279134	-1.79899	2.29563	SLC26A1;SLC3A1;CPT1B
response to decreased oxygen levels (GO:0036293)	0.0728586	0.279134	-1.79274	2.28765	HSD11B2;PTGIS;HIF3A
iron ion homeostasis (GO:0055072)	0.0522306	0.279134	-1.7839	2.27637	ATP6V0A4;ATP6V0D2
cellular ion homeostasis (GO:0006873)	0.0739628	0.279134	-1.77636	2.26675	SCO2;SLC4A1;ATP6V0A4;ATP6V0D2
negative regulation of extrinsic apoptotic signaling pathway (GO:2001237)	0.0572598	0.279134	-1.75232	2.23607	FGA;GATA1
chloride transmembrane transport (GO:1902476)	0.044542	0.279134	-1.74679	2.22901	SLC26A1;SLC4A1
embryonic morphogenesis (GO:0048598)	0.0744874	0.279134	-1.74085	2.22143	GCM1;RBP4;TBX20;PITX2
muscle system process (GO:0003012)	0.0674365	0.279134	-1.73672	2.21617	SCO2;TNNC1;TBX20
muscle tissue development (GO:0060537)	0.0572598	0.279134	-1.72811	2.20517	RBP4;PITX2
positive regulation of hormone secretion (GO:0046887)	0.051245	0.279134	-1.72145	2.19668	FGA;RBP4
exocytosis (GO:0006887)	0.0647986	0.279134	-1.7166	2.19049	FGA;TMSB4X;F13A1
positive regulation of secretion by cell (GO:1903532)	0.0742442	0.279134	-1.70663	2.17777	FGA;RBP4;FCER1G
interaction with host (GO:0051701)	0.0522306	0.279134	-1.70622	2.17724	ATP6V0A4;ATP6V0D2
response to oxygen levels (GO:0070482)	0.0828035	0.279134	-1.68591	2.15133	HSD11B2;PTGIS;HIF3A
cellular response to hypoxia (GO:0071456)	0.0593173	0.279134	-1.67812	2.14139	PTGIS;HIF3A
cellular protein complex assembly (GO:0043623)	0.0806246	0.279134	-1.66748	2.12781	FGA;SCO2;AIF1
positive regulation of protein secretion (GO:0050714)	0.0667158	0.279134	-1.66565	2.12547	FGA;RBP4
chloride transport (GO:0006821)	0.0522306	0.279134	-1.66162	2.12033	SLC26A1;SLC4A1
regulation of actin filament-based process (GO:0032970)	0.081348	0.279134	-1.65129	2.10714	TNNC1;TMSB4X;CIT
cellular response to decreased oxygen levels (GO:0036294)	0.0614003	0.279134	-1.64807	2.10304	PTGIS;HIF3A
cellular response to peptide hormone stimulus (GO:0071375)	0.0842702	0.279134	-1.63403	2.08512	GPR173;ATP6V0A4;ATP6V0D2
regulation of immune effector process (GO:0002697)	0.0864915	0.279134	-1.61636	2.06258	RBP4;FCER1G;CFI
cellular response to oxygen levels (GO:0071453)	0.0699767	0.279134	-1.6059	2.04923	PTGIS;HIF3A
regulation of striated muscle tissue development (GO:0016202)	0.0732893	0.279134	-1.59097	2.03018	RBP4;TBX20
regulation of muscle tissue development (GO:1901861)	0.0744047	0.279134	-1.58898	2.02763	RBP4;TBX20
protein activation cascade (GO:0072376)	0.181262	0.345076	-1.88019	2.0005	FGA;CFI
cellular response to peptide (GO:1901653)	0.0933045	0.279134	-1.55059	1.97865	GPR173;ATP6V0A4;ATP6V0D2
regulation of muscle organ development (GO:0048634)	0.0755256	0.279134	-1.54809	1.97546	RBP4;TBX20
regulation of exocytosis (GO:0017157)	0.0732893	0.279134	-1.54334	1.96939	FGA;FCER1G
fatty acid biosynthetic process (GO:0006633)	0.0721795	0.279134	-1.54046	1.96572	FA2H;PTGIS
positive regulation of secretion (GO:0051047)	0.0933045	0.279134	-1.5183	1.93745	FGA;RBP4;FCER1G
hydrogen ion transmembrane transport (GO:1902600)	0.0688839	0.279134	-1.51055	1.92755	ATP6V0A4;ATP6V0D2
regulation of muscle contraction (GO:0006937)	0.0755256	0.279134	-1.49643	1.90954	TNNC1;P2RX1
neuron migration (GO:0001764)	0.0777837	0.279134	-1.47526	1.88252	TBX20;PITX2
inorganic anion transmembrane transport (GO:0098661)	0.0688839	0.279134	-1.46817	1.87348	SLC26A1;SLC4A1
negative regulation of defense response (GO:0031348)	0.0823635	0.279134	-1.45279	1.85385	PTGIS;SERPINC1
regulation of actin polymerization or depolymerization (GO:0008064)	0.0846843	0.279134	-1.44767	1.84732	TMSB4X;CIT
regulation of actin filament length (GO:0030832)	0.0858522	0.279134	-1.44678	1.84618	TMSB4X;CIT
cellular chemical homeostasis (GO:0055082)	0.102484	0.283591	-1.46012	1.84008	SCO2;SLC4A1;ATP6V0A4;ATP6V0D2
cellular response to hormone stimulus (GO:0032870)	0.108729	0.291372	-1.45053	1.78873	GPR173;ATP6V0A4;GATA1;ATP6V0D2
fatty acid metabolic process (GO:0006631)	0.0987544	0.282746	-1.4126	1.78441	FA2H;PTGIS;CPT1B
anion transport (GO:0006820)	0.0970136	0.281481	-1.40682	1.78342	SLC26A1;SLC3A1;SLC4A1;CPT1B
plasma membrane organization (GO:0007009)	0.0835214	0.279134	-1.38167	1.7631	FA2H;FCER1G
response to nutrient levels (GO:0031667)	0.107575	0.289239	-1.41589	1.75642	HSD11B2;SERPINC1;PITX2
embryonic organ morphogenesis (GO:0048562)	0.0835214	0.279134	-1.37556	1.7553	RBP4;PITX2
multi-multicellular organism process (GO:0044706)	0.0835214	0.279134	-1.37177	1.75047	HSD11B2;P2RX1
negative regulation of cellular component organization (GO:0051129)	0.116447	0.295043	-1.4005	1.70949	NFE2;TMSB4X;TBX20;CIT
mucopolysaccharide metabolic process (GO:1903510)	0.087025	0.279134	-1.33926	1.70898	ITIH2;STAB2
positive regulation of immune effector process (GO:0002699)	0.0977939	0.281481	-1.32878	1.68449	RBP4;FCER1G
sphingolipid metabolic process (GO:0006665)	0.0917646	0.279134	-1.31424	1.67706	FA2H;P2RX1
regulation of blood pressure (GO:0008217)	0.0977939	0.281481	-1.31724	1.66985	HSD11B2;P2RX1
amino acid transport (GO:0006865)	0.0917646	0.279134	-1.30763	1.66862	SLC3A1;CPT1B
carbohydrate biosynthetic process (GO:0016051)	0.0941627	0.280682	-1.31044	1.66496	RBP4;B3GNT5
proton transport (GO:0015992)	0.0953686	0.281481	-1.29427	1.64074	ATP6V0A4;ATP6V0D2
multicellular organismal reproductive process (GO:0048609)	0.127788	0.308132	-1.38163	1.62649	RBP4;P2RX1;MST1;CIT
hydrogen transport (GO:0006818)	0.0977939	0.281481	-1.2778	1.61986	ATP6V0A4;ATP6V0D2
morphogenesis of an epithelium (GO:0002009)	0.111684	0.293509	-1.30891	1.60453	GCM1;TBX20;PITX2
inorganic anion transport (GO:0015698)	0.0905726	0.279134	-1.2574	1.60452	SLC26A1;SLC4A1
regulation of developmental growth (GO:0048638)	0.0977939	0.281481	-1.24433	1.57742	RBP4;TBX20
cell fate commitment (GO:0045165)	0.0990131	0.282746	-1.2328	1.55727	GCM1;GATA1
response to extracellular stimulus (GO:0009991)	0.126101	0.304883	-1.29509	1.53835	HSD11B2;SERPINC1;PITX2
lipid modification (GO:0030258)	0.0990131	0.282746	-1.21202	1.53103	FA2H;CPT1B
regulation of muscle system process (GO:0090257)	0.111437	0.293509	-1.22179	1.49773	TNNC1;P2RX1
multi-organism reproductive process (GO:0044703)	0.106418	0.289239	-1.19598	1.48361	HSD11B2;P2RX1
insulin receptor signaling pathway (GO:0008286)	0.116517	0.295043	-1.21124	1.47849	ATP6V0A4;ATP6V0D2
branching morphogenesis of an epithelial tube (GO:0048754)	0.107667	0.289239	-1.18803	1.47375	TBX20;PITX2
receptor-mediated endocytosis (GO:0006898)	0.121656	0.300823	-1.1496	1.38094	CFI;STAB2
regulation of extrinsic apoptotic signaling pathway (GO:2001236)	0.133419	0.311453	-1.15854	1.35144	FGA;GATA1
defense response to other organism (GO:0098542)	0.139355	0.318289	-1.17801	1.34859	FCER1G;PRF1;STAB2
Ras protein signal transduction (GO:0007265)	0.116517	0.295043	-1.1004	1.34319	DOK2;AIF1
regulation of protein secretion (GO:0050708)	0.133419	0.311453	-1.14615	1.33699	FGA;RBP4
regulation of cellular component size (GO:0032535)	0.138728	0.317761	-1.14398	1.31153	TMSB4X;CIT
spermatogenesis (GO:0007283)	0.162444	0.334316	-1.17115	1.28319	RBP4;MST1;CIT
male gamete generation (GO:0048232)	0.163391	0.334316	-1.16946	1.28134	RBP4;MST1;CIT
response to nutrient (GO:0007584)	0.136067	0.312984	-1.07316	1.24658	SERPINC1;PITX2
skeletal system development (GO:0001501)	0.134742	0.311453	-1.06249	1.2394	RBP4;HOXC6
monocarboxylic acid biosynthetic process (GO:0072330)	0.141401	0.318289	-1.07785	1.23391	FA2H;PTGIS
negative regulation of cell migration (GO:0030336)	0.140063	0.318289	-1.07516	1.23084	GPR173;AIF1
cellular carbohydrate metabolic process (GO:0044262)	0.138728	0.317761	-1.06083	1.2162	B3GNT5;PTPMT1
negative regulation of cell motility (GO:2000146)	0.145431	0.322915	-1.05272	1.18996	GPR173;AIF1
regulation of ossification (GO:0030278)	0.149485	0.328019	-1.04544	1.16534	NFE2;GATA1
cellular metal ion homeostasis (GO:0006875)	0.17007	0.336001	-1.03784	1.13191	SCO2;ATP6V0A4;ATP6V0D2
hematopoietic or lymphoid organ development (GO:0048534)	0.1522	0.328019	-0.98243	1.0951	PITX2;GATA1
regulation of system process (GO:0044057)	0.179749	0.345076	-1.01929	1.08451	FGA;TNNC1;P2RX1
defense response to bacterium (GO:0042742)	0.157662	0.331161	-0.975642	1.07823	FCER1G;STAB2
negative regulation of apoptotic signaling pathway (GO:2001234)	0.168694	0.334316	-0.96385	1.05606	FGA;GATA1
negative regulation of cellular component movement (GO:0051271)	0.16316	0.334316	-0.961695	1.0537	GPR173;AIF1
protein oligomerization (GO:0051259)	0.17489	0.340523	-0.952333	1.02592	P2RX1;QPRT;PRF1
gamete generation (GO:0007276)	0.198548	0.354723	-0.967718	1.00296	RBP4;MST1;CIT
regulation of peptide hormone secretion (GO:0090276)	0.171474	0.336001	-0.904848	0.986866	FGA;RBP4
cellular response to insulin stimulus (GO:0032869)	0.179858	0.345076	-0.911249	0.969559	ATP6V0A4;ATP6V0D2
regulation of peptide secretion (GO:0002791)	0.175658	0.340669	-0.883061	0.950918	FGA;RBP4
monovalent inorganic cation transport (GO:0015672)	0.192558	0.349754	-0.89799	0.943361	SLC5A11;ATP6V0A4;ATP6V0D2
negative regulation of neurogenesis (GO:0050768)	0.175658	0.340669	-0.871584	0.938559	GPR173;CIT
cellular cation homeostasis (GO:0030003)	0.197547	0.354671	-0.8931	0.925755	SCO2;ATP6V0A4;ATP6V0D2
muscle contraction (GO:0006936)	0.179858	0.345076	-0.858229	0.913147	TNNC1;TBX20
positive regulation of response to external stimulus (GO:0032103)	0.188306	0.348431	-0.865255	0.912252	FCER1G;AIF1
pattern specification process (GO:0007389)	0.193553	0.350971	-0.868309	0.909166	TBX20;PITX2;HOXC6
regulation of vasculature development (GO:1901342)	0.182668	0.345747	-0.845298	0.897747	TMEM100;PTGIS
regulation of blood circulation (GO:1903522)	0.192552	0.349754	-0.851495	0.894516	FGA;P2RX1
cellular response to organonitrogen compound (GO:0071417)	0.219866	0.377905	-0.897106	0.872984	GPR173;ATP6V0A4;ATP6V0D2
response to bacterium (GO:0009617)	0.188306	0.348431	-0.827848	0.872813	FCER1G;STAB2
nucleotide biosynthetic process (GO:0009165)	0.198233	0.354723	-0.838315	0.868846	SLC26A1;QPRT
nucleoside phosphate biosynthetic process (GO:1901293)	0.199657	0.354723	-0.835243	0.865662	SLC26A1;QPRT
carboxylic acid catabolic process (GO:0046395)	0.186894	0.348431	-0.814948	0.859212	QPRT;CPT1B
organic acid catabolic process (GO:0016054)	0.186894	0.348431	-0.812469	0.856598	QPRT;CPT1B
chromosome organization (GO:0051276)	0.192552	0.349754	-0.806039	0.846764	GATA1;CIT
negative regulation of locomotion (GO:0040013)	0.192552	0.349754	-0.798522	0.838867	GPR173;AIF1
cardiac chamber formation (GO:0003207)	0.0496824	0.279134	-0.612958	0.782173	TBX20
negative regulation of nervous system development (GO:0051961)	0.202508	0.357677	-0.744858	0.765808	GPR173;CIT
metal ion homeostasis (GO:0055065)	0.231224	0.386074	-0.778454	0.740876	SCO2;ATP6V0A4;ATP6V0D2
regulation of binding (GO:0051098)	0.212525	0.370778	-0.744542	0.738698	PITX2;GATA1
positive regulation of protein transport (GO:0051222)	0.231255	0.386074	-0.767491	0.730442	FGA;RBP4
cellular response to nitrogen compound (GO:1901699)	0.247942	0.40143	-0.789791	0.720861	GPR173;ATP6V0A4;ATP6V0D2
neuron differentiation (GO:0030182)	0.218272	0.376953	-0.729066	0.711302	TBX20;PITX2
organophosphate biosynthetic process (GO:0090407)	0.245841	0.399437	-0.749957	0.688235	SLC26A1;PTPMT1;QPRT
regulation of peptide transport (GO:0090087)	0.231255	0.386074	-0.717991	0.683332	FGA;RBP4
positive regulation of myeloid leukocyte cytokine production involved in immune response (GO:0061081)	0.0459484	0.279134	-0.532404	0.679381	FCER1G
negative regulation of nitric oxide biosynthetic process (GO:0045019)	0.0496824	0.279134	-0.525336	0.670362	PTGIS
regulation of hormone secretion (GO:0046883)	0.229809	0.386074	-0.701036	0.667195	FGA;RBP4
negative regulation by host of viral transcription (GO:0043922)	0.0496824	0.279134	-0.516413	0.658975	POU2F3
regulation of protein complex assembly (GO:0043254)	0.250098	0.401929	-0.709511	0.646704	TMSB4X;TBX20
protein homooligomerization (GO:0051260)	0.229809	0.386074	-0.678593	0.645835	P2RX1;PRF1
leukocyte migration (GO:0050900)	0.224035	0.382053	-0.671136	0.645765	DOK2;FCER1G
regulation of actin cytoskeleton organization (GO:0032956)	0.244291	0.399437	-0.702154	0.644365	TMSB4X;CIT
small GTPase mediated signal transduction (GO:0007264)	0.248994	0.401845	-0.700353	0.638504	DOK2;HMHA1;AIF1
negative regulation of cell development (GO:0010721)	0.242841	0.399437	-0.679023	0.623138	GPR173;CIT
single organismal cell-cell adhesion (GO:0016337)	0.237043	0.394319	-0.668503	0.622106	FGA;GATA1
angiogenesis (GO:0001525)	0.238492	0.395548	-0.670139	0.621544	TMEM100;STAB2
inorganic cation transmembrane transport (GO:0098662)	0.250046	0.401929	-0.680829	0.620561	P2RX1;ATP6V0A4;ATP6V0D2
atrial septum morphogenesis (GO:0060413)	0.0534021	0.279134	-0.483399	0.616848	TBX20
regionalization (GO:0003002)	0.254456	0.408314	-0.669355	0.599553	TBX20;HOXC6
steroid metabolic process (GO:0008202)	0.244291	0.399437	-0.650365	0.596839	HSD11B2;SERPINA6
regulation of cell morphogenesis involved in differentiation (GO:0010769)	0.255909	0.408853	-0.64343	0.575483	FGA;CIT
regulation of heterotypic cell-cell adhesion (GO:0034114)	0.0607987	0.279134	-0.44474	0.567517	FGA
multicellular organismal development (GO:0007275)	0.263791	0.414991	-0.644995	0.567273	HEMGN;NFE2;HOXC6
response to metal ion (GO:0010038)	0.266088	0.416531	-0.644019	0.564027	FGA;TNNC1
mesenchyme morphogenesis (GO:0072132)	0.0496824	0.279134	-0.439872	0.561304	TBX20
positive regulation of leukocyte degranulation (GO:0043302)	0.0496824	0.279134	-0.434665	0.55466	FCER1G
regulation of actin filament-based movement (GO:1903115)	0.0571075	0.279134	-0.431304	0.550371	TNNC1
erythrocyte development (GO:0048821)	0.0644756	0.279134	-0.429189	0.547672	GATA1
response to other organism (GO:0051707)	0.273368	0.422478	-0.63053	0.543276	FCER1G;STAB2;PRF1
outflow tract septum morphogenesis (GO:0003148)	0.0571075	0.279134	-0.425334	0.542753	TBX20
negative regulation of myeloid cell apoptotic process (GO:0033033)	0.0496824	0.279134	-0.422328	0.538917	FCER1G
genitalia morphogenesis (GO:0035112)	0.0459484	0.279134	-0.421693	0.538107	RBP4
cation homeostasis (GO:0055080)	0.27657	0.423492	-0.617563	0.530623	SCO2;ATP6V0A4;ATP6V0D2
positive regulation of regulated secretory pathway (GO:1903307)	0.0681385	0.279134	-0.412501	0.526377	FCER1G
positive regulation of leukocyte activation (GO:0002696)	0.27627	0.423492	-0.603165	0.518252	FCER1G;AIF1
vagina development (GO:0060068)	0.0496824	0.279134	-0.405682	0.517676	RBP4
regulation of monocyte chemotaxis (GO:0090025)	0.0571075	0.279134	-0.405656	0.517642	AIF1
positive regulation of inflammatory response to antigenic stimulus (GO:0002863)	0.0421999	0.279134	-0.401779	0.512695	FCER1G
endoderm formation (GO:0001706)	0.0571075	0.279134	-0.400285	0.510788	TBX20
transcription from RNA polymerase II promoter (GO:0006366)	0.281916	0.426006	-0.598149	0.510401	HIF3A;PITX2;GATA1
neutrophil activation (GO:0042119)	0.0754219	0.279134	-0.396512	0.505974	FCER1G
chemotaxis (GO:0006935)	0.277724	0.423492	-0.588216	0.505407	FCER1G;SERPIND1
taxis (GO:0042330)	0.277724	0.423492	-0.585675	0.503224	FCER1G;SERPIND1
hyaluronan catabolic process (GO:0030214)	0.0571075	0.279134	-0.389861	0.497487	STAB2
single organism cell adhesion (GO:0098602)	0.271906	0.421416	-0.571289	0.493671	FGA;GATA1
negative regulation of smooth muscle cell migration (GO:0014912)	0.0496824	0.279134	-0.386379	0.493044	AIF1
retinal metabolic process (GO:0042574)	0.0571075	0.279134	-0.383334	0.489158	RBP4
microglial cell activation (GO:0001774)	0.0496824	0.279134	-0.382569	0.488183	AIF1
regulation of immunoglobulin secretion (GO:0051023)	0.0496824	0.279134	-0.380713	0.485814	RBP4
regulation of mast cell degranulation (GO:0043304)	0.0717872	0.279134	-0.3748	0.478268	FCER1G
monocarboxylic acid metabolic process (GO:0032787)	0.285129	0.428481	-0.56182	0.476148	FA2H;PTGIS;CPT1B
negative regulation of cardiac muscle tissue development (GO:0055026)	0.0644756	0.279134	-0.372093	0.474814	RBP4
endocardial cushion morphogenesis (GO:0003203)	0.038437	0.279134	-0.369757	0.471834	TBX20
modulation by host of viral transcription (GO:0043921)	0.0790426	0.279134	-0.368292	0.469964	POU2F3
heart trabecula formation (GO:0060347)	0.0607987	0.279134	-0.366613	0.467821	RBP4
response to food (GO:0032094)	0.0607987	0.279134	-0.362147	0.462123	HSD11B2
positive regulation of peptidyl-lysine acetylation (GO:2000758)	0.0826494	0.279134	-0.361595	0.461418	NFE2
regulation of inflammatory response to antigenic stimulus (GO:0002861)	0.0826494	0.279134	-0.358945	0.458037	FCER1G
positive regulation of cell activation (GO:0050867)	0.290808	0.431649	-0.542451	0.455736	FCER1G;AIF1
carboxylic acid biosynthetic process (GO:0046394)	0.290808	0.431649	-0.539647	0.453381	FA2H;PTGIS
digestive tract morphogenesis (GO:0048546)	0.0754219	0.279134	-0.35521	0.453271	PITX2
organic acid biosynthetic process (GO:0016053)	0.290808	0.431649	-0.537124	0.451261	FA2H;PTGIS
negative regulation of heart growth (GO:0061117)	0.0421999	0.279134	-0.346004	0.441523	RBP4
renal system process involved in regulation of blood volume (GO:0001977)	0.0607987	0.279134	-0.343301	0.438074	HSD11B2
myelin maintenance (GO:0043217)	0.0496824	0.279134	-0.343285	0.438054	FA2H
female genitalia development (GO:0030540)	0.0607987	0.279134	-0.341872	0.43625	RBP4
platelet formation (GO:0030220)	0.0754219	0.279134	-0.340622	0.434655	GATA1
mast cell activation (GO:0045576)	0.0681385	0.279134	-0.338854	0.432399	FCER1G
purinergic nucleotide receptor signaling pathway (GO:0035590)	0.0754219	0.279134	-0.338159	0.431513	P2RX1
regulation of myeloid cell apoptotic process (GO:0033032)	0.0862424	0.279134	-0.337307	0.430424	FCER1G
negative regulation of endothelial cell apoptotic process (GO:2000352)	0.0790426	0.279134	-0.336976	0.430003	FGA
purine nucleoside bisphosphate biosynthetic process (GO:0034033)	0.0681385	0.279134	-0.333143	0.425112	SLC26A1
regulation of mast cell activation involved in immune response (GO:0033006)	0.0754219	0.279134	-0.332749	0.424609	FCER1G
regulation of peroxisome proliferator activated receptor signaling pathway (GO:0035358)	0.0459484	0.279134	-0.327277	0.417627	PTGIS
response to vitamin A (GO:0033189)	0.0681385	0.279134	-0.326026	0.416029	PITX2
nucleoside bisphosphate biosynthetic process (GO:0033866)	0.0681385	0.279134	-0.324288	0.413812	SLC26A1
complement activation, classical pathway (GO:0006958)	0.473933	0.558051	-0.703812	0.410537	CFI
embryonic camera-type eye development (GO:0031076)	0.0571075	0.279134	-0.321356	0.410071	PITX2
modulation of transcription in other organism involved in symbiotic interaction (GO:0052312)	0.0826494	0.279134	-0.320848	0.409422	POU2F3
cytochrome complex assembly (GO:0017004)	0.0681385	0.279134	-0.319995	0.408334	SCO2
positive regulation of protein acetylation (GO:1901985)	0.0826494	0.279134	-0.319536	0.407748	NFE2
positive regulation of cardiac muscle cell proliferation (GO:0060045)	0.0790426	0.279134	-0.316729	0.404167	TBX20
positive regulation of erythrocyte differentiation (GO:0045648)	0.0826494	0.279134	-0.316628	0.404038	GATA1
granulocyte differentiation (GO:0030851)	0.0607987	0.279134	-0.316217	0.403512	GATA1
activation of MAPKKK activity (GO:0000185)	0.038437	0.279134	-0.315823	0.40301	MAP4K1
positive regulation of smooth muscle cell migration (GO:0014911)	0.0607987	0.279134	-0.315449	0.402533	AIF1
female gonad development (GO:0008585)	0.0644756	0.279134	-0.314524	0.401353	PITX2
positive regulation of immunoglobulin mediated immune response (GO:0002891)	0.104001	0.283591	-0.31785	0.400562	FCER1G
purine deoxyribonucleoside triphosphate metabolic process (GO:0009215)	0.0459484	0.279134	-0.313799	0.400427	NUDT15
response to BMP (GO:0071772)	0.0862424	0.279134	-0.311784	0.397856	TMEM100
ventricular septum morphogenesis (GO:0060412)	0.0790426	0.279134	-0.311421	0.397393	PITX2
generation of neurons (GO:0048699)	0.0459484	0.279134	-0.309925	0.395484	CIT
detection of light stimulus involved in visual perception (GO:0050908)	0.0644756	0.279134	-0.309883	0.395431	RBP4
embryonic digestive tract morphogenesis (GO:0048557)	0.0826494	0.279134	-0.308763	0.394001	PITX2
left/right axis specification (GO:0070986)	0.0571075	0.279134	-0.307108	0.391889	PITX2
regulation of hair cycle (GO:0042634)	0.0754219	0.279134	-0.30557	0.389926	FA2H
cellular response to BMP stimulus (GO:0071773)	0.0862424	0.279134	-0.305059	0.389275	TMEM100
negative regulation of transcription regulatory region DNA binding (GO:2000678)	0.0571075	0.279134	-0.303064	0.386729	GATA1
modulation by host of symbiont transcription (GO:0052472)	0.0790426	0.279134	-0.30246	0.385958	POU2F3
positive regulation of systemic arterial blood pressure (GO:0003084)	0.0534021	0.279134	-0.30154	0.384784	HSD11B2
ribonucleoside bisphosphate biosynthetic process (GO:0034030)	0.0681385	0.279134	-0.300965	0.38405	SLC26A1
negative regulation of protein activation cascade (GO:2000258)	0.0421999	0.279134	-0.299001	0.381544	FGA
reverse cholesterol transport (GO:0043691)	0.0644756	0.279134	-0.298118	0.380418	APOM
lung morphogenesis (GO:0060425)	0.0534021	0.279134	-0.298106	0.380402	PITX2
purine deoxyribonucleotide metabolic process (GO:0009151)	0.0644756	0.279134	-0.296994	0.378982	NUDT15
detection of light stimulus involved in sensory perception (GO:0050962)	0.0644756	0.279134	-0.295556	0.377148	RBP4
positive regulation of B cell mediated immunity (GO:0002714)	0.104001	0.283591	-0.299139	0.376981	FCER1G
hair cell differentiation (GO:0035315)	0.0607987	0.279134	-0.294325	0.375577	PITX2
cardiac right ventricle morphogenesis (GO:0003215)	0.0421999	0.279134	-0.289408	0.369303	TBX20
Rac protein signal transduction (GO:0016601)	0.0681385	0.279134	-0.289302	0.369167	AIF1
cellular response to interleukin-6 (GO:0071354)	0.0717872	0.279134	-0.287246	0.366544	PTGIS
sulfate transport (GO:0008272)	0.0607987	0.279134	-0.287224	0.366515	SLC26A1
regulation of osteoblast proliferation (GO:0033688)	0.0790426	0.279134	-0.287211	0.366499	GATA1
deoxyribonucleotide catabolic process (GO:0009264)	0.0717872	0.279134	-0.286604	0.365725	NUDT15
nucleosome disassembly (GO:0006337)	0.0681385	0.279134	-0.286127	0.365116	NFE2
regulation of peptidyl-lysine acetylation (GO:2000756)	0.148601	0.327284	-0.326613	0.364803	NFE2
cell migration involved in heart development (GO:0060973)	0.038437	0.279134	-0.284878	0.363523	PITX2
negative regulation of dendrite development (GO:2000171)	0.0644756	0.279134	-0.283778	0.362119	CIT
regulation of endothelial cell differentiation (GO:0045601)	0.0571075	0.279134	-0.282576	0.360585	TMEM100
negative regulation of behavior (GO:0048521)	0.15194	0.328019	-0.323087	0.360139	AIF1
heart valve formation (GO:0003188)	0.038437	0.279134	-0.280049	0.357361	TBX20
response to ATP (GO:0033198)	0.0898215	0.279134	-0.277356	0.353923	P2RX1
intracellular lipid transport (GO:0032365)	0.0681385	0.279134	-0.27405	0.349704	CPT1B
smooth muscle cell differentiation (GO:0051145)	0.111009	0.293149	-0.28219	0.346267	PITX2
polyol catabolic process (GO:0046174)	0.0717872	0.279134	-0.269128	0.343424	PTPMT1
negative regulation of cardiac muscle tissue growth (GO:0055022)	0.0421999	0.279134	-0.268805	0.343012	RBP4
regulation of vasculogenesis (GO:2001212)	0.0571075	0.279134	-0.268155	0.342183	TMEM100
plasma lipoprotein particle assembly (GO:0034377)	0.0644756	0.279134	-0.266943	0.340636	APOM
negative regulation of muscle organ development (GO:0048635)	0.128294	0.308132	-0.289186	0.340437	RBP4
cardiac ventricle morphogenesis (GO:0003208)	0.0933868	0.279134	-0.266557	0.340144	TBX20
negative regulation of leukocyte apoptotic process (GO:2000107)	0.15194	0.328019	-0.304896	0.339863	FCER1G
NAD biosynthetic process (GO:0009435)	0.0681385	0.279134	-0.26613	0.339599	QPRT
positive regulation of mast cell activation (GO:0033005)	0.0496824	0.279134	-0.264496	0.337514	FCER1G
inositol phosphate catabolic process (GO:0071545)	0.0459484	0.279134	-0.263047	0.335664	PTPMT1
high-density lipoprotein particle remodeling (GO:0034375)	0.0571075	0.279134	-0.262401	0.33484	APOM
protein-DNA complex disassembly (GO:0032986)	0.0681385	0.279134	-0.262094	0.334448	NFE2
maintenance of gastrointestinal epithelium (GO:0030277)	0.0534021	0.279134	-0.260727	0.332704	RBP4
granulocyte activation (GO:0036230)	0.0826494	0.279134	-0.260373	0.332253	FCER1G
phosphorylated carbohydrate dephosphorylation (GO:0046838)	0.0421999	0.279134	-0.260309	0.332171	PTPMT1
complement activation (GO:0006956)	0.500363	0.574257	-0.592463	0.328627	CFI
prostaglandin biosynthetic process (GO:0001516)	0.0571075	0.279134	-0.255164	0.325605	PTGIS
immunoglobulin mediated immune response (GO:0016064)	0.0644756	0.279134	-0.253777	0.323836	FCER1G
deoxyribonucleoside triphosphate metabolic process (GO:0009200)	0.0754219	0.279134	-0.253622	0.323637	NUDT15
positive regulation of myeloid leukocyte mediated immunity (GO:0002888)	0.0496824	0.279134	-0.253266	0.323183	FCER1G
negative regulation of muscle tissue development (GO:1901862)	0.124864	0.302565	-0.269203	0.321821	RBP4
syncytium formation by plasma membrane fusion (GO:0000768)	0.0754219	0.279134	-0.251316	0.320695	PITX2
regulation of immunoglobulin mediated immune response (GO:0002889)	0.148601	0.327284	-0.286789	0.320322	FCER1G
cardiac chamber morphogenesis (GO:0003206)	0.104001	0.283591	-0.252649	0.318394	TBX20
negative regulation of chemotaxis (GO:0050922)	0.104001	0.283591	-0.252305	0.317961	AIF1
cyclooxygenase pathway (GO:0019371)	0.0607987	0.279134	-0.249011	0.317754	PTGIS
regulation of nitric oxide biosynthetic process (GO:0045428)	0.161881	0.334316	-0.289835	0.317563	PTGIS
protein-lipid complex assembly (GO:0065005)	0.0717872	0.279134	-0.248762	0.317437	APOM
positive regulation of organ growth (GO:0046622)	0.135115	0.311453	-0.271299	0.316472	TBX20
positive regulation of cardiac muscle tissue development (GO:0055025)	0.111009	0.293149	-0.257688	0.316202	TBX20
negative regulation of striated muscle tissue development (GO:0045843)	0.12142	0.300823	-0.263089	0.316032	RBP4
prostanoid biosynthetic process (GO:0046457)	0.0571075	0.279134	-0.246361	0.314372	PTGIS
regulation of leukocyte degranulation (GO:0043300)	0.0969384	0.281481	-0.247717	0.314029	FCER1G
response to thyroid hormone (GO:0097066)	0.0607987	0.279134	-0.245377	0.313117	GATA1
pyridine nucleotide biosynthetic process (GO:0019363)	0.0790426	0.279134	-0.244347	0.311802	QPRT
fatty acid transmembrane transport (GO:1902001)	0.0459484	0.279134	-0.244238	0.311663	CPT1B
heart valve morphogenesis (GO:0003179)	0.0933868	0.279134	-0.243762	0.311056	TBX20
epithelial structure maintenance (GO:0010669)	0.0681385	0.279134	-0.241386	0.308024	RBP4
uterus development (GO:0060065)	0.0534021	0.279134	-0.240642	0.307074	RBP4
copper ion transport (GO:0006825)	0.0717872	0.279134	-0.239764	0.305953	SCO2
morphogenesis of an epithelial sheet (GO:0002011)	0.0717872	0.279134	-0.239725	0.305905	TBX20
myoblast fusion (GO:0007520)	0.0681385	0.279134	-0.239011	0.304993	PITX2
macromolecular complex remodeling (GO:0034367)	0.0898215	0.279134	-0.23728	0.302784	APOM
positive regulation of G1/S transition of mitotic cell cycle (GO:1900087)	0.0717872	0.279134	-0.237132	0.302595	AIF1
regulation of protein acetylation (GO:1901983)	0.155267	0.328019	-0.27034	0.301343	NFE2
purine ribonucleoside bisphosphate metabolic process (GO:0034035)	0.0681385	0.279134	-0.235716	0.300789	SLC26A1
inositol phosphate dephosphorylation (GO:0046855)	0.0421999	0.279134	-0.235565	0.300595	PTPMT1
regulation of immunoglobulin production (GO:0002637)	0.145249	0.322915	-0.265547	0.300165	RBP4
regulation of transcription from RNA polymerase II promoter in response to stress (GO:0043618)	0.15194	0.328019	-0.268142	0.298893	HIF3A
regulation of T cell migration (GO:2000404)	0.0898215	0.279134	-0.234201	0.298855	AIF1
regulation of vesicle-mediated transport (GO:0060627)	0.339913	0.465775	-0.390529	0.298385	FGA;FCER1G
positive regulation of cardiac muscle tissue growth (GO:0055023)	0.0862424	0.279134	-0.232161	0.296252	TBX20
embryonic hindlimb morphogenesis (GO:0035116)	0.114493	0.295043	-0.24259	0.296114	PITX2
negative regulation of signal transduction in absence of ligand (GO:1901099)	0.131711	0.308841	-0.250162	0.293922	GATA1
regulation of regulated secretory pathway (GO:1903305)	0.114493	0.295043	-0.240314	0.293335	FCER1G
cardiac muscle tissue development (GO:0048738)	0.107511	0.289239	-0.236207	0.293015	RBP4
genitalia development (GO:0048806)	0.141884	0.318289	-0.255764	0.292797	RBP4
actin filament-based process (GO:0030029)	0.335612	0.462876	-0.379108	0.292025	TNNC1;TMSB4X
regulation of execution phase of apoptosis (GO:1900117)	0.0754219	0.279134	-0.228807	0.291972	PTGIS
hindlimb morphogenesis (GO:0035137)	0.141884	0.318289	-0.254439	0.29128	PITX2
positive regulation of endothelial cell differentiation (GO:0045603)	0.0421999	0.279134	-0.226923	0.289568	TMEM100
regulation of lymphocyte migration (GO:2000401)	0.12142	0.300823	-0.240301	0.288657	AIF1
positive regulation of DNA binding (GO:0043388)	0.124864	0.302565	-0.239525	0.286343	PITX2
regulation of B cell mediated immunity (GO:0002712)	0.15194	0.328019	-0.255006	0.28425	FCER1G
protein-lipid complex remodeling (GO:0034368)	0.0898215	0.279134	-0.222465	0.28388	APOM
basic amino acid transport (GO:0015802)	0.0459484	0.279134	-0.221652	0.282841	SLC3A1
negative regulation of DNA binding (GO:0043392)	0.155267	0.328019	-0.252305	0.28124	GATA1
negative regulation of extrinsic apoptotic signaling pathway in absence of ligand (GO:2001240)	0.131711	0.308841	-0.239067	0.280887	GATA1
positive regulation of cell cycle G1/S phase transition (GO:1902808)	0.0790426	0.279134	-0.219697	0.280347	AIF1
positive regulation of lymphocyte migration (GO:2000403)	0.0933868	0.279134	-0.218443	0.278747	AIF1
dendritic cell differentiation (GO:0097028)	0.114493	0.295043	-0.226815	0.276858	GATA1
purinergic receptor signaling pathway (GO:0035587)	0.0969384	0.281481	-0.217398	0.275594	P2RX1
quaternary ammonium group transport (GO:0015697)	0.0717872	0.279134	-0.215059	0.274428	CPT1B
ventricular cardiac muscle cell development (GO:0055015)	0.0459484	0.279134	-0.21458	0.273817	PITX2
plasma lipoprotein particle clearance (GO:0034381)	0.0790426	0.279134	-0.214154	0.273274	APOM
endocrine process (GO:0050886)	0.0898215	0.279134	-0.213911	0.272964	HSD11B2
spleen development (GO:0048536)	0.124864	0.302565	-0.227401	0.271849	PITX2
positive regulation of heart growth (GO:0060421)	0.0969384	0.281481	-0.214332	0.271706	TBX20
regulation of extrinsic apoptotic signaling pathway via death domain receptors (GO:1902041)	0.165168	0.334316	-0.247628	0.271318	FGA
regulation of homeostatic process (GO:0032844)	0.351345	0.470767	-0.359155	0.270584	FCER1G;GATA1
regulation of substrate adhesion-dependent cell spreading (GO:1900024)	0.114493	0.295043	-0.221421	0.270275	FGA
myeloid cell activation involved in immune response (GO:0002275)	0.131711	0.308841	-0.229989	0.270221	FCER1G
macrophage activation (GO:0042116)	0.100476	0.283208	-0.213774	0.269692	AIF1
regulation of cytokine production involved in immune response (GO:0002718)	0.178194	0.34375	-0.251917	0.269007	FCER1G
positive regulation of cytokine production involved in immune response (GO:0002720)	0.104001	0.283591	-0.212941	0.268354	FCER1G
activation of JUN kinase activity (GO:0007257)	0.135115	0.311453	-0.229673	0.267916	MAP4K1
branching involved in labyrinthine layer morphogenesis (GO:0060670)	0.038437	0.279134	-0.209949	0.267909	GCM1
positive regulation of immunoglobulin production (GO:0002639)	0.104001	0.283591	-0.21258	0.267899	RBP4
amino-acid betaine transport (GO:0015838)	0.0534021	0.279134	-0.208238	0.265725	CPT1B
positive regulation of cell-cell adhesion (GO:0022409)	0.145249	0.322915	-0.234889	0.265511	FGA
regulation of mitotic sister chromatid segregation (GO:0033047)	0.155267	0.328019	-0.237462	0.264694	CIT
Fc receptor mediated stimulatory signaling pathway (GO:0002431)	0.554713	0.618368	-0.547113	0.262982	FCER1G
regulation of myeloid leukocyte mediated immunity (GO:0002886)	0.0969384	0.281481	-0.205824	0.260921	FCER1G
regulation of mitotic sister chromatid separation (GO:0010965)	0.155267	0.328019	-0.233152	0.259891	CIT
ventricular cardiac muscle tissue morphogenesis (GO:0055010)	0.141884	0.318289	-0.226844	0.25969	TNNC1
positive regulation of mitotic cell cycle phase transition (GO:1901992)	0.148601	0.327284	-0.231667	0.258755	AIF1
ribonucleoside bisphosphate metabolic process (GO:0033875)	0.131711	0.308841	-0.220065	0.258561	SLC26A1
neural crest cell migration (GO:0001755)	0.131711	0.308841	-0.219745	0.258185	PITX2
endothelial cell development (GO:0001885)	0.0898215	0.279134	-0.200681	0.256082	GSTM3
ruffle organization (GO:0031529)	0.0826494	0.279134	-0.199325	0.254352	AIF1
renal system process involved in regulation of systemic arterial blood pressure (GO:0003071)	0.0790426	0.279134	-0.198766	0.253637	HSD11B2
regulation of erythrocyte differentiation (GO:0045646)	0.135115	0.311453	-0.216945	0.253068	GATA1
glycolipid biosynthetic process (GO:0009247)	0.15194	0.328019	-0.226309	0.252263	B3GNT5
deoxyribose phosphate catabolic process (GO:0046386)	0.0754219	0.279134	-0.197391	0.251883	NUDT15
negative regulation of organ growth (GO:0046621)	0.0898215	0.279134	-0.197347	0.251827	RBP4
neurogenesis (GO:0022008)	0.145249	0.322915	-0.221915	0.250845	CIT
nicotinamide nucleotide biosynthetic process (GO:0019359)	0.0790426	0.279134	-0.196	0.250108	QPRT
sulfur compound metabolic process (GO:0006790)	0.351345	0.470767	-0.330147	0.24873	GSTM3;SLC26A1
embryonic hemopoiesis (GO:0035162)	0.0933868	0.279134	-0.194284	0.247918	GATA1
modification by host of symbiont morphology or physiology (GO:0051851)	0.117963	0.295043	-0.201151	0.245532	POU2F3
interaction with symbiont (GO:0051702)	0.124864	0.302565	-0.205195	0.245302	POU2F3
regulation of transcription from RNA polymerase II promoter in response to hypoxia (GO:0061418)	0.111009	0.293149	-0.199733	0.245087	HIF3A
regulation of transcription regulatory region DNA binding (GO:2000677)	0.0933868	0.279134	-0.190689	0.243332	GATA1
positive regulation of muscle organ development (GO:0048636)	0.168444	0.334316	-0.221919	0.243149	TBX20
regulation of platelet activation (GO:0010543)	0.104001	0.283591	-0.19284	0.243021	FCER1G
regulation of interleukin-10 production (GO:0032653)	0.131711	0.308841	-0.206476	0.242595	FCER1G
regulation of endothelial cell apoptotic process (GO:2000351)	0.117963	0.295043	-0.197684	0.241299	FGA
negative regulation of actin filament polymerization (GO:0030837)	0.148601	0.327284	-0.214734	0.239842	TMSB4X
protein kinase B signaling (GO:0043491)	0.117963	0.295043	-0.196439	0.23978	TMEM100
regulation of humoral immune response (GO:0002920)	0.165168	0.334316	-0.218447	0.239346	CFI
positive regulation of striated muscle tissue development (GO:0045844)	0.168444	0.334316	-0.218315	0.239201	TBX20
prostaglandin metabolic process (GO:0006693)	0.0898215	0.279134	-0.187173	0.238845	PTGIS
plasma lipoprotein particle remodeling (GO:0034369)	0.0898215	0.279134	-0.186837	0.238415	APOM
positive regulation of T cell migration (GO:2000406)	0.0790426	0.279134	-0.185167	0.236285	AIF1
cell differentiation in spinal cord (GO:0021515)	0.141884	0.318289	-0.204386	0.23398	TBX20
nucleoside bisphosphate metabolic process (GO:0033865)	0.131711	0.308841	-0.19895	0.233752	SLC26A1
actin polymerization or depolymerization (GO:0008154)	0.15194	0.328019	-0.208808	0.232755	AIF1
3'-phosphoadenosine 5'-phosphosulfate metabolic process (GO:0050427)	0.0681385	0.279134	-0.180443	0.230257	SLC26A1
primary alcohol metabolic process (GO:0034308)	0.15194	0.328019	-0.205781	0.229381	RBP4
purine nucleoside bisphosphate metabolic process (GO:0034032)	0.131711	0.308841	-0.194283	0.228269	SLC26A1
icosanoid biosynthetic process (GO:0046456)	0.155267	0.328019	-0.204732	0.228211	PTGIS
mitotic sister chromatid segregation (GO:0000070)	0.0790426	0.279134	-0.178274	0.227489	CIT
regulation of glycoprotein metabolic process (GO:1903018)	0.124864	0.302565	-0.190043	0.227189	GATA1
regulation of smooth muscle cell migration (GO:0014910)	0.117963	0.295043	-0.184798	0.225571	AIF1
embryo implantation (GO:0007566)	0.145249	0.322915	-0.199089	0.225043	MST1
positive regulation of tumor necrosis factor production (GO:0032760)	0.161881	0.334316	-0.204103	0.223629	FCER1G
execution phase of apoptosis (GO:0097194)	0.0790426	0.279134	-0.174899	0.223183	CIDEB
regulation of sister chromatid segregation (GO:0033045)	0.155267	0.328019	-0.199539	0.222423	CIT
positive regulation of cell cycle phase transition (GO:1901989)	0.15858	0.331161	-0.201054	0.222195	AIF1
muscle filament sliding (GO:0030049)	0.141884	0.318289	-0.193298	0.221286	TNNC1
positive regulation of acute inflammatory response (GO:0002675)	0.100476	0.283208	-0.175315	0.221173	FCER1G
respiratory chain complex IV assembly (GO:0008535)	0.0534021	0.279134	-0.172797	0.2205	SCO2
positive regulation of smooth muscle cell proliferation (GO:0048661)	0.168444	0.334316	-0.200988	0.220216	AIF1
endocytosis (GO:0006897)	0.364129	0.479627	-0.298737	0.219496	CFI;STAB2
fatty acid derivative biosynthetic process (GO:1901570)	0.155267	0.328019	-0.196406	0.218931	PTGIS
negative regulation of extrinsic apoptotic signaling pathway via death domain receptors (GO:1902042)	0.100476	0.283208	-0.172932	0.218166	FGA
phosphatidylglycerol biosynthetic process (GO:0006655)	0.0534021	0.279134	-0.169724	0.216578	PTPMT1
positive regulation of blood pressure (GO:0045777)	0.117963	0.295043	-0.176453	0.215384	HSD11B2
regulation of glycoprotein biosynthetic process (GO:0010559)	0.107511	0.289239	-0.172518	0.214009	GATA1
positive regulation of tumor necrosis factor superfamily cytokine production (GO:1903557)	0.168444	0.334316	-0.195249	0.213928	FCER1G
negative regulation of developmental growth (GO:0048640)	0.168444	0.334316	-0.194883	0.213527	RBP4
protein-lipid complex subunit organization (GO:0071825)	0.124864	0.302565	-0.178506	0.213397	APOM
positive regulation of interleukin-10 production (GO:0032733)	0.0933868	0.279134	-0.166915	0.212995	FCER1G
sister chromatid segregation (GO:0000819)	0.0898215	0.279134	-0.166703	0.212724	CIT
response to activity (GO:0014823)	0.15858	0.331161	-0.192168	0.212375	SCO2
trabecula formation (GO:0060343)	0.0933868	0.279134	-0.166248	0.212142	RBP4
myeloid cell development (GO:0061515)	0.12142	0.300823	-0.176287	0.211762	GATA1
response to interleukin-6 (GO:0070741)	0.0862424	0.279134	-0.164882	0.2104	PTGIS
sterol transport (GO:0015918)	0.155267	0.328019	-0.188363	0.209965	APOM
actin-myosin filament sliding (GO:0033275)	0.141884	0.318289	-0.183357	0.209907	TNNC1
plasma lipoprotein particle organization (GO:0071827)	0.117963	0.295043	-0.170578	0.208213	APOM
long-chain fatty acid transport (GO:0015909)	0.141884	0.318289	-0.181598	0.207892	CPT1B
copper ion homeostasis (GO:0055070)	0.0607987	0.279134	-0.162596	0.207483	SCO2
negative regulation of hemostasis (GO:1900047)	0.15858	0.331161	-0.186967	0.206627	FGA
apoptotic signaling pathway (GO:0097190)	0.369782	0.482981	-0.28298	0.205947	PTGIS;CIDEB
regulation of acute inflammatory response to antigenic stimulus (GO:0002864)	0.0459484	0.279134	-0.161127	0.205609	FCER1G
respiratory system process (GO:0003016)	0.0496824	0.279134	-0.159815	0.203934	TNNC1
B cell mediated immunity (GO:0019724)	0.0790426	0.279134	-0.159158	0.203096	FCER1G
benzene-containing compound metabolic process (GO:0042537)	0.0898215	0.279134	-0.159141	0.203073	GSTM3
cellular response to interleukin-1 (GO:0071347)	0.165168	0.334316	-0.18426	0.201888	PTGIS
negative regulation of blood coagulation (GO:0030195)	0.15858	0.331161	-0.182471	0.201657	FGA
cholesterol transport (GO:0030301)	0.155267	0.328019	-0.180427	0.201119	APOM
carnitine transmembrane transport (GO:1902603)	0.0496824	0.279134	-0.157538	0.201029	CPT1B
cardiac septum development (GO:0003279)	0.0969384	0.281481	-0.157182	0.199258	TBX20
regulation of ATP catabolic process (GO:1903289)	0.155267	0.328019	-0.17799	0.198402	TNNC1
cardiac muscle contraction (GO:0060048)	0.15194	0.328019	-0.177945	0.198352	TNNC1
phosphatidylglycerol metabolic process (GO:0046471)	0.128294	0.308132	-0.168471	0.198328	PTPMT1
positive regulation of phagocytosis (GO:0050766)	0.131711	0.308841	-0.168136	0.197548	FCER1G
sperm motility (GO:0030317)	0.15858	0.331161	-0.178543	0.197317	MST1
positive regulation of substrate adhesion-dependent cell spreading (GO:1900026)	0.0933868	0.279134	-0.153911	0.1964	FGA
RNA stabilization (GO:0043489)	0.114493	0.295043	-0.160169	0.195508	IGF2BP1
regulation of DNA-templated transcription in response to stress (GO:0043620)	0.168444	0.334316	-0.177516	0.194498	HIF3A
regulation of mast cell activation (GO:0033003)	0.104001	0.283591	-0.154168	0.194286	FCER1G
positive regulation of muscle tissue development (GO:1901863)	0.171706	0.336001	-0.176989	0.193031	TBX20
excretion (GO:0007588)	0.165168	0.334316	-0.175853	0.192677	ATP6V0A4
regulation of systemic arterial blood pressure by hormone (GO:0001990)	0.0898215	0.279134	-0.150215	0.191684	HSD11B2
cardiac cell development (GO:0055006)	0.124864	0.302565	-0.159971	0.191238	PITX2
prostanoid metabolic process (GO:0006692)	0.0898215	0.279134	-0.149346	0.190575	PTGIS
actin filament bundle organization (GO:0061572)	0.165168	0.334316	-0.173935	0.190575	AIF1
positive regulation of vasoconstriction (GO:0045907)	0.100476	0.283208	-0.150788	0.190231	FGA
ceramide biosynthetic process (GO:0046513)	0.12142	0.300823	-0.157966	0.189754	P2RX1
mRNA stabilization (GO:0048255)	0.114493	0.295043	-0.153321	0.187149	IGF2BP1
lipoprotein metabolic process (GO:0042157)	0.161881	0.334316	-0.168258	0.184355	APOM
neutrophil chemotaxis (GO:0030593)	0.161881	0.334316	-0.16806	0.184138	FCER1G
regulation of ATPase activity (GO:0043462)	0.155267	0.328019	-0.165131	0.184068	TNNC1
cellular response to thyroid hormone stimulus (GO:0097067)	0.0459484	0.279134	-0.144038	0.183801	GATA1
neutrophil migration (GO:1990266)	0.165168	0.334316	-0.167581	0.183613	FCER1G
actin filament bundle assembly (GO:0051017)	0.165168	0.334316	-0.166652	0.182596	AIF1
erythrocyte differentiation (GO:0030218)	0.174956	0.340523	-0.169158	0.18223	GATA1
activation of immune response (GO:0002253)	0.574707	0.632876	-0.395505	0.180936	FCER1G;CFI
modified amino acid transport (GO:0072337)	0.0826494	0.279134	-0.141573	0.180656	SLC3A1
dendrite development (GO:0016358)	0.131711	0.308841	-0.152833	0.179568	CIT
regulation of cytoskeleton organization (GO:0051493)	0.401906	0.506749	-0.264148	0.179552	TMSB4X;CIT
cellular aldehyde metabolic process (GO:0006081)	0.168444	0.334316	-0.162732	0.1783	RBP4
actin-mediated cell contraction (GO:0070252)	0.168444	0.334316	-0.160525	0.175882	TNNC1
gluconeogenesis (GO:0006094)	0.168444	0.334316	-0.156911	0.171923	RBP4
retinol metabolic process (GO:0042572)	0.0898215	0.279134	-0.133394	0.17022	RBP4
heart looping (GO:0001947)	0.197358	0.354671	-0.162298	0.168233	TBX20
regulation of systemic arterial blood pressure (GO:0003073)	0.111009	0.293149	-0.136688	0.167726	HSD11B2
positive regulation of adaptive immune response based on somatic recombination of immune receptors built from immunoglobulin superfamily domains (GO:0002824)	0.246344	0.399437	-0.181383	0.166455	FCER1G
regulation of lipoprotein metabolic process (GO:0050746)	0.0459484	0.279134	-0.130439	0.166448	APOM
negative regulation of protein polymerization (GO:0032272)	0.181419	0.345076	-0.156417	0.166426	TMSB4X
alcohol metabolic process (GO:0006066)	0.388024	0.496671	-0.235098	0.164528	RBP4;PTPMT1
dicarboxylic acid catabolic process (GO:0043649)	0.0607987	0.279134	-0.127298	0.16244	QPRT
neutrophil activation involved in immune response (GO:0002283)	0.038437	0.279134	-0.126173	0.161004	FCER1G
labyrinthine layer blood vessel development (GO:0060716)	0.0754219	0.279134	-0.126105	0.160918	NFE2
neuromuscular process controlling balance (GO:0050885)	0.165168	0.334316	-0.146287	0.160282	IGDCC3
positive regulation of mast cell activation involved in immune response (GO:0033008)	0.038437	0.279134	-0.125273	0.159857	FCER1G
embryonic heart tube morphogenesis (GO:0003143)	0.219163	0.377293	-0.163517	0.159385	TBX20
negative regulation of smooth muscle cell proliferation (GO:0048662)	0.107511	0.289239	-0.128127	0.158941	AIF1
mesoderm formation (GO:0001707)	0.131711	0.308841	-0.135006	0.158623	TBX20
cell differentiation involved in embryonic placenta development (GO:0060706)	0.0898215	0.279134	-0.123156	0.157155	GCM1
regulation of apoptotic signaling pathway (GO:2001233)	0.410168	0.510015	-0.231673	0.155989	FGA;GATA1
positive regulation of interleukin-6 production (GO:0032755)	0.184631	0.345747	-0.146281	0.155358	FCER1G
negative regulation of viral transcription (GO:0032897)	0.0933868	0.279134	-0.121731	0.155336	POU2F3
positive regulation of adaptive immune response (GO:0002821)	0.255196	0.408314	-0.173395	0.155313	FCER1G
fatty acid transport (GO:0015908)	0.178194	0.34375	-0.144688	0.154504	CPT1B
synaptic transmission, glutamatergic (GO:0035249)	0.135115	0.311453	-0.132218	0.154233	P2RX1
L-amino acid transport (GO:0015807)	0.171706	0.336001	-0.137758	0.150245	SLC3A1
deoxyribonucleotide metabolic process (GO:0009262)	0.135115	0.311453	-0.124988	0.145799	NUDT15
formation of primary germ layer (GO:0001704)	0.168444	0.334316	-0.1324	0.145067	TBX20
pyridine nucleotide metabolic process (GO:0019362)	0.19102	0.349293	-0.136992	0.144094	QPRT
humoral immune response (GO:0006959)	0.647978	0.687952	-0.378444	0.141552	CFI
regulation of phagocytosis (GO:0050764)	0.187832	0.348431	-0.134178	0.141465	FCER1G
cellular polysaccharide biosynthetic process (GO:0033692)	0.168444	0.334316	-0.128702	0.141015	B3GNT5
spinal cord motor neuron differentiation (GO:0021522)	0.0898215	0.279134	-0.11016	0.140571	TBX20
nicotinamide nucleotide metabolic process (GO:0046496)	0.19102	0.349293	-0.13287	0.139758	QPRT
cardiac muscle cell development (GO:0055013)	0.117963	0.295043	-0.114432	0.13968	PITX2
glutathione metabolic process (GO:0006749)	0.178194	0.34375	-0.130087	0.138912	GSTM3
positive regulation of lymphocyte mediated immunity (GO:0002708)	0.240385	0.396873	-0.149839	0.138472	FCER1G
positive regulation of epithelial cell differentiation (GO:0030858)	0.187832	0.348431	-0.130142	0.137211	TMEM100
endothelial cell differentiation (GO:0045446)	0.0898215	0.279134	-0.106379	0.135747	TMEM100
negative regulation of coagulation (GO:0050819)	0.171706	0.336001	-0.124405	0.135681	FGA
pyridine-containing compound biosynthetic process (GO:0072525)	0.0933868	0.279134	-0.10623	0.135556	QPRT
polysaccharide biosynthetic process (GO:0000271)	0.171706	0.336001	-0.123281	0.134455	B3GNT5
NAD metabolic process (GO:0019674)	0.111009	0.293149	-0.109431	0.13428	QPRT
syncytium formation (GO:0006949)	0.0933868	0.279134	-0.104978	0.133958	PITX2
positive regulation of leukocyte mediated immunity (GO:0002705)	0.26684	0.416531	-0.152303	0.133386	FCER1G
positive regulation of monocyte chemotaxis (GO:0090026)	0.0421999	0.279134	-0.10334	0.131868	AIF1
alcohol catabolic process (GO:0046164)	0.184631	0.345747	-0.123387	0.131043	PTPMT1
negative regulation of wound healing (GO:0061045)	0.181419	0.345076	-0.123142	0.131022	FGA
sulfate transmembrane transport (GO:1902358)	0.0534021	0.279134	-0.102674	0.131018	SLC26A1
regulation of systemic arterial blood pressure mediated by a chemical signal (GO:0003044)	0.0898215	0.279134	-0.10226	0.13049	HSD11B2
skeletal muscle contraction (GO:0003009)	0.0826494	0.279134	-0.100915	0.128775	TNNC1
response to drug (GO:0042493)	0.40742	0.50855	-0.18836	0.127367	HSD11B2;NNMT
organ regeneration (GO:0031100)	0.184631	0.345747	-0.119676	0.127101	NNMT
carnitine transport (GO:0015879)	0.0534021	0.279134	-0.0983742	0.125532	CPT1B
pyridine-containing compound metabolic process (GO:0072524)	0.216084	0.373767	-0.127251	0.12523	QPRT
regulation of viral transcription (GO:0046782)	0.261041	0.41221	-0.140841	0.124817	POU2F3
glutathione derivative metabolic process (GO:1901685)	0.104001	0.283591	-0.098999	0.124761	GSTM3
positive regulation of blood circulation (GO:1903524)	0.249306	0.401845	-0.136628	0.124562	FGA
negative regulation of dendrite morphogenesis (GO:0050774)	0.038437	0.279134	-0.0974125	0.124304	CIT
digestive system process (GO:0022600)	0.184631	0.345747	-0.116654	0.123892	RBP4
regulation of chromosome segregation (GO:0051983)	0.22223	0.37957	-0.127772	0.123775	CIT
unsaturated fatty acid biosynthetic process (GO:0006636)	0.184631	0.345747	-0.11431	0.121403	PTGIS
placenta blood vessel development (GO:0060674)	0.114493	0.295043	-0.0984432	0.120163	NFE2
determination of left/right symmetry (GO:0007368)	0.181419	0.345076	-0.112147	0.119323	PITX2
cytolysis (GO:0019835)	0.0862424	0.279134	-0.0921314	0.117565	PRF1
actin filament polymerization (GO:0030041)	0.0969384	0.281481	-0.092375	0.117103	AIF1
Fc-epsilon receptor signaling pathway (GO:0038095)	0.690237	0.717866	-0.348292	0.115449	FCER1G
positive regulation of insulin secretion (GO:0032024)	0.184631	0.345747	-0.108673	0.115416	RBP4
BMP signaling pathway (GO:0030509)	0.24337	0.399437	-0.124048	0.113838	TMEM100
cholesterol efflux (GO:0033344)	0.0898215	0.279134	-0.0886848	0.113167	APOM
positive regulation of leukocyte migration (GO:0002687)	0.26684	0.416531	-0.128476	0.112518	AIF1
granulocyte chemotaxis (GO:0071621)	0.19102	0.349293	-0.106563	0.112088	FCER1G
regulation of smooth muscle contraction (GO:0006940)	0.184631	0.345747	-0.105306	0.11184	P2RX1
ceramide metabolic process (GO:0006672)	0.225285	0.382387	-0.116083	0.111593	P2RX1
positive regulation of heterotypic cell-cell adhesion (GO:0034116)	0.0346595	0.279134	-0.087401	0.111529	FGA
intra-Golgi vesicle-mediated transport (GO:0006891)	0.124864	0.302565	-0.0929683	0.11114	COPG2
modification of morphology or physiology of other organism involved in symbiotic interaction (GO:0051817)	0.22223	0.37957	-0.114205	0.110632	POU2F3
positive regulation of leukocyte chemotaxis (GO:0002690)	0.20051	0.354723	-0.106629	0.110512	AIF1
regulation of protein transport (GO:0051223)	0.441329	0.532816	-0.173709	0.109364	FGA;RBP4
regulation of leukocyte apoptotic process (GO:2000106)	0.246344	0.399437	-0.119048	0.10925	FCER1G
response to inorganic substance (GO:0010035)	0.429236	0.524728	-0.168672	0.108772	FGA;TNNC1
hexose biosynthetic process (GO:0019319)	0.181419	0.345076	-0.101287	0.107768	RBP4
xenobiotic catabolic process (GO:0042178)	0.0421999	0.279134	-0.0842956	0.107566	GSTM3
response to vitamin (GO:0033273)	0.258124	0.409387	-0.118502	0.105834	PITX2
regulation of mRNA stability (GO:0043488)	0.174956	0.340523	-0.0976967	0.105246	IGF2BP1
determination of bilateral symmetry (GO:0009855)	0.19102	0.349293	-0.0999521	0.105134	PITX2
positive regulation of JUN kinase activity (GO:0043507)	0.216084	0.373767	-0.102482	0.100855	MAP4K1
positive regulation of myeloid cell differentiation (GO:0045639)	0.255196	0.408314	-0.111813	0.100153	GATA1
regulation of leukocyte chemotaxis (GO:0002688)	0.237389	0.394319	-0.106945	0.0995225	AIF1
regulation of neuron migration (GO:2001222)	0.100476	0.283208	-0.0774364	0.0976917	GPR173
wound healing (GO:0042060)	0.258124	0.409387	-0.109087	0.0974253	POU2F3
deoxyribose phosphate metabolic process (GO:0019692)	0.124864	0.302565	-0.080889	0.0966995	NUDT15
lymphocyte mediated immunity (GO:0002449)	0.19102	0.349293	-0.0914984	0.0962421	FCER1G
response to interleukin-1 (GO:0070555)	0.246344	0.399437	-0.102061	0.0936613	PTGIS
response to steroid hormone (GO:0048545)	0.427884	0.524186	-0.142842	0.0922627	GSTM3;HSD11B2
neuromuscular process (GO:0050905)	0.269723	0.418629	-0.104868	0.0913155	IGDCC3
specification of symmetry (GO:0009799)	0.194195	0.350971	-0.0870313	0.0911264	PITX2
regulation of JUN kinase activity (GO:0043506)	0.258124	0.409387	-0.101867	0.0909768	MAP4K1
actin filament-based movement (GO:0030048)	0.216084	0.373767	-0.0917818	0.0903246	TNNC1
myeloid leukocyte migration (GO:0097529)	0.261041	0.41221	-0.101543	0.0899896	FCER1G
respiratory gaseous exchange (GO:0007585)	0.168444	0.334316	-0.0818657	0.0896976	TNNC1
regulation of extrinsic apoptotic signaling pathway in absence of ligand (GO:2001239)	0.206775	0.361691	-0.0879761	0.0894687	GATA1
embryonic appendage morphogenesis (GO:0035113)	0.289595	0.431616	-0.106329	0.0893397	PITX2
regulation of cytokine biosynthetic process (GO:0042035)	0.308935	0.444018	-0.110017	0.0893214	IGF2BP1
fatty acid beta-oxidation (GO:0006635)	0.171706	0.336001	-0.0818873	0.0893097	CPT1B
renal system process (GO:0003014)	0.246344	0.399437	-0.0965273	0.088583	HSD11B2
oxidoreduction coenzyme metabolic process (GO:0006733)	0.228329	0.38515	-0.0926573	0.0884065	QPRT
carbohydrate derivative biosynthetic process (GO:1901137)	0.438653	0.531464	-0.139385	0.0881084	SLC26A1;B3GNT5
antigen processing and presentation of exogenous peptide antigen via MHC class I (GO:0042590)	0.269723	0.418629	-0.100502	0.087514	FCER1G
neuronal action potential (GO:0019228)	0.104001	0.283591	-0.0693707	0.0874226	P2RX1
embryonic limb morphogenesis (GO:0030326)	0.289595	0.431616	-0.103155	0.086673	PITX2
modification of morphology or physiology of other organism (GO:0035821)	0.261041	0.41221	-0.0974439	0.0863571	POU2F3
skeletal muscle tissue development (GO:0007519)	0.20051	0.354723	-0.0831189	0.086146	PITX2
regulation of RNA stability (GO:0043487)	0.184631	0.345747	-0.0806264	0.0856291	IGF2BP1
granulocyte migration (GO:0097530)	0.197358	0.354671	-0.0809314	0.0838906	FCER1G
positive regulation of osteoblast proliferation (GO:0033690)	0.038437	0.279134	-0.065048	0.0830054	GATA1
camera-type eye development (GO:0043010)	0.206775	0.361691	-0.0804302	0.0817948	PITX2
negative regulation of NF-kappaB transcription factor activity (GO:0032088)	0.228329	0.38515	-0.0845753	0.0806953	PTGIS
regulation of tumor necrosis factor production (GO:0032680)	0.26684	0.416531	-0.0916439	0.0802611	FCER1G
positive regulation of chemotaxis (GO:0050921)	0.300711	0.436231	-0.0964291	0.0799959	AIF1
negative regulation of translation (GO:0017148)	0.249306	0.401845	-0.0873088	0.0795985	IGF2BP1
immune response-activating cell surface receptor signaling pathway (GO:0002429)	0.724205	0.746858	-0.271962	0.0793802	FCER1G
regulation of intracellular transport (GO:0032386)	0.46118	0.546103	-0.130588	0.0789991	FCER1G;TNNC1
regulation of tumor necrosis factor superfamily cytokine production (GO:1903555)	0.272595	0.421883	-0.0913666	0.0788518	FCER1G
regulation of dendrite morphogenesis (GO:0048814)	0.20051	0.354723	-0.0744644	0.0771763	CIT
cardiolipin metabolic process (GO:0032048)	0.0534021	0.279134	-0.0597106	0.0761945	PTPMT1
regulation of smooth muscle cell proliferation (GO:0048660)	0.263946	0.414991	-0.0862196	0.0758301	AIF1
striated muscle cell development (GO:0055002)	0.228329	0.38515	-0.0785155	0.0749135	PITX2
regulation of interleukin-6 production (GO:0032675)	0.283972	0.427333	-0.0875204	0.074409	FCER1G
positive regulation of cell-substrate adhesion (GO:0010811)	0.308935	0.444018	-0.0912429	0.0740792	FGA
muscle cell development (GO:0055001)	0.258124	0.409387	-0.0822854	0.0734887	PITX2
organic hydroxy compound catabolic process (GO:1901616)	0.23136	0.386074	-0.0771103	0.073388	PTPMT1
cellular copper ion homeostasis (GO:0006878)	0.0496824	0.279134	-0.0563936	0.0719618	SCO2
cholesterol homeostasis (GO:0042632)	0.216084	0.373767	-0.0727798	0.0716243	APOM
protein heterooligomerization (GO:0051291)	0.275456	0.423492	-0.0829891	0.0713059	P2RX1
protein localization to plasma membrane (GO:0072659)	0.263946	0.414991	-0.0809544	0.0711993	FCER1G
regulation of leukocyte activation (GO:0002694)	0.455924	0.543314	-0.114154	0.0696418	FCER1G;AIF1
sterol homeostasis (GO:0055092)	0.219163	0.377293	-0.0712705	0.0694697	APOM
intrinsic apoptotic signaling pathway in response to DNA damage (GO:0008630)	0.269723	0.418629	-0.0793972	0.0691366	CIDEB
cellular carbohydrate biosynthetic process (GO:0034637)	0.20051	0.354723	-0.066629	0.0690555	B3GNT5
calcium-independent cell-cell adhesion via plasma membrane cell-adhesion molecules (GO:0016338)	0.0862424	0.279134	-0.0536117	0.0684119	CLDN2
regulation of actin filament polymerization (GO:0030833)	0.338287	0.464132	-0.0886494	0.0680461	TMSB4X
retrograde vesicle-mediated transport, Golgi to ER (GO:0006890)	0.0969384	0.281481	-0.0531317	0.0673546	COPG2
neural nucleus development (GO:0048857)	0.22223	0.37957	-0.0688783	0.0667235	PITX2
adaptive immune response based on somatic recombination of immune receptors built from immunoglobulin superfamily domains (GO:0002460)	0.203649	0.357948	-0.0644617	0.0662259	FCER1G
lung development (GO:0030324)	0.278306	0.423492	-0.0763208	0.0655764	RBP4
positive regulation of binding (GO:0051099)	0.308935	0.444018	-0.0802008	0.0651142	PITX2
epithelial tube morphogenesis (GO:0060562)	0.300711	0.436231	-0.0782373	0.0649043	TBX20
regulation of pH (GO:0006885)	0.187832	0.348431	-0.0613312	0.0646624	ATP6V0A4
anaphase-promoting complex-dependent proteasomal ubiquitin-dependent protein catabolic process (GO:0031145)	0.278306	0.423492	-0.0748306	0.064296	CIT
cellular hormone metabolic process (GO:0034754)	0.314366	0.447098	-0.0786902	0.0633439	RBP4
cellular polysaccharide metabolic process (GO:0044264)	0.275456	0.423492	-0.0732492	0.0629372	B3GNT5
exonucleolytic nuclear-transcribed mRNA catabolic process involved in deadenylation-dependent decay (GO:0043928)	0.111009	0.293149	-0.0508763	0.0624289	LSM5
leukocyte mediated immunity (GO:0002443)	0.24337	0.399437	-0.0672911	0.061753	FCER1G
nuclear-transcribed mRNA catabolic process, deadenylation-dependent decay (GO:0000288)	0.19102	0.349293	-0.0585234	0.0615576	LSM5
cell-matrix adhesion (GO:0007160)	0.327758	0.458356	-0.0775634	0.0605079	FGA
Fc receptor signaling pathway (GO:0038093)	0.753519	0.771241	-0.232351	0.0603542	FCER1G
integrin-mediated signaling pathway (GO:0007229)	0.283972	0.427333	-0.0705559	0.059986	FCER1G
positive regulation of inflammatory response (GO:0050729)	0.295175	0.432234	-0.0711829	0.0597074	FCER1G
axis specification (GO:0009798)	0.26684	0.416531	-0.0678245	0.0594002	PITX2
negative regulation of cell morphogenesis involved in differentiation (GO:0010771)	0.295175	0.432234	-0.0707713	0.0593621	CIT
leukocyte activation (GO:0045321)	0.433281	0.526715	-0.0923181	0.0591847	FCER1G;AIF1
regulation of mitotic cell cycle (GO:0007346)	0.457241	0.543692	-0.0970355	0.0591308	AIF1;CIT
cellular defense response (GO:0006968)	0.212993	0.370778	-0.0594329	0.0589664	PRF1
inositol phosphate metabolic process (GO:0043647)	0.19102	0.349293	-0.0559934	0.0588964	PTPMT1
odontogenesis of dentin-containing tooth (GO:0042475)	0.240385	0.396873	-0.0620375	0.0573313	PITX2
action potential (GO:0001508)	0.240385	0.396873	-0.0612711	0.0566231	P2RX1
positive regulation of behavior (GO:0048520)	0.346077	0.469492	-0.0745288	0.0563516	AIF1
positive regulation of endocytosis (GO:0045807)	0.300711	0.436231	-0.0672077	0.0557544	FCER1G
monosaccharide biosynthetic process (GO:0046364)	0.20051	0.354723	-0.0536156	0.0555682	RBP4
regulation of lymphocyte mediated immunity (GO:0002706)	0.314366	0.447098	-0.0684313	0.0550857	FCER1G
peptidyl-serine phosphorylation (GO:0018105)	0.283972	0.427333	-0.0647082	0.0550143	MAP4K1
retinoid metabolic process (GO:0001523)	0.275456	0.423492	-0.063595	0.0546422	RBP4
small molecule biosynthetic process (GO:0044283)	0.46118	0.546103	-0.0901149	0.0545148	FA2H;PTGIS
positive regulation of developmental growth (GO:0048639)	0.246344	0.399437	-0.0593605	0.0544751	TBX20
glutathione derivative biosynthetic process (GO:1901687)	0.104001	0.283591	-0.0426498	0.0537482	GSTM3
positive regulation of T cell proliferation (GO:0042102)	0.281145	0.425432	-0.0619908	0.0529805	AIF1
limb morphogenesis (GO:0035108)	0.330406	0.459108	-0.0679778	0.0529186	PITX2
keratinocyte differentiation (GO:0030216)	0.194195	0.350971	-0.0500688	0.0524247	POU2F3
tube morphogenesis (GO:0035239)	0.330406	0.459108	-0.0669082	0.052086	TBX20
nuclear-transcribed mRNA catabolic process, exonucleolytic (GO:0000291)	0.117963	0.295043	-0.0426238	0.052028	LSM5
activation of cysteine-type endopeptidase activity involved in apoptotic process (GO:0006919)	0.281145	0.425432	-0.0593435	0.050718	P2RX1
glycosaminoglycan catabolic process (GO:0006027)	0.212993	0.370778	-0.049966	0.0495738	STAB2
regulation of adaptive immune response based on somatic recombination of immune receptors built from immunoglobulin superfamily domains (GO:0002822)	0.33567	0.462876	-0.0634388	0.0488667	FCER1G
appendage morphogenesis (GO:0035107)	0.330406	0.459108	-0.0623176	0.0485124	PITX2
aminoglycan catabolic process (GO:0006026)	0.23438	0.390514	-0.0515804	0.0485006	STAB2
negative regulation of viral process (GO:0048525)	0.258124	0.409387	-0.0504673	0.0450721	POU2F3
dorsal/ventral pattern formation (GO:0009953)	0.23136	0.386074	-0.047202	0.0449234	TBX20
neuron-neuron synaptic transmission (GO:0007270)	0.206775	0.361691	-0.0441515	0.0449006	P2RX1
dicarboxylic acid transport (GO:0006835)	0.203649	0.357948	-0.0426343	0.0438011	SLC26A1
positive regulation of ERK1 and ERK2 cascade (GO:0070374)	0.366414	0.48089	-0.0592243	0.043359	FGA
arachidonic acid metabolic process (GO:0019369)	0.197358	0.354671	-0.0413936	0.0429071	PTGIS
2'-deoxyribonucleotide metabolic process (GO:0009394)	0.117963	0.295043	-0.0344375	0.0420356	NUDT15
bicarbonate transport (GO:0015701)	0.117963	0.295043	-0.034312	0.0418824	SLC4A1
blood vessel development (GO:0001568)	0.286789	0.429789	-0.0495644	0.0418552	NFE2
sphingolipid biosynthetic process (GO:0030148)	0.22223	0.37957	-0.0427425	0.0414053	P2RX1
central nervous system neuron differentiation (GO:0021953)	0.29239	0.432229	-0.0489937	0.0410959	TBX20
peptidyl-serine modification (GO:0018209)	0.319754	0.451222	-0.0514387	0.0409347	MAP4K1
dicarboxylic acid metabolic process (GO:0043648)	0.29239	0.432229	-0.048388	0.0405878	QPRT
polysaccharide metabolic process (GO:0005976)	0.295175	0.432234	-0.0479936	0.0402565	B3GNT5
regulation of protein polymerization (GO:0032271)	0.395759	0.502433	-0.0582688	0.040106	TMSB4X
monovalent inorganic cation homeostasis (GO:0055067)	0.278306	0.423492	-0.0463501	0.039825	ATP6V0A4
myeloid leukocyte differentiation (GO:0002573)	0.281145	0.425432	-0.0462114	0.0394946	GATA1
antigen processing and presentation of peptide or polysaccharide antigen via MHC class II (GO:0002504)	0.317065	0.449175	-0.048572	0.0388742	FCER1G
negative regulation of cytoskeleton organization (GO:0051494)	0.330406	0.459108	-0.0499288	0.038868	TMSB4X
regulation of dendrite development (GO:0050773)	0.297948	0.434541	-0.0461192	0.0384388	CIT
lipid homeostasis (GO:0055088)	0.317065	0.449175	-0.0477746	0.038236	APOM
antigen processing and presentation of exogenous peptide antigen via MHC class II (GO:0019886)	0.308935	0.444018	-0.0469011	0.0380785	FCER1G
negative regulation of neuron projection development (GO:0010977)	0.303463	0.439053	-0.0461384	0.0379782	CIT
regulation of cell morphogenesis (GO:0022604)	0.479347	0.563207	-0.0655916	0.0376567	FGA;CIT
antigen processing and presentation of peptide antigen via MHC class II (GO:0002495)	0.311656	0.446748	-0.046283	0.037293	FCER1G
regulation of leukocyte migration (GO:0002685)	0.353778	0.472862	-0.0481712	0.0360779	AIF1
peptide cross-linking (GO:0018149)	0.117963	0.295043	-0.0288159	0.0351737	F13A1
negative regulation of homeostatic process (GO:0032845)	0.289595	0.431616	-0.041207	0.0346229	FCER1G
positive regulation of vasculogenesis (GO:2001214)	0.0421999	0.279134	-0.0268675	0.0342846	TMEM100
lipid oxidation (GO:0034440)	0.228329	0.38515	-0.0355591	0.0339277	CPT1B
activation of cysteine-type endopeptidase activity (GO:0097202)	0.295175	0.432234	-0.0399806	0.0335353	P2RX1
regeneration (GO:0031099)	0.319754	0.451222	-0.0420855	0.0334915	NNMT
female pregnancy (GO:0007565)	0.286789	0.429789	-0.0396461	0.0334796	HSD11B2
protein O-linked glycosylation (GO:0006493)	0.281145	0.425432	-0.039107	0.0334228	B3GNT5
positive regulation of MAPK cascade (GO:0043410)	0.462489	0.546944	-0.0536204	0.032355	MAP4K1;FGA
positive regulation of mitotic cell cycle (GO:0045931)	0.33567	0.462876	-0.0419749	0.0323331	AIF1
purine nucleoside biosynthetic process (GO:0042451)	0.314366	0.447098	-0.0392662	0.0316084	SLC26A1
leukocyte chemotaxis (GO:0030595)	0.327758	0.458356	-0.0392798	0.0306425	FCER1G
regulation of adaptive immune response (GO:0002819)	0.358862	0.474412	-0.0407172	0.0303619	FCER1G
ameboidal-type cell migration (GO:0001667)	0.386129	0.494827	-0.0426772	0.0300254	PITX2
carbohydrate transport (GO:0008643)	0.333043	0.461006	-0.0386424	0.0299225	SLC5A11
striated muscle contraction (GO:0006941)	0.246344	0.399437	-0.0325073	0.0298319	TNNC1
monocarboxylic acid catabolic process (GO:0072329)	0.278306	0.423492	-0.0344444	0.0295953	CPT1B
negative regulation of binding (GO:0051100)	0.314366	0.447098	-0.0355668	0.0286305	GATA1
regulation of complement activation (GO:0030449)	0.104001	0.283591	-0.0222959	0.0280977	CFI
organ morphogenesis (GO:0009887)	0.475484	0.559272	-0.0473527	0.0275175	RBP4;PITX2
glycolipid metabolic process (GO:0006664)	0.306205	0.442431	-0.0328523	0.0267901	B3GNT5
immune response-activating signal transduction (GO:0002757)	0.827114	0.83324	-0.144238	0.0263138	FCER1G
regulation of cell-cell adhesion (GO:0022407)	0.311656	0.446748	-0.0326362	0.026297	FGA
negative regulation of cell projection organization (GO:0031345)	0.343491	0.468318	-0.0346408	0.0262787	CIT
epithelial cell development (GO:0002064)	0.346077	0.469492	-0.0346195	0.026176	GSTM3
response to glucose (GO:0009749)	0.343491	0.468318	-0.0335981	0.0254878	APOM
immune response-regulating cell surface receptor signaling pathway (GO:0002768)	0.829887	0.834489	-0.136675	0.0247294	FCER1G
polyol metabolic process (GO:0019751)	0.325101	0.45758	-0.0315775	0.0246874	PTPMT1
positive regulation of angiogenesis (GO:0045766)	0.330406	0.459108	-0.0306403	0.0238526	PTGIS
response to retinoic acid (GO:0032526)	0.356324	0.473938	-0.0307519	0.0229618	RBP4
fatty acid catabolic process (GO:0009062)	0.225285	0.382387	-0.0236728	0.0227572	CPT1B
zymogen activation (GO:0031638)	0.333043	0.461006	-0.029256	0.0226542	P2RX1
regulation of G1/S transition of mitotic cell cycle (GO:2000045)	0.400518	0.506113	-0.033173	0.0225906	AIF1
purine ribonucleoside biosynthetic process (GO:0046129)	0.314366	0.447098	-0.0279297	0.0224828	SLC26A1
fatty acid oxidation (GO:0019395)	0.225285	0.382387	-0.0230758	0.0221833	CPT1B
steroid biosynthetic process (GO:0006694)	0.348654	0.47064	-0.0294136	0.0221679	HSD11B2
diterpenoid metabolic process (GO:0016101)	0.29239	0.432229	-0.0262936	0.022055	RBP4
terpenoid metabolic process (GO:0006721)	0.319754	0.451222	-0.0275174	0.0218982	RBP4
negative regulation of transmembrane receptor protein serine/threonine kinase signaling pathway (GO:0090101)	0.346077	0.469492	-0.0277494	0.0209814	TBX20
cellular response to interferon-gamma (GO:0071346)	0.295175	0.432234	-0.0247213	0.0207359	AIF1
icosanoid metabolic process (GO:0006690)	0.295175	0.432234	-0.0247063	0.0207233	PTGIS
regulation of cell activation (GO:0050865)	0.49463	0.570686	-0.0369386	0.0207194	FCER1G;AIF1
cytokinesis (GO:0000910)	0.269723	0.418629	-0.023274	0.0202663	CIT
hemopoiesis (GO:0030097)	0.314366	0.447098	-0.0229793	0.0184978	GATA1
long-chain fatty acid metabolic process (GO:0001676)	0.289595	0.431616	-0.0218274	0.0183398	PTGIS
antigen processing and presentation of peptide antigen via MHC class I (GO:0002474)	0.338287	0.464132	-0.0236971	0.0181896	FCER1G
coenzyme biosynthetic process (GO:0009108)	0.322432	0.454412	-0.0229728	0.0181198	QPRT
liposaccharide metabolic process (GO:1903509)	0.327758	0.458356	-0.0221936	0.0173134	B3GNT5
response to hexose (GO:0009746)	0.356324	0.473938	-0.0224362	0.0167527	APOM
regulation of cell cycle G1/S phase transition (GO:1902806)	0.40524	0.507951	-0.0246914	0.0167252	AIF1
cellular amino acid metabolic process (GO:0006520)	0.495891	0.571498	-0.0298584	0.0167056	GSTM3;SLC3A1
response to calcium ion (GO:0051592)	0.327758	0.458356	-0.0212009	0.016539	FGA
response to monosaccharide (GO:0034284)	0.368912	0.482423	-0.0217676	0.0158672	APOM
chromosome segregation (GO:0007059)	0.297948	0.434541	-0.0184983	0.0154177	CIT
regulation of chemotaxis (GO:0050920)	0.378807	0.487742	-0.0213559	0.0153328	AIF1
regulation of epithelial cell differentiation (GO:0030856)	0.351221	0.470767	-0.0195006	0.0146916	TMEM100
adaptive immune response (GO:0002250)	0.303463	0.439053	-0.0172531	0.0142016	FCER1G
positive regulation of homeostatic process (GO:0032846)	0.402884	0.506749	-0.0208387	0.0141649	GATA1
positive regulation of JNK cascade (GO:0046330)	0.346077	0.469492	-0.0186804	0.0141244	MAP4K1
response to ethanol (GO:0045471)	0.351221	0.470767	-0.017872	0.0134646	RBP4
positive regulation of mast cell degranulation (GO:0043306)	0.038437	0.279134	-0.0101893	0.0130022	FCER1G
response to organophosphorus (GO:0046683)	0.373879	0.487162	-0.0178818	0.0128599	P2RX1
regulation of establishment of protein localization (GO:0070201)	0.521925	0.591515	-0.0235244	0.0123519	FGA;RBP4
regulation of leukocyte mediated immunity (GO:0002703)	0.378807	0.487742	-0.0166437	0.0119497	FCER1G
response to purine-containing compound (GO:0014074)	0.407588	0.50855	-0.0173885	0.011758	P2RX1
purine ribonucleotide biosynthetic process (GO:0009152)	0.393365	0.501149	-0.0167008	0.0115378	SLC26A1
fatty acid derivative metabolic process (GO:1901568)	0.295175	0.432234	-0.0127752	0.0107157	PTGIS
unsaturated fatty acid metabolic process (GO:0033559)	0.327758	0.458356	-0.0129935	0.0101363	PTGIS
odontogenesis (GO:0042476)	0.317065	0.449175	-0.0112973	0.00904169	PITX2
regulation of T cell proliferation (GO:0042129)	0.390962	0.499257	-0.0127303	0.00884289	AIF1
phototransduction, visible light (GO:0007603)	0.297948	0.434541	-0.0088396	0.00736749	RBP4
Notch signaling pathway (GO:0007219)	0.40524	0.507951	-0.00916159	0.00620579	TMEM100
cofactor biosynthetic process (GO:0051188)	0.395759	0.502433	-0.00862837	0.00593884	QPRT
purine nucleotide biosynthetic process (GO:0006164)	0.407588	0.50855	-0.00802107	0.00542378	SLC26A1
positive regulation of cell morphogenesis involved in differentiation (GO:0010770)	0.386129	0.494827	-0.00709116	0.00498897	FGA
muscle cell differentiation (GO:0042692)	0.376348	0.48746	-0.00625965	0.00449786	PITX2
sensory perception of mechanical stimulus (GO:0050954)	0.395759	0.502433	-0.00643181	0.00442696	ATP6V0A4
hematopoietic progenitor cell differentiation (GO:0002244)	0.343491	0.468318	-0.000450545	0.000341786	GATA1
monocarboxylic acid transport (GO:0015718)	0.338287	0.464132	0.000296377	-0.000227495	CPT1B
response to carbohydrate (GO:0009743)	0.423768	0.52156	0.00042838	-0.000278846	APOM
detection of visible light (GO:0009584)	0.338287	0.464132	0.000811846	-0.000623162	RBP4
negative regulation of sequence-specific DNA binding transcription factor activity (GO:0043433)	0.393365	0.501149	0.0011212	-0.000774582	PTGIS
O-glycan processing (GO:0016266)	0.20051	0.354723	0.000841452	-0.000872097	B3GNT5
positive regulation of cysteine-type endopeptidase activity involved in apoptotic process (GO:0043280)	0.356324	0.473938	0.00187016	-0.00139641	P2RX1
peptidyl-tyrosine dephosphorylation (GO:0035335)	0.333043	0.461006	0.00297435	-0.00230317	PTPMT1
positive regulation of endopeptidase activity (GO:0010950)	0.398143	0.504284	0.00340449	-0.00233077	P2RX1
sensory perception of sound (GO:0007605)	0.38855	0.49676	0.0041165	-0.00288011	ATP6V0A4
positive regulation of response to wounding (GO:1903036)	0.402884	0.506749	0.00463216	-0.00314867	FCER1G
phototransduction (GO:0007602)	0.351221	0.470767	0.00419323	-0.00315915	RBP4
ossification (GO:0001503)	0.368912	0.482423	0.00642079	-0.00468033	ATP6V0A4
mitochondrial transport (GO:0006839)	0.356324	0.473938	0.00666028	-0.0049731	CPT1B
Golgi organization (GO:0007030)	0.203649	0.357948	0.00594026	-0.00610283	CIT
positive regulation of lymphocyte proliferation (GO:0050671)	0.366414	0.48089	0.00892206	-0.00653198	AIF1
leukocyte activation involved in immune response (GO:0002366)	0.358862	0.474412	0.00906157	-0.00675701	FCER1G
response to interferon-gamma (GO:0034341)	0.348654	0.47064	0.0091982	-0.00693234	AIF1
regulation of mitosis (GO:0007088)	0.358862	0.474412	0.00963453	-0.00718426	CIT
tissue homeostasis (GO:0001894)	0.400518	0.506113	0.0112489	-0.00766046	RBP4
cell activation involved in immune response (GO:0002263)	0.358862	0.474412	0.0146193	-0.0109013	FCER1G
maintenance of protein location (GO:0045185)	0.348654	0.47064	0.0146143	-0.0110143	TMSB4X
nucleoside biosynthetic process (GO:0009163)	0.376348	0.48746	0.0159461	-0.0114581	SLC26A1
positive regulation of mononuclear cell proliferation (GO:0032946)	0.368912	0.482423	0.0166427	-0.0121314	AIF1
positive regulation of leukocyte proliferation (GO:0070665)	0.376348	0.48746	0.0174375	-0.0125296	AIF1
positive regulation of stress-activated protein kinase signaling cascade (GO:0070304)	0.376348	0.48746	0.0174439	-0.0125342	MAP4K1
response to toxic substance (GO:0009636)	0.430568	0.525177	0.0195581	-0.0125958	GSTM3
positive regulation of cysteine-type endopeptidase activity (GO:2001056)	0.376348	0.48746	0.018011	-0.0129417	P2RX1
mRNA transport (GO:0051028)	0.412256	0.512025	0.0195312	-0.0130738	IGF2BP1
ribonucleoside biosynthetic process (GO:0042455)	0.353778	0.472862	0.017541	-0.0131374	SLC26A1
water-soluble vitamin metabolic process (GO:0006767)	0.300711	0.436231	0.0168366	-0.0139673	QPRT
isoprenoid metabolic process (GO:0006720)	0.363906	0.479627	0.0190497	-0.0139967	RBP4
response to glucocorticoid (GO:0051384)	0.402884	0.506749	0.0206318	-0.0140243	HSD11B2
positive regulation of stress-activated MAPK cascade (GO:0032874)	0.373879	0.487162	0.0199339	-0.0143357	MAP4K1
ribonucleotide biosynthetic process (GO:0009260)	0.426043	0.522588	0.0231799	-0.0150429	SLC26A1
glycosyl compound biosynthetic process (GO:1901659)	0.378807	0.487742	0.0214856	-0.015426	SLC26A1
anterior/posterior pattern specification (GO:0009952)	0.44832	0.537786	0.0249482	-0.0154752	HOXC6
purine-containing compound biosynthetic process (GO:0072522)	0.439513	0.531914	0.0265602	-0.0167667	SLC26A1
central nervous system development (GO:0007417)	0.348654	0.47064	0.0229064	-0.0172637	B3GNT5
positive regulation of peptidyl-tyrosine phosphorylation (GO:0050731)	0.423768	0.52156	0.0270464	-0.0176053	GATA1
activation of MAPK activity (GO:0000187)	0.409926	0.510015	0.0263761	-0.0177594	MAP4K1
actin filament organization (GO:0007015)	0.44832	0.537786	0.0292547	-0.0181465	AIF1
nucleosome organization (GO:0034728)	0.378807	0.487742	0.0257862	-0.0185137	NFE2
regulation of viral process (GO:0050792)	0.452672	0.541813	0.0309422	-0.0189625	POU2F3
ribose phosphate biosynthetic process (GO:0046390)	0.435058	0.528285	0.0302767	-0.0193202	SLC26A1
regulation of cell-substrate adhesion (GO:0010810)	0.446131	0.536343	0.0325215	-0.0202603	FGA
regulation of nuclear division (GO:0051783)	0.421483	0.52156	0.0320072	-0.0208345	CIT
calcium ion transmembrane transport (GO:0070588)	0.398143	0.504284	0.0309572	-0.0211938	P2RX1
peptide metabolic process (GO:0006518)	0.361389	0.477173	0.0323213	-0.0239137	GSTM3
purine deoxyribonucleotide catabolic process (GO:0009155)	0.038437	0.279134	0.018806	-0.0239976	NUDT15
vitamin metabolic process (GO:0006766)	0.383698	0.492872	0.0363606	-0.0257253	QPRT
glucose homeostasis (GO:0042593)	0.432818	0.526715	0.0413032	-0.0264793	RBP4
G2/M transition of mitotic cell cycle (GO:0000086)	0.423768	0.52156	0.0409961	-0.0266856	CIT
electron transport chain (GO:0022900)	0.366414	0.48089	0.0366326	-0.0268193	SCO2
regulation of ERK1 and ERK2 cascade (GO:0070372)	0.471844	0.556193	0.0462724	-0.0271452	FGA
respiratory electron transport chain (GO:0022904)	0.358862	0.474412	0.0365897	-0.0272841	SCO2
muscle organ development (GO:0007517)	0.343491	0.468318	0.0370399	-0.0280987	PITX2
carbohydrate homeostasis (GO:0033500)	0.432818	0.526715	0.0438954	-0.0281412	RBP4
cell cycle G2/M phase transition (GO:0044839)	0.423768	0.52156	0.0435483	-0.0283469	CIT
protein complex disassembly (GO:0043241)	0.407588	0.50855	0.0432224	-0.0292266	NFE2
positive regulation of peptidase activity (GO:0010952)	0.423768	0.52156	0.0454303	-0.029572	P2RX1
protein-DNA complex subunit organization (GO:0071824)	0.416887	0.517188	0.0456443	-0.0300956	NFE2
cellular response to cytokine stimulus (GO:0071345)	0.55642	0.619069	0.0632424	-0.0303272	PTGIS;AIF1
detection of light stimulus (GO:0009583)	0.381257	0.490316	0.0436789	-0.0311301	RBP4
cell-substrate adhesion (GO:0031589)	0.426043	0.522588	0.0487227	-0.0316192	FGA
negative regulation of multi-organism process (GO:0043901)	0.409926	0.510015	0.0470248	-0.0316625	POU2F3
response to corticosteroid (GO:0031960)	0.426043	0.522588	0.0493086	-0.0319994	HSD11B2
muscle structure development (GO:0061061)	0.351221	0.470767	0.0446467	-0.0336364	PITX2
negative regulation of neuron differentiation (GO:0045665)	0.441728	0.532816	0.0540536	-0.0340311	CIT
glucose metabolic process (GO:0006006)	0.446131	0.536343	0.0547185	-0.0340886	RBP4
establishment of RNA localization (GO:0051236)	0.454836	0.542611	0.0577431	-0.0353019	IGF2BP1
epidermis development (GO:0008544)	0.378807	0.487742	0.0503907	-0.0361789	POU2F3
regulation of cytokine production (GO:0001817)	0.56905	0.628554	0.0780503	-0.0362413	FCER1G;IGF2BP1
nucleic acid transport (GO:0050657)	0.454836	0.542611	0.0603179	-0.0368761	IGF2BP1
regulation of cell cycle process (GO:0010564)	0.567912	0.628554	0.0813227	-0.0377608	AIF1;CIT
sodium ion transport (GO:0006814)	0.42831	0.524186	0.0589692	-0.0380887	SLC5A11
cellular lipid catabolic process (GO:0044242)	0.40524	0.507951	0.0564769	-0.0382557	CPT1B
RNA transport (GO:0050658)	0.454836	0.542611	0.0628516	-0.0384251	IGF2BP1
macromolecular complex disassembly (GO:0032984)	0.430568	0.525177	0.0619	-0.0398648	NFE2
regulation of JNK cascade (GO:0046328)	0.443934	0.534884	0.0644887	-0.040351	MAP4K1
regulation of behavior (GO:0050795)	0.482209	0.564739	0.0727115	-0.0415467	AIF1
response to estrogen (GO:0043627)	0.482209	0.564739	0.0727261	-0.041555	GSTM3
hormone metabolic process (GO:0042445)	0.465528	0.54994	0.0698303	-0.0417548	RBP4
regulation of myeloid cell differentiation (GO:0045637)	0.461276	0.546103	0.0698351	-0.0422466	GATA1
regulation of calcium ion transport (GO:0051924)	0.492373	0.56929	0.0754644	-0.042514	P2RX1
neuron projection development (GO:0031175)	0.41919	0.519452	0.0652802	-0.0427573	CIT
defense response to virus (GO:0051607)	0.441728	0.532816	0.0683209	-0.0430135	PRF1
positive regulation of cell adhesion (GO:0045785)	0.492373	0.56929	0.0778294	-0.0438464	FGA
positive regulation of GTPase activity (GO:0043547)	0.85415	0.855527	0.281403	-0.0439094	HMHA1
positive regulation of GTP catabolic process (GO:0033126)	0.854741	0.855527	0.282445	-0.044072	HMHA1
regulation of chromosome organization (GO:0033044)	0.494382	0.570686	0.0788068	-0.044204	CIT
heart development (GO:0007507)	0.484257	0.565921	0.0793294	-0.0451624	RBP4
regulation of lymphocyte proliferation (GO:0050670)	0.490356	0.56929	0.0809491	-0.0456039	AIF1
organic hydroxy compound metabolic process (GO:1901615)	0.562192	0.623511	0.098344	-0.0464565	RBP4;PTPMT1
antigen processing and presentation of exogenous peptide antigen (GO:0002478)	0.492373	0.56929	0.0874002	-0.0492382	FCER1G
regulation of mononuclear cell proliferation (GO:0032944)	0.492373	0.56929	0.0886426	-0.0499381	AIF1
posttranscriptional regulation of gene expression (GO:0010608)	0.82571	0.832597	0.279895	-0.0512781	IGF2BP1
response to wounding (GO:0009611)	0.484257	0.565921	0.0904215	-0.0514771	POU2F3
regulation of endocytosis (GO:0030100)	0.480152	0.563544	0.0907096	-0.0520229	FCER1G
intrinsic apoptotic signaling pathway (GO:0097193)	0.490356	0.56929	0.0930691	-0.0524319	CIDEB
proteolysis involved in cellular protein catabolic process (GO:0051603)	0.78931	0.800344	0.23758	-0.0529121	CIT
cell chemotaxis (GO:0060326)	0.459138	0.545351	0.0873922	-0.0529881	FCER1G
glucocorticoid biosynthetic process (GO:0006704)	0.0421999	0.279134	0.0419104	-0.0534802	HSD11B2
maintenance of location (GO:0051235)	0.452672	0.541813	0.0878669	-0.053848	TMSB4X
single-organism cellular localization (GO:1902580)	0.862204	0.862204	0.364423	-0.0540306	FCER1G
positive regulation of kinase activity (GO:0033674)	0.852963	0.855321	0.346114	-0.05409	MAP4K1
methylation (GO:0032259)	0.656311	0.692596	0.150041	-0.0551114	NNMT
sensory perception (GO:0007600)	0.838604	0.841698	0.323485	-0.0557475	ATP6V0A4
regulation of translation (GO:0006417)	0.649381	0.687952	0.1492	-0.0558062	IGF2BP1
regulation of symbiosis, encompassing mutualism through parasitism (GO:0043903)	0.498378	0.573187	0.101077	-0.0562535	POU2F3
modification-dependent macromolecule catabolic process (GO:0043632)	0.768873	0.782538	0.233066	-0.0571507	CIT
antigen processing and presentation of exogenous antigen (GO:0019884)	0.496384	0.571498	0.103118	-0.0576939	FCER1G
protein autophosphorylation (GO:0046777)	0.490356	0.56929	0.103195	-0.0581366	MAP4K1
sulfur compound biosynthetic process (GO:0044272)	0.43729	0.530403	0.0920463	-0.0583683	SLC26A1
ubiquitin-dependent protein catabolic process (GO:0006511)	0.756472	0.773536	0.228217	-0.0586024	CIT
modification-dependent protein catabolic process (GO:0019941)	0.765125	0.779453	0.235245	-0.0586142	CIT
regulation of insulin secretion (GO:0050796)	0.488331	0.56929	0.104395	-0.0588127	RBP4
mRNA processing (GO:0006397)	0.794343	0.804698	0.271483	-0.0589902	LSM5
myeloid cell differentiation (GO:0030099)	0.456991	0.543692	0.0971607	-0.0592071	GATA1
response to radiation (GO:0009314)	0.828506	0.833871	0.326966	-0.0594021	RBP4
synaptic transmission (GO:0007268)	0.822869	0.830503	0.320146	-0.0594589	P2RX1
positive regulation of protein kinase activity (GO:0045860)	0.837949	0.841698	0.348894	-0.0601264	MAP4K1
regulation of stress-activated MAPK cascade (GO:0032872)	0.490356	0.56929	0.108211	-0.0609623	MAP4K1
positive regulation of intracellular transport (GO:0032388)	0.577149	0.634923	0.135073	-0.0613571	FCER1G
regulation of leukocyte proliferation (GO:0070663)	0.502342	0.57592	0.112143	-0.0618792	AIF1
regulation of cellular response to stress (GO:0080135)	0.800065	0.809741	0.297712	-0.0628294	MAP4K1
regulation of stress-activated protein kinase signaling cascade (GO:0070302)	0.492373	0.56929	0.112245	-0.0632347	MAP4K1
nucleobase-containing compound transport (GO:0015931)	0.510178	0.581838	0.12165	-0.0658812	IGF2BP1
antigen processing and presentation of peptide antigen (GO:0048002)	0.519803	0.591515	0.127099	-0.0667355	FCER1G
negative regulation of organelle organization (GO:0010639)	0.609517	0.661171	0.162018	-0.067034	TMSB4X
regulation of neuron differentiation (GO:0045664)	0.80087	0.809802	0.323934	-0.0683389	CIT
gene expression (GO:0010467)	0.747454	0.766475	0.25947	-0.0690069	IGF2BP1;LSM5
positive regulation of cell cycle process (GO:0090068)	0.582167	0.63915	0.15605	-0.0698502	AIF1
protein glycosylation (GO:0006486)	0.649381	0.687952	0.187525	-0.0701414	B3GNT5
generation of precursor metabolites and energy (GO:0006091)	0.775291	0.788333	0.295237	-0.0702177	SCO2
regulation of cell projection organization (GO:0031344)	0.78931	0.800344	0.316681	-0.070529	CIT
regulation of protein serine/threonine kinase activity (GO:0071900)	0.809514	0.817782	0.353061	-0.0710216	MAP4K1
regulation of metal ion transport (GO:0010959)	0.629237	0.676492	0.181858	-0.0710766	P2RX1
coenzyme metabolic process (GO:0006732)	0.540329	0.606685	0.142477	-0.0712022	QPRT
positive regulation of cell development (GO:0010720)	0.759391	0.775791	0.280552	-0.0712245	FGA
antigen processing and presentation (GO:0019882)	0.590401	0.645584	0.163985	-0.0717597	FCER1G
regulation of cysteine-type endopeptidase activity involved in apoptotic process (GO:0043281)	0.521705	0.591515	0.136887	-0.0718751	P2RX1
RNA splicing (GO:0008380)	0.711775	0.735433	0.234829	-0.0721621	LSM5
hexose metabolic process (GO:0019318)	0.523601	0.592796	0.138736	-0.0725457	RBP4
divalent metal ion transport (GO:0070838)	0.604821	0.656732	0.173145	-0.0728039	P2RX1
macromolecule glycosylation (GO:0043413)	0.649381	0.687952	0.19499	-0.0729335	B3GNT5
organelle fission (GO:0048285)	0.725309	0.747288	0.250997	-0.0731167	CIT
cellular amide metabolic process (GO:0043603)	0.504312	0.57757	0.133334	-0.0731905	GSTM3
detection of abiotic stimulus (GO:0009582)	0.506275	0.5786	0.133844	-0.0732321	RBP4
divalent inorganic cation transport (GO:0072511)	0.611069	0.662195	0.177708	-0.0732506	P2RX1
regulation of lymphocyte activation (GO:0051249)	0.745471	0.765163	0.274342	-0.0734321	AIF1
cofactor metabolic process (GO:0051186)	0.636558	0.680999	0.191539	-0.0735885	QPRT
glycosylation (GO:0070085)	0.661759	0.696319	0.203631	-0.0737037	B3GNT5
response to acid chemical (GO:0001101)	0.66445	0.697128	0.204686	-0.0738478	RBP4
extracellular matrix organization (GO:0030198)	0.760356	0.776048	0.291733	-0.0739662	FGA
positive regulation of T cell activation (GO:0050870)	0.527369	0.595205	0.142634	-0.0740054	AIF1
positive regulation of growth (GO:0045927)	0.527369	0.595205	0.142698	-0.0740388	TBX20
inflammatory response (GO:0006954)	0.776193	0.788514	0.311634	-0.0740459	AIF1
extracellular structure organization (GO:0043062)	0.761317	0.776301	0.292624	-0.0740968	FGA
transmembrane receptor protein serine/threonine kinase signaling pathway (GO:0007178)	0.540329	0.606685	0.149281	-0.0746027	TMEM100
regulation of cysteine-type endopeptidase activity (GO:2000116)	0.542151	0.607477	0.151069	-0.0752991	P2RX1
regulation of transmembrane receptor protein serine/threonine kinase signaling pathway (GO:0090092)	0.521705	0.591515	0.14375	-0.0754785	TBX20
calcium ion transport (GO:0006816)	0.573771	0.632486	0.165028	-0.0755992	P2RX1
regulation of peptidyl-tyrosine phosphorylation (GO:0050730)	0.527369	0.595205	0.146067	-0.0757867	GATA1
regulation of T cell activation (GO:0050863)	0.642313	0.683793	0.199438	-0.0758065	AIF1
cellular component disassembly (GO:0022411)	0.751531	0.76993	0.290735	-0.0760143	NFE2
positive regulation of ion transport (GO:0043270)	0.521705	0.591515	0.144855	-0.076059	P2RX1
response to alcohol (GO:0097305)	0.663107	0.697063	0.212073	-0.0765328	RBP4
GTP metabolic process (GO:0046039)	0.640883	0.682939	0.200923	-0.076622	NUDT15
regulation of hormone levels (GO:0010817)	0.596873	0.650699	0.178584	-0.076739	RBP4
response to light stimulus (GO:0009416)	0.721985	0.745275	0.261734	-0.0769505	RBP4
anatomical structure homeostasis (GO:0060249)	0.561738	0.623511	0.164598	-0.0777543	RBP4
proteasome-mediated ubiquitin-dependent protein catabolic process (GO:0043161)	0.556479	0.619069	0.162294	-0.0778261	CIT
guanosine-containing compound catabolic process (GO:1901069)	0.623276	0.67141	0.195627	-0.077933	NUDT15
detection of external stimulus (GO:0009581)	0.500363	0.574257	0.141334	-0.0783949	RBP4
GTP catabolic process (GO:0006184)	0.618743	0.667188	0.194779	-0.078824	NUDT15
response to virus (GO:0009615)	0.629237	0.676492	0.202181	-0.0790194	PRF1
regulation of cell adhesion (GO:0030155)	0.737165	0.758068	0.285327	-0.0790304	FGA
cell projection assembly (GO:0030031)	0.570367	0.62937	0.17075	-0.0790634	AIF1
positive regulation of cell cycle (GO:0045787)	0.668449	0.698628	0.220824	-0.0791954	AIF1
monosaccharide metabolic process (GO:0005996)	0.583827	0.639681	0.177547	-0.0793254	RBP4
guanosine-containing compound metabolic process (GO:1901068)	0.656311	0.692596	0.216279	-0.0794411	NUDT15
positive regulation of cellular component movement (GO:0051272)	0.691474	0.717866	0.239853	-0.0795045	AIF1
mRNA catabolic process (GO:0006402)	0.534818	0.601739	0.15661	-0.0795473	LSM5
dephosphorylation (GO:0016311)	0.668449	0.698628	0.222396	-0.0797592	PTPMT1
positive regulation of locomotion (GO:0040017)	0.701197	0.726573	0.25106	-0.0801925	AIF1
positive regulation of lymphocyte activation (GO:0051251)	0.618743	0.667188	0.198772	-0.0804397	AIF1
response to nitrosative stress (GO:0051409)	0.038437	0.279134	0.063103	-0.0805234	GSTM3
protein dephosphorylation (GO:0006470)	0.471844	0.556193	0.137409	-0.0806096	PTPMT1
RNA catabolic process (GO:0006401)	0.582167	0.63915	0.180371	-0.0807368	LSM5
regulation of multi-organism process (GO:0043900)	0.70358	0.728349	0.254995	-0.0808271	POU2F3
regulation of small GTPase mediated signal transduction (GO:0051056)	0.638006	0.681207	0.211353	-0.081136	HMHA1
positive regulation of defense response (GO:0031349)	0.660405	0.696241	0.224341	-0.0812248	FCER1G
positive regulation of protein maturation (GO:1903319)	0.614157	0.663558	0.198425	-0.0813818	P2RX1
cellular modified amino acid metabolic process (GO:0006575)	0.545775	0.610909	0.165362	-0.0814916	GSTM3
regulation of membrane potential (GO:0042391)	0.652169	0.690234	0.219847	-0.0815029	P2RX1
negative regulation of immune system process (GO:0002683)	0.709456	0.733734	0.263717	-0.081649	FCER1G
regulation of cell division (GO:0051302)	0.604821	0.656732	0.194983	-0.0819862	CIT
phospholipid biosynthetic process (GO:0008654)	0.558239	0.620392	0.171777	-0.0820067	PTPMT1
positive regulation of proteolysis (GO:0045862)	0.595264	0.650248	0.190843	-0.082139	P2RX1
lipid catabolic process (GO:0016042)	0.601661	0.655262	0.194754	-0.0823265	CPT1B
positive regulation of protein processing (GO:0010954)	0.614157	0.663558	0.200812	-0.0823611	P2RX1
phospholipid metabolic process (GO:0006644)	0.681441	0.709481	0.240076	-0.0823992	PTPMT1
positive regulation of cytokine production (GO:0001819)	0.727503	0.748839	0.287336	-0.0831065	FCER1G
regulation of mitotic cell cycle phase transition (GO:1901990)	0.630713	0.676741	0.213006	-0.0831717	AIF1
activation of protein kinase activity (GO:0032147)	0.632183	0.67765	0.213848	-0.0832136	MAP4K1
mitotic nuclear division (GO:0007067)	0.614157	0.663558	0.203292	-0.0833779	CIT
glycerophospholipid metabolic process (GO:0006650)	0.596873	0.650699	0.194444	-0.0835541	PTPMT1
nuclear division (GO:0000280)	0.693933	0.719733	0.254095	-0.0835654	CIT
glycerophospholipid biosynthetic process (GO:0046474)	0.506275	0.5786	0.152931	-0.0836754	PTPMT1
positive regulation of cell motility (GO:2000147)	0.680165	0.708831	0.243163	-0.0836816	AIF1
Wnt signaling pathway (GO:0016055)	0.604821	0.656732	0.199351	-0.083823	PITX2
proteasomal protein catabolic process (GO:0010498)	0.568654	0.628554	0.180801	-0.0839518	CIT
post-translational protein modification (GO:0043687)	0.566935	0.628132	0.182268	-0.0847555	B3GNT5
protein catabolic process (GO:0030163)	0.656311	0.692596	0.230752	-0.0847571	CIT
Golgi vesicle transport (GO:0048193)	0.551159	0.615037	0.174961	-0.085044	COPG2
protein maturation (GO:0051604)	0.58548	0.640847	0.193073	-0.0859106	P2RX1
protein processing (GO:0016485)	0.549371	0.614302	0.176399	-0.0859534	P2RX1
nuclear-transcribed mRNA catabolic process (GO:0000956)	0.515975	0.587834	0.16178	-0.0859556	LSM5
regulation of sequence-specific DNA binding transcription factor activity (GO:0051090)	0.739267	0.759511	0.312546	-0.0859754	PTGIS
positive regulation of cell migration (GO:0030335)	0.671088	0.700042	0.241661	-0.08618	AIF1
glycerolipid biosynthetic process (GO:0045017)	0.551159	0.615037	0.177452	-0.0862547	PTPMT1
actin cytoskeleton organization (GO:0030036)	0.633647	0.678551	0.224879	-0.0872069	TMSB4X
regulation of cell cycle phase transition (GO:1901987)	0.649381	0.687952	0.233237	-0.0872393	AIF1
regulation of angiogenesis (GO:0045765)	0.50823	0.580225	0.161351	-0.0878294	PTGIS
glycerolipid metabolic process (GO:0046486)	0.691474	0.717866	0.265251	-0.0879231	PTPMT1
regulation of neuron projection development (GO:0010975)	0.66445	0.697128	0.244397	-0.088175	CIT
mitotic cell cycle phase transition (GO:0044772)	0.667121	0.698583	0.246178	-0.0883045	CIT
positive regulation of protein serine/threonine kinase activity (GO:0071902)	0.639447	0.682077	0.233351	-0.0892831	MAP4K1
positive regulation of MAP kinase activity (GO:0043406)	0.542151	0.607477	0.179184	-0.0893127	MAP4K1
cell cycle phase transition (GO:0044770)	0.671088	0.700042	0.251084	-0.0895403	CIT
epithelium development (GO:0060429)	0.638006	0.681207	0.233611	-0.0896807	POU2F3
leukocyte differentiation (GO:0002521)	0.630713	0.676741	0.230672	-0.0900696	GATA1
regulation of hypersensitivity (GO:0002883)	0.0346595	0.279134	0.0715446	-0.0912955	FCER1G
cell-cell adhesion (GO:0098609)	0.531108	0.598183	0.178208	-0.0915736	CLDN2
cell-cell adhesion via plasma-membrane adhesion molecules (GO:0098742)	0.529242	0.5967	0.178073	-0.0919463	CLDN2
protein localization to membrane (GO:0072657)	0.665788	0.697859	0.258487	-0.0929876	FCER1G
regulation of MAP kinase activity (GO:0043405)	0.661759	0.696319	0.257893	-0.0933439	MAP4K1
negative regulation of growth (GO:0045926)	0.583827	0.639681	0.217679	-0.0972558	RBP4
embryonic retina morphogenesis in camera-type eye (GO:0060059)	0.0346595	0.279134	0.0845486	-0.107889	RBP4
carnitine shuttle (GO:0006853)	0.038437	0.279134	0.0949407	-0.12115	CPT1B
positive regulation of syncytium formation by plasma membrane fusion (GO:0060143)	0.038437	0.279134	0.0958735	-0.122341	GCM1
sequestering of actin monomers (GO:0042989)	0.0346595	0.279134	0.102593	-0.130915	TMSB4X
lipopolysaccharide metabolic process (GO:0008653)	0.038437	0.279134	0.106613	-0.136045	B3GNT5
lipopolysaccharide biosynthetic process (GO:0009103)	0.0346595	0.279134	0.136872	-0.174657	B3GNT5

## Sheet: GO Walliver + Walpla + Eupla
GO analysis of genes shared between the tammar placenta, eutherian placenta, and tammar liver (76 genes)
Term	P-value	Adjusted P-value	Old P-value	Old Adjusted P-value	Z-score	Combined Score	Genes
purinergic receptor signaling pathway (GO:0035587)	0.0040398	0.330474	0.00530132	0.378286	-2.90759	3.21936	ADORA2B;P2RX1
positive regulation of cGMP metabolic process (GO:0030825)	0.00259016	0.330474	0.00353446	0.378286	-2.87352	3.18165	FZD2;ADORA2B
regulation of cGMP metabolic process (GO:0030823)	0.00313365	0.330474	0.00420112	0.378286	-2.75878	3.0546	FZD2;ADORA2B
Wnt signaling pathway, planar cell polarity pathway (GO:0060071)	0.00313365	0.330474	0.00420112	0.378286	-2.68201	2.9696	FZD2;CTHRC1
regulation of establishment of planar polarity (GO:0090175)	0.00342367	0.330474	0.00455461	0.378286	-2.63378	2.91619	FZD2;CTHRC1
cochlea morphogenesis (GO:0090103)	0.00313365	0.330474	0.00420112	0.378286	-2.59536	2.87366	FZD2;CTHRC1
non-canonical Wnt signaling pathway (GO:0035567)	0.00541381	0.330474	0.0069507	0.378286	-2.58352	2.86054	FZD2;CTHRC1
regulation of glycogen metabolic process (GO:0070873)	0.00781826	0.330474	0.00980183	0.378286	-2.52994	2.80122	IGF2;PHLDA2
vasoconstriction (GO:0042310)	0.00578631	0.330474	0.00739491	0.378286	-2.50183	2.7701	KEL;P2RX1
placenta development (GO:0001890)	0.00825792	0.330474	0.0103197	0.378286	-2.494	2.76143	GJB3;PHLDA2
positive regulation of axon extension (GO:0045773)	0.00436572	0.330474	0.00569433	0.378286	-2.47557	2.74102	SEMA7A;MAP1B
axon extension (GO:0048675)	0.00578631	0.330474	0.00739491	0.378286	-2.44854	2.71109	SEMA7A;MAP1B
positive regulation of cell development (GO:0010720)	0.0117106	0.330474	0.0155517	0.378286	-2.38532	2.6411	CRB2;SEMA7A;TGIF2;MAP1B;GDPD5
neuron projection extension (GO:1990138)	0.00781826	0.330474	0.00980183	0.378286	-2.38016	2.63538	SEMA7A;MAP1B
protein kinase B signaling (GO:0043491)	0.00617022	0.330474	0.00785164	0.378286	-2.37585	2.63061	TMEM100;TYRO3
reproductive structure development (GO:0048608)	0.00337947	0.330474	0.00465673	0.378286	-2.371	2.62524	TFAP2C;FZD2;GJB3;TYRO3;PHLDA2
cardiac muscle cell development (GO:0055013)	0.00617022	0.330474	0.00785164	0.378286	-2.33966	2.59054	POPDC2;SPEG
cardiac cell development (GO:0055006)	0.00697194	0.330474	0.0088023	0.378286	-2.33324	2.58343	POPDC2;SPEG
regulation of polysaccharide metabolic process (GO:0032881)	0.0106178	0.330474	0.0130855	0.378286	-2.3196	2.56833	IGF2;PHLDA2
tissue morphogenesis (GO:0048729)	0.0117106	0.330474	0.0155517	0.378286	-2.31452	2.5627	TFAP2C;SETDB2;GCNT1;FREM2;NFATC4
regulation of membrane potential (GO:0042391)	0.0185963	0.330474	0.0236658	0.378286	-2.29371	2.53966	POPDC2;GJC1;DLG4;P2RX1
somitogenesis (GO:0001756)	0.0106178	0.330474	0.0130855	0.378286	-2.29368	2.53962	CRB2;PALB2
segmentation (GO:0035282)	0.0121599	0.330474	0.0148827	0.378286	-2.28402	2.52893	CRB2;PALB2
positive regulation of neurogenesis (GO:0050769)	0.0227444	0.330474	0.0287724	0.378286	-2.28237	2.5271	SEMA7A;TGIF2;MAP1B;GDPD5
Wnt signaling pathway (GO:0016055)	0.0121508	0.330474	0.0156599	0.378286	-2.26685	2.50992	PTPRU;FZD2;CCNE1;CTHRC1
regulation of microtubule cytoskeleton organization (GO:0070507)	0.00654809	0.330474	0.00837088	0.378286	-2.26087	2.5033	CLIP3;TPX2;SKA1
regulation of small GTPase mediated signal transduction (GO:0051056)	0.0163948	0.330474	0.0209422	0.378286	-2.25139	2.4928	ARHGAP22;MCF2L;RASAL1;RHOF
positive regulation of nervous system development (GO:0051962)	0.0313505	0.330474	0.0392816	0.378286	-2.25032	2.49161	SEMA7A;TGIF2;MAP1B;GDPD5
muscle system process (GO:0003012)	0.0126822	0.330474	0.016324	0.378286	-2.24787	2.4889	MYL4;GJC1;ADORA2B;PGAM2
positive regulation of neuron differentiation (GO:0045666)	0.00940961	0.330474	0.0122208	0.378286	-2.24757	2.48857	SEMA7A;TGIF2;MAP1B;GDPD5
morphogenesis of an epithelium (GO:0002009)	0.0262693	0.330474	0.0330896	0.378286	-2.23636	2.47616	TFAP2C;SETDB2;FREM2;NFATC4
small GTPase mediated signal transduction (GO:0007264)	0.0258106	0.330474	0.0334684	0.378286	-2.23624	2.47603	ARHGAP22;CNKSR1;RASD1;MCF2L;RHOF
muscle cell development (GO:0055001)	0.00292592	0.330474	0.0038667	0.378286	-2.2244	2.46292	POPDC2;SPEG;NFATC4
regulation of microtubule-based process (GO:0032886)	0.0117715	0.330474	0.0147407	0.378286	-2.2066	2.44321	CLIP3;TPX2;SKA1
positive regulation of cell morphogenesis involved in differentiation (GO:0010770)	0.0115177	0.330474	0.0144333	0.378286	-2.18659	2.42106	CRB2;SEMA7A;MAP1B
developmental cell growth (GO:0048588)	0.014933	0.330474	0.018099	0.378286	-2.18303	2.41711	SEMA7A;MAP1B
regulation of blood circulation (GO:1903522)	0.0427308	0.330474	0.0514369	0.378286	-2.15019	2.38075	MYL4;POPDC2;P2RX1
regulation of embryonic development (GO:0045995)	0.00673033	0.330474	0.00859505	0.378286	-2.14549	2.37554	FZD2;TGIF2;PHLDA2
regulation of microtubule polymerization or depolymerization (GO:0031110)	0.016715	0.330474	0.0201573	0.378286	-2.13874	2.36807	CLIP3;SKA1
Rho protein signal transduction (GO:0007266)	0.0143584	0.330474	0.0174341	0.378286	-2.13436	2.36322	CNKSR1;MCF2L
regulation of blood vessel size (GO:0050880)	0.0239688	0.330474	0.0284829	0.378286	-2.11671	2.34368	KEL;P2RX1
cell division (GO:0051301)	0.0136387	0.330474	0.0169965	0.378286	-2.11525	2.34207	CCNE1;CDC7;SKA1
regulation of system process (GO:0044057)	0.0527923	0.330474	0.0650955	0.380013	-2.11119	2.33757	MYL4;POPDC2;ADORA2B;P2RX1
regulation of tube size (GO:0035150)	0.024682	0.330474	0.0292978	0.378286	-2.10357	2.32913	KEL;P2RX1
regulation of smooth muscle contraction (GO:0006940)	0.0161114	0.330474	0.0194607	0.378286	-2.10249	2.32794	ADORA2B;P2RX1
vasculogenesis (GO:0001570)	0.026873	0.330474	0.0317978	0.378286	-2.10082	2.32609	GJC1;TMEM100
learning or memory (GO:0007611)	0.0396801	0.330474	0.0478682	0.378286	-2.07438	2.29681	DLG4;IGF2;PTN
muscle contraction (GO:0006936)	0.0381982	0.330474	0.0461318	0.378286	-2.05853	2.27926	MYL4;GJC1;PGAM2
striated muscle cell development (GO:0055002)	0.0254038	0.330474	0.0301219	0.378286	-2.05473	2.27505	POPDC2;SPEG
regulation of generation of precursor metabolites and energy (GO:0043467)	0.0322765	0.330474	0.0379433	0.378286	-2.05447	2.27477	IGF2;PHLDA2
regulation of axon extension (GO:0030516)	0.0161114	0.330474	0.0194607	0.378286	-2.03704	2.25546	SEMA7A;MAP1B
action potential (GO:0001508)	0.0283759	0.330474	0.0335097	0.378286	-2.015	2.23106	GJC1;P2RX1
canonical Wnt signaling pathway (GO:0060070)	0.0406623	0.330474	0.0474344	0.378286	-2.01017	2.22572	PTPRU;FZD2
positive regulation of axonogenesis (GO:0050772)	0.0161114	0.330474	0.0194607	0.378286	-2.00318	2.21797	SEMA7A;MAP1B
platelet activation (GO:0030168)	0.0432505	0.330474	0.052044	0.378286	-2.00078	2.21532	P2RX1;IGF2;TYRO3
vascular process in circulatory system (GO:0003018)	0.0424283	0.330474	0.0494271	0.378286	-1.99805	2.2123	KEL;P2RX1
chordate embryonic development (GO:0043009)	0.0548893	0.330474	0.0655898	0.380013	-1.99179	2.20536	TMEM100;GJB3;SPEG
homotypic cell-cell adhesion (GO:0034109)	0.0198752	0.330474	0.0237936	0.378286	-1.9904	2.20383	PTPRU;TYRO3
developmental growth involved in morphogenesis (GO:0060560)	0.0363748	0.330474	0.0425882	0.378286	-1.98576	2.19869	SEMA7A;MAP1B
in utero embryonic development (GO:0001701)	0.0525668	0.330474	0.0628944	0.380013	-1.98401	2.19675	TMEM100;GJB3;SPEG
regulation of extent of cell growth (GO:0061387)	0.0232643	0.330474	0.0276774	0.378286	-1.97661	2.18855	SEMA7A;MAP1B
positive regulation of developmental growth (GO:0048639)	0.0299118	0.330474	0.0352572	0.378286	-1.96579	2.17657	SEMA7A;MAP1B
pattern specification process (GO:0007389)	0.0589222	0.333953	0.0723995	0.380013	-1.9835	2.17542	CRB2;SETDB2;PALB2;NFATC4
embryo development ending in birth or egg hatching (GO:0009792)	0.0572604	0.333953	0.0683381	0.380013	-1.97805	2.16944	TMEM100;GJB3;SPEG
retina development in camera-type eye (GO:0060041)	0.020535	0.330474	0.0245509	0.378286	-1.95922	2.1693	TGIF2;MDM1
regulation of receptor activity (GO:0010469)	0.043322	0.330474	0.0504348	0.378286	-1.95041	2.15955	DLG4;IGF2
cognition (GO:0050890)	0.0554775	0.330474	0.0662719	0.380013	-1.94799	2.15687	DLG4;IGF2;PTN
striated muscle contraction (GO:0006941)	0.0299118	0.330474	0.0352572	0.378286	-1.94475	2.15328	MYL4;PGAM2
regulation of inflammatory response (GO:0050727)	0.0678698	0.333953	0.0805933	0.380013	-1.9627	2.15261	SEMA7A;ADORA2B;TYRO3
positive regulation of cyclic nucleotide metabolic process (GO:0030801)	0.0469665	0.330474	0.0545391	0.378286	-1.9184	2.12411	FZD2;ADORA2B
regulation of neuron differentiation (GO:0045664)	0.0683133	0.333953	0.0835351	0.380013	-1.93098	2.11782	SEMA7A;TGIF2;MAP1B;GDPD5
single organismal cell-cell adhesion (GO:0016337)	0.0602922	0.333953	0.071847	0.380013	-1.91629	2.1017	PTPRU;GCNT1;TYRO3
regulation of cell morphogenesis involved in differentiation (GO:0010769)	0.0685202	0.333953	0.0813424	0.380013	-1.90881	2.09349	CRB2;SEMA7A;MAP1B
organ morphogenesis (GO:0009887)	0.0683133	0.333953	0.0835351	0.380013	-1.90532	2.08966	GCNT1;IGF2;PHLDA2;PALB2
regulation of glucose metabolic process (GO:0010906)	0.0497712	0.330474	0.0576926	0.378286	-1.88527	2.08742	IGF2;PHLDA2
chromosome segregation (GO:0007059)	0.0451305	0.330474	0.0524723	0.378286	-1.84428	2.04204	SETDB2;SKA1
mitotic nuclear division (GO:0007067)	0.0633983	0.333953	0.0754362	0.380013	-1.85148	2.03062	TPX2;SETDB2;SKA1
positive regulation of mitotic cell cycle (GO:0045931)	0.0585345	0.333953	0.0675198	0.380013	-1.83162	2.00884	IGF2;CDC7
establishment or maintenance of cell polarity (GO:0007163)	0.0555569	0.330474	0.0641848	0.380013	-1.80682	2.00056	CRB2;MAP1B

## Sheet: GO Waltest + Walpla +Eupla
GO analysis of genes shared between the tammar placenta, eutherian placenta, and tammar testis (589 genes)
Term	P-value	Adjusted P-value	Old P-value	Old Adjusted P-value	Z-score	Combined Score	Genes
nucleotide-sugar biosynthetic process (GO:0009226)	7.26484e-05	0.0980384	0.00036918	0.356606	-2.71464	6.30448	GMPPB;GMDS;SLC35D1;GMPPA;UAP1
nuclear-transcribed mRNA catabolic process, deadenylation-dependent decay (GO:0000288)	0.000148656	0.0980384	0.000540721	0.356606	-2.23332	5.18665	EDC4;EXOSC4;CNOT3;EIF4A3;CNOT10;EXOSC2;PATL1;EIF4G1
protein N-linked glycosylation via asparagine (GO:0018279)	0.000120526	0.0980384	0.000460105	0.356606	-2.21421	5.14228	GMPPB;MCFD2;RPN1;GMPPA;EDEM2;MAN1C1;MLEC;DOLK;UAP1;MGAT2;UGGT1
peptidyl-asparagine modification (GO:0018196)	0.000132393	0.0980384	0.000498381	0.356606	-2.21316	5.13984	GMPPB;MCFD2;RPN1;GMPPA;EDEM2;MAN1C1;MLEC;DOLK;UAP1;MGAT2;UGGT1
nucleotide-sugar metabolic process (GO:0009225)	0.000249853	0.109852	0.000859903	0.378071	-2.44426	5.39844	GMPPB;GMDS;SLC35D1;GMPPA;UAP1;UGGT1
protein N-linked glycosylation (GO:0006487)	0.000246737	0.109852	0.000848008	0.378071	-2.19562	4.84929	GMPPB;MCFD2;RPN1;GMPPA;EDEM2;MAN1C1;MLEC;DOLK;UAP1;MGAT2;UGGT1
post-translational protein modification (GO:0043687)	0.000540508	0.203694	0.0018494	0.592741	-2.21616	3.52622	MCFD2;ICMT;GALNT2;RPN1;GCNT1;EDEM2;UAP1;DOLK;GMPPB;B3GNT5;GMPPA;B3GNT3;MAN1C1;MLEC;MGAT2;UGGT1
endosome organization (GO:0007032)	0.00102707	0.236156	0.0027641	0.592741	-2.81787	4.06693	VPS18;RAB5B;RCC2;PIK3C3;SNX33
chromatin modification (GO:0016568)	0.000927596	0.236156	0.00371169	0.592741	-2.38198	3.43783	KDM5A;KDM5B;PHF20;CHD9;HDAC11;CHD6;CTCF;CHD3;CDC73;PPM1F;CABIN1;RPS6KA5;EP300;PCGF1;PIM3;METTL8;KDM4B;PRMT7;USP3;SETDB2;SETD1A;SIRT7;ASH1L;RNF40;TADA3;CENPO;PHF19
ncRNA metabolic process (GO:0034660)	0.000900738	0.236156	0.00320984	0.592741	-2.31676	3.34369	DARS;NSUN5;DDX1;NOP2;EIF4A3;RPP40;TRPT1;NOC4L;IMP4;DICER1;SNUPN;GTF2H5;NOL6;EXOSC4;QARS;PPA2;GARS;IARS;VARS2;DUS3L;EXOSC2
ribonucleoprotein complex assembly (GO:0022618)	0.000797161	0.236156	0.00237483	0.592741	-2.24806	3.24455	EIF3M;PRPF6;PRMT7;SFSWAP;DDX1;BMS1;DICER1;SLU7;PATL1;SNUPN;RBM5;EIF3B
ribonucleoprotein complex subunit organization (GO:0071826)	0.00122928	0.236156	0.00345755	0.592741	-2.23839	3.23059	EIF3M;PRPF6;PRMT7;SFSWAP;DDX1;BMS1;DICER1;SLU7;PATL1;SNUPN;RBM5;EIF3B
cofactor biosynthetic process (GO:0051188)	0.00134281	0.236156	0.00365265	0.592741	-2.2121	3.19265	SLC25A1;SLC25A38;PDXK;PANK3;MTHFD1;COX15;ELOVL5;PNPO;PPCDC;COX10;GPHN
establishment of protein localization to membrane (GO:0090150)	0.00129426	0.236156	0.00395118	0.592741	-2.18985	3.16054	PEX16;ICMT;RPL32;WRB;RPN1;RFTN1;ANK2;TSPAN33;TOMM22;TSPAN15;TSPAN14;RPS15A;PACS1;RAB3GAP1;OPTN;SEC63
hypotonic response (GO:0006971)	0.00127403	0.236156	0.00399908	0.592741	-1.96927	2.84218	CAB39;OXSR1;MYLK
regulation of cell cycle checkpoint (GO:1901976)	0.00143933	0.237309	0.00363144	0.592741	-2.29417	3.29991	CUL4A;RINT1;TPR;THOC5;CDK5RAP2
gene expression (GO:0010467)	0.00162791	0.252614	0.00681944	0.592741	-2.30015	3.16476	GTF3C1;SF3B4;SF3B5;RPL32;GTF2B;EIF4A3;RPN1;EDC4;EXOSC4;RPS15A;PSMF1;EIF2B1;VARS2;EXOSC2;RBM5;NUP214;EIF5B;DARS;CNOT10;DICER1;GTF2F1;PATL1;SNUPN;PRPF6;PPA2;QARS;CNOT3;GARS;ETF1;IARS;TNRC6A;TNRC6B;EIF3B;EIF4G1
ribosome biogenesis (GO:0042254)	0.00298853	0.268687	0.00662609	0.592741	-2.38347	3.13238	LSG1;ISG20L2;NOC4L;GNL2;RSL24D1
organophosphate biosynthetic process (GO:0090407)	0.00264897	0.268687	0.00866313	0.592741	-2.3773	3.12427	PLA2G4F;PDXK;PANK3;SLC26A1;SLC35D1;NPR2;LPCAT1;DOLK;UAP1;ATP5G3;GPHN;PPCDC;PISD;GMPPB;HADHA;GMDS;MTHFD1;LPCAT4;GMPPA;PNPO;PIK3C3;GARS;CEPT1;FADS1
histone modification (GO:0016570)	0.00279213	0.268687	0.00804742	0.592741	-2.33843	3.07319	KDM5B;PRMT7;PHF20;USP3;SETDB2;HDAC11;SETD1A;SIRT7;ASH1L;CDC73;RNF40;PPM1F;RPS6KA5;TADA3;PCGF1;EP300;PIM3;METTL8
covalent chromatin modification (GO:0016569)	0.00311115	0.268687	0.00883966	0.592741	-2.3325	3.06539	KDM5B;PRMT7;PHF20;USP3;SETDB2;HDAC11;SETD1A;SIRT7;ASH1L;CDC73;RNF40;PPM1F;RPS6KA5;TADA3;PCGF1;EP300;PIM3;METTL8
negative regulation of purine nucleotide catabolic process (GO:0033122)	0.00226983	0.268687	0.00527498	0.592741	-2.31881	3.04741	PXK;RCC2;PPIF;SH3BP4;AMOT
macromolecule glycosylation (GO:0043413)	0.0022257	0.268687	0.00647026	0.592741	-2.30808	3.0333	MCFD2;TIPARP;GALNT2;GCNT1;RPN1;EDEM2;PARP16;DOLK;UAP1;GMPPB;B3GNT5;GMPPA;B3GNT3;MAN1C1;MLEC;MGAT2;UGGT1
negative regulation of nucleotide catabolic process (GO:0030812)	0.00261131	0.268687	0.00592347	0.592741	-2.307	3.03188	PXK;RCC2;PPIF;SH3BP4;AMOT
protein glycosylation (GO:0006486)	0.0022257	0.268687	0.00647026	0.592741	-2.30549	3.0299	MCFD2;TIPARP;GALNT2;GCNT1;RPN1;EDEM2;PARP16;DOLK;UAP1;GMPPB;B3GNT5;GMPPA;B3GNT3;MAN1C1;MLEC;MGAT2;UGGT1
focal adhesion assembly (GO:0048041)	0.00422243	0.268687	0.00893177	0.592741	-2.30049	3.02332	RCC2;ACTN1;ARHGAP6;FERMT2
cell-substrate adherens junction assembly (GO:0007045)	0.00422243	0.268687	0.00893177	0.592741	-2.2928	3.01322	ACTN1;RCC2;ARHGAP6;FERMT2
glycosylation (GO:0070085)	0.00314599	0.268687	0.00874025	0.592741	-2.2812	2.99797	MCFD2;TIPARP;GALNT2;GCNT1;RPN1;EDEM2;PARP16;DOLK;UAP1;GMPPB;B3GNT5;GMPPA;B3GNT3;MAN1C1;MLEC;MGAT2;UGGT1
GDP-mannose metabolic process (GO:0019673)	0.00186935	0.268687	0.00521106	0.592741	-2.2575	2.96683	GMPPB;GMDS;GMPPA
cofactor metabolic process (GO:0051186)	0.00381238	0.268687	0.0101112	0.592741	-2.24171	2.94608	SLC25A1;PDXK;PANK3;MTRR;HIBADH;ELOVL5;COX15;GPHN;PPCDC;THTPA;SLC25A38;MTHFD1;PNPO;BLVRB;ALDOB;COX10
negative regulation of nucleoside metabolic process (GO:0045978)	0.00340353	0.268687	0.00738505	0.592741	-2.20841	2.90231	PXK;RCC2;PPIF;SH3BP4;AMOT
sulfur amino acid metabolic process (GO:0000096)	0.00195102	0.268687	0.00463619	0.592741	-2.18997	2.87807	MTRR;MTHFD1;PCYOX1L;EIF2B1;SUOX;CSAD
regulation of Rab GTPase activity (GO:0032313)	0.00439803	0.268687	0.00958285	0.592741	-2.17774	2.862	DENND4B;SGSM3;DENND4C;TBC1D2B;RAB3IL1;SBF2;TBC1D22A;RAB3GAP1
positive regulation of Rab GTPase activity (GO:0032851)	0.00439803	0.268687	0.00958285	0.592741	-2.17479	2.85813	DENND4B;SGSM3;DENND4C;TBC1D2B;RAB3IL1;SBF2;TBC1D22A;RAB3GAP1
cellular carbohydrate metabolic process (GO:0044262)	0.00362543	0.268687	0.00885976	0.592741	-2.174	2.85709	PYGB;GNPTG;PFKFB4;PPIP5K1;PPIP5K2;PPP1R3B;B3GNT5;IMPAD1;IDH2;SORD;PHKB;RBKS
tRNA aminoacylation for protein translation (GO:0006418)	0.00303394	0.268687	0.00673279	0.592741	-2.15048	2.82618	DARS;PPA2;QARS;GARS;IARS;VARS2
sulfur amino acid catabolic process (GO:0000098)	0.00458336	0.268687	0.0100622	0.592741	-2.12243	2.78931	PCYOX1L;CSAD;SUOX
inositol metabolic process (GO:0006020)	0.00458336	0.268687	0.0100622	0.592741	-2.11958	2.78557	PPIP5K1;PPIP5K2;IMPAD1
tRNA aminoacylation (GO:0043039)	0.00410166	0.268687	0.00870343	0.592741	-2.09624	2.7549	DARS;PPA2;QARS;GARS;IARS;VARS2
amino acid activation (GO:0043038)	0.00410166	0.268687	0.00870343	0.592741	-2.09344	2.75122	DARS;PPA2;QARS;GARS;IARS;VARS2
fructose metabolic process (GO:0006000)	0.00351383	0.268687	0.00823581	0.592741	-2.06077	2.70829	PFKFB4;SORD;ALDOB
regulation of DNA damage checkpoint (GO:2000001)	0.00458336	0.268687	0.0100622	0.592741	-2.02272	2.65828	CUL4A;RINT1;THOC5
regulation of translational initiation (GO:0006446)	0.00321201	0.268687	0.00716586	0.592741	-2.00771	2.63856	EIF5B;EIF3M;DDX1;TPR;EIF2B1;EIF3B;EIF4G1
regulation of RNA export from nucleus (GO:0046831)	0.00261233	0.268687	0.00662082	0.592741	-1.99418	2.62077	TPR;NUP153;THOC5
regulation of nucleobase-containing compound transport (GO:0032239)	0.00458336	0.268687	0.0100622	0.592741	-1.98761	2.61214	TPR;NUP153;THOC5
positive regulation of GTPase activity (GO:0043547)	0.00470699	0.269935	0.0144622	0.748062	-2.29571	3.0064	DOCK5;ARHGAP18;ARHGAP6;ARHGAP22;PREX1;ARHGDIA;PSD4;EIF2B1;SBF2;TBC1D22A;AGFG2;PLEKHG3;ANKRD27;DENND4B;DENND4C;ARAP2;ARHGAP29;TBC1D2B;RAB3IL1;ARHGAP26;ACAP3;SGSM3;SMAP2;RAB3GAP1;ARHGEF6
positive regulation of GTP catabolic process (GO:0033126)	0.00483079	0.270495	0.0147876	0.750185	-2.29495	3.00065	DOCK5;ARHGAP18;ARHGAP6;ARHGAP22;PREX1;ARHGDIA;PSD4;EIF2B1;SBF2;TBC1D22A;AGFG2;PLEKHG3;ANKRD27;DENND4B;DENND4C;ARAP2;ARHGAP29;TBC1D2B;RAB3IL1;ARHGAP26;ACAP3;SGSM3;SMAP2;RAB3GAP1;ARHGEF6
actin filament organization (GO:0007015)	0.00492182	0.270495	0.0113055	0.632996	-2.19343	2.86792	PREX1;ACTR2;DIAPH2;WIPF1;ACTN1;KPTN;PPP1R9A;ARHGAP6;MYLK;TTC17;PPP1R9B
actin filament polymerization (GO:0030041)	0.00575841	0.295718	0.0115177	0.632996	-2.39618	2.91938	PREX1;DIAPH2;ARHGAP6;TTC17
nuclear-transcribed mRNA poly(A) tail shortening (GO:0000289)	0.00575841	0.295718	0.0115177	0.632996	-2.35263	2.86632	CNOT3;EIF4A3;CNOT10;EIF4G1
posttranscriptional regulation of gene expression (GO:0010608)	0.00566744	0.295718	0.0163596	0.752172	-2.34669	2.85909	EIF5B;DDX1;USP3;EIF4A3;ANK2;CNOT10;DICER1;CDC73;METTL14;EIF3M;CNOT3;TPR;TADA3;ETF1;IARS;PIM2;VARS2;EIF2B1;FBXO7;TNRC6A;TNRC6B;EIF3B;EIF4G1
establishment of epithelial cell polarity (GO:0090162)	0.00582916	0.295718	0.0121049	0.651687	-2.11638	2.57849	PTK7;FBF1;FRMD4B
actin polymerization or depolymerization (GO:0008154)	0.00680123	0.338522	0.0132407	0.698579	-2.19139	2.37364	PREX1;DIAPH2;WIPF1;ARHGAP6;TTC17

## Sheet: GO Walmg + EuPla
GO analysis of genes shared between the tammar mammary gland and the eutherian placenta (108 genes)
Term	P-value	Adjusted P-value	Z-score	Combined Score	Genes
glycine metabolic process (GO:0006544)	0.000264486	0.0949505	-2.71196	6.38504	DMGDH;AGXT2;BAAT
small molecule catabolic process (GO:0044282)	0.000223279	0.0949505	-2.35879	5.55355	DMGDH;AGXT2;KYNU;AKR1D1;NPL;KMO;SLC27A2;TRERF1
carboxylic acid catabolic process (GO:0046395)	0.000258461	0.0949505	-2.27374	5.3533	DMGDH;AGXT2;KYNU;AKR1D1;NPL;KMO;SLC27A2
organic acid catabolic process (GO:0016054)	0.000258461	0.0949505	-2.27132	5.34759	DMGDH;AGXT2;KYNU;AKR1D1;NPL;KMO;SLC27A2
bile acid biosynthetic process (GO:0006699)	0.000397242	0.114088	-2.71383	5.89115	AKR1D1;BAAT;SLC27A2
cGMP metabolic process (GO:0046068)	0.000566588	0.125618	-2.49281	5.17137	GUCY2C;GUCY1B2;PDE1A
steroid biosynthetic process (GO:0006694)	0.000612342	0.125618	-2.22469	4.61514	AKR1D1;BAAT;TRERF1;SLC27A2;CACNA1H
steroid metabolic process (GO:0008202)	0.000745175	0.133759	-2.28555	4.59788	CUBN;AKR1D1;LEPR;BAAT;TRERF1;SLC27A2;CACNA1H
dicarboxylic acid biosynthetic process (GO:0043650)	0.00271342	0.145686	-2.65376	5.11195	KYNU;KMO
serine family amino acid metabolic process (GO:0009069)	0.00122423	0.145686	-2.46313	4.74473	DMGDH;AGXT2;BAAT
bile acid metabolic process (GO:0008206)	0.00208273	0.145686	-2.37765	4.58007	AKR1D1;BAAT;SLC27A2
regulation of gamma-delta T cell differentiation (GO:0045586)	0.00230503	0.145686	-2.37754	4.57987	PTPRC;NCKAP1L
kynurenine metabolic process (GO:0070189)	0.00230503	0.145686	-2.37127	4.56779	KYNU;KMO
indolalkylamine catabolic process (GO:0046218)	0.00271342	0.145686	-2.34346	4.51421	KYNU;KMO
leukocyte differentiation (GO:0002521)	0.000961846	0.145686	-2.33241	4.49292	CSF1R;ITK;HHEX;PTPRC;ITGA4;TREM2;NHEJ1
B cell receptor signaling pathway (GO:0050853)	0.00132971	0.145686	-2.33084	4.4899	PTPRC;KLHL6;NCKAP1L
organic hydroxy compound metabolic process (GO:1901615)	0.00264748	0.145686	-2.30996	4.44969	DMGDH;CUBN;AKR1D1;LEPR;BAAT;TRERF1;SLC27A2;SGPP2;CACNA1H
tryptophan catabolic process (GO:0006569)	0.00271342	0.145686	-2.30898	4.4478	KYNU;KMO
positive regulation of wound healing (GO:0090303)	0.00238191	0.145686	-2.27988	4.39174	PLEK;CAPN3;HPSE
positive regulation of gamma-delta T cell activation (GO:0046645)	0.00192845	0.145686	-2.27708	4.38635	PTPRC;NCKAP1L
indole-containing compound catabolic process (GO:0042436)	0.00271342	0.145686	-2.25315	4.34025	KYNU;KMO
sterol catabolic process (GO:0016127)	0.00271342	0.145686	-2.23241	4.3003	AKR1D1;TRERF1
thrombin receptor signaling pathway (GO:0070493)	0.00192845	0.145686	-2.16721	4.1747	HPGD;PLEK
B cell differentiation (GO:0030183)	0.00168093	0.145686	-2.16299	4.16657	HHEX;PTPRC;ITGA4;NHEJ1
cholesterol catabolic process (GO:0006707)	0.00271342	0.145686	-2.15091	4.1433	AKR1D1;TRERF1
alpha-amino acid catabolic process (GO:1901606)	0.00273922	0.145686	-2.1268	4.09687	DMGDH;AGXT2;KYNU;KMO
adaptive immune response (GO:0002250)	0.00263712	0.145686	-2.12647	4.09624	ITK;KLHL6;IL18;MYO1G
regulation of gamma-delta T cell activation (GO:0046643)	0.00315322	0.156139	-2.45962	4.56754	PTPRC;NCKAP1L
forebrain morphogenesis (GO:0048853)	0.00315322	0.156139	-2.29537	4.26253	HHEX;SLIT1
tryptophan metabolic process (GO:0006568)	0.00362403	0.163028	-2.39582	4.34562	KYNU;KMO
embryonic morphogenesis (GO:0048598)	0.00343424	0.163028	-2.36028	4.28115	HHEX;COL2A1;SALL1;ATP8A2;KCNQ4;DKK1;TBX4;CCDC40
positive regulation of alpha-beta T cell activation (GO:0046635)	0.00363295	0.163028	-2.12314	3.85101	PTPRC;IL18;NCKAP1L
positive regulation of alpha-beta T cell proliferation (GO:0046641)	0.00521881	0.16646	-2.48645	4.45822	PTPRC;IL18
amine catabolic process (GO:0009310)	0.00521881	0.16646	-2.47455	4.43687	KYNU;KMO
cellular biogenic amine catabolic process (GO:0042402)	0.00521881	0.16646	-2.45657	4.40463	KYNU;KMO
NAD biosynthetic process (GO:0009435)	0.00580991	0.16646	-2.38162	4.27025	KYNU;KMO
cortical actin cytoskeleton organization (GO:0030866)	0.00707918	0.16646	-2.33332	4.18364	PLEK;NCKAP1L
indolalkylamine metabolic process (GO:0006586)	0.00643016	0.16646	-2.33036	4.17834	KYNU;KMO
phospholipid translocation (GO:0045332)	0.00643016	0.16646	-2.32341	4.16588	ATP8A2;ABCA4
lipid translocation (GO:0034204)	0.00643016	0.16646	-2.31545	4.1516	ATP8A2;ABCA4
pyridine nucleotide biosynthetic process (GO:0019363)	0.00775661	0.16646	-2.31514	4.15105	KYNU;KMO
ruffle organization (GO:0031529)	0.00846208	0.16646	-2.31505	4.15089	CSF1R;PLEK
cortical cytoskeleton organization (GO:0030865)	0.00846208	0.16646	-2.30442	4.13183	PLEK;NCKAP1L
epithelial tube branching involved in lung morphogenesis (GO:0060441)	0.00775661	0.16646	-2.30009	4.12406	HHEX;HHIP
nicotinamide nucleotide biosynthetic process (GO:0019359)	0.00775661	0.16646	-2.29733	4.11913	KYNU;KMO
T cell migration (GO:0072678)	0.00412549	0.16646	-2.29338	4.11203	ITGA4;MYO1G
cGMP biosynthetic process (GO:0006182)	0.00521881	0.16646	-2.27541	4.07981	GUCY2C;GUCY1B2
alcohol metabolic process (GO:0006066)	0.00508	0.16646	-2.25813	4.04884	DMGDH;CUBN;AKR1D1;LEPR;TRERF1;SGPP2;CACNA1H
positive regulation of calcium ion-dependent exocytosis (GO:0045956)	0.00465721	0.16646	-2.25534	4.04384	TMEM27;CACNA1H
tissue morphogenesis (GO:0048729)	0.00665448	0.16646	-2.24764	4.03002	CSF1R;HHEX;SALL1;HHIP;TNNI1;TBX4;CCDC40
carboxylic acid biosynthetic process (GO:0046394)	0.00682382	0.16646	-2.23234	4.00259	AGXT2;KYNU;AKR1D1;KMO;BAAT;SLC27A2
organic acid biosynthetic process (GO:0016053)	0.00682382	0.16646	-2.22968	3.99782	AGXT2;KYNU;AKR1D1;KMO;BAAT;SLC27A2
C21-steroid hormone metabolic process (GO:0008207)	0.00846208	0.16646	-2.22521	3.9898	AKR1D1;CACNA1H
aromatic amino acid family catabolic process (GO:0009074)	0.00707918	0.16646	-2.182	3.91232	KYNU;KMO
regulation of interleukin-17 production (GO:0032660)	0.00775661	0.16646	-2.17927	3.90743	IL18;NCKAP1L
lymphocyte differentiation (GO:0030098)	0.00441189	0.16646	-2.17904	3.90702	ITK;HHEX;PTPRC;ITGA4;NHEJ1
regulation of alpha-beta T cell proliferation (GO:0046640)	0.00846208	0.16646	-2.16195	3.87638	PTPRC;IL18
regulation of muscle cell differentiation (GO:0051147)	0.00719698	0.16646	-2.14143	3.83959	PRDM6;CAPN3;DKK1;MYLK3
regulation of B cell differentiation (GO:0045577)	0.00846208	0.16646	-2.12206	3.80486	PTPRC;NCKAP1L
cholesterol metabolic process (GO:0008203)	0.00461117	0.16646	-2.11716	3.79608	CUBN;AKR1D1;LEPR;TRERF1
skeletal muscle contraction (GO:0003009)	0.00846208	0.16646	-2.09764	3.76107	ATP8A2;TNNT3
antigen receptor-mediated signaling pathway (GO:0050851)	0.00823519	0.16646	-2.0959	3.75796	ITK;PTPRC;KLHL6;NCKAP1L
cellular amino acid catabolic process (GO:0009063)	0.00624929	0.16646	-2.0915	3.75007	DMGDH;AGXT2;KYNU;KMO
nucleus localization (GO:0051647)	0.00846208	0.16646	-2.08989	3.74718	HHEX;SLIT1
cellular ketone metabolic process (GO:0042180)	0.00628999	0.16646	-2.08482	3.73809	KYNU;KMO;CACNA1H
sterol metabolic process (GO:0016125)	0.00661773	0.16646	-2.08264	3.73417	CUBN;AKR1D1;LEPR;TRERF1
regulation of amino acid transport (GO:0051955)	0.00775661	0.16646	-2.07082	3.71298	IL1RN;TMEM27
adaptive immune response based on somatic recombination of immune receptors built from immunoglobulin superfamily domains (GO:0002460)	0.00574085	0.16646	-2.023	3.62725	KLHL6;IL18;MYO1G
B cell activation (GO:0042113)	0.00845399	0.16646	-2.01027	3.60441	HHEX;PTPRC;ITGA4;NHEJ1
regulation of alpha-beta T cell activation (GO:0046634)	0.00747972	0.16646	-2.00881	3.6018	PTPRC;IL18;NCKAP1L
cyclic nucleotide metabolic process (GO:0009187)	0.00601165	0.16646	-1.96672	3.52634	GUCY2C;GUCY1B2;PDE1A
inner ear morphogenesis (GO:0042472)	0.00657592	0.16646	-1.9665	3.52594	COL2A1;ATP8A2;KCNQ4
digestion (GO:0007586)	0.00845356	0.16646	-1.96221	3.51824	FABP2;AKR1D1;PGC
positive regulation of response to wounding (GO:1903036)	0.00890297	0.172766	-2.08826	3.66661	PLEK;IL18;CAPN3;HPSE
myofibril assembly (GO:0030239)	0.00919525	0.173742	-2.09279	3.66276	CAPN3;MYLK3
heterotypic cell-cell adhesion (GO:0034113)	0.00919525	0.173742	-1.97369	3.45432	PTPRC;ITGA4
morphogenesis of an epithelium (GO:0002009)	0.0100453	0.182596	-2.1578	3.6693	CSF1R;HHEX;SALL1;HHIP;TBX4;CCDC40
steroid catabolic process (GO:0006706)	0.00995575	0.182596	-2.08543	3.54624	AKR1D1;TRERF1
benzene-containing compound metabolic process (GO:0042537)	0.00995575	0.182596	-2.06999	3.51999	KYNU;KMO
pyridine-containing compound biosynthetic process (GO:0072525)	0.0107432	0.183477	-2.19861	3.72811	KYNU;KMO
small molecule biosynthetic process (GO:0044283)	0.0108604	0.183477	-2.1713	3.6818	AGXT2;KYNU;AKR1D1;KMO;BAAT;SLC27A2;CACNA1H
alpha-amino acid metabolic process (GO:1901605)	0.0104292	0.183477	-2.08707	3.53898	DMGDH;AGXT2;KYNU;KMO;BAAT
positive regulation of hemostasis (GO:1900048)	0.0107432	0.183477	-1.98768	3.37044	PLEK;HPSE
positive regulation of blood coagulation (GO:0030194)	0.0107432	0.183477	-1.98027	3.35789	PLEK;HPSE
regulation of actin cytoskeleton reorganization (GO:2000249)	0.0107432	0.183477	-1.96351	3.32945	CSF1R;HCLS1
actin filament-based process (GO:0030029)	0.0111605	0.186354	-2.11963	3.5612	TNNT3;PLEK;TNNI1;CAPN3;NCKAP1L;MYLK3
response to salt stress (GO:0009651)	0.0115574	0.186476	-2.21358	3.71761	CAPN3;KMO
lymphocyte activation (GO:0046649)	0.0113267	0.186476	-2.1129	3.54852	ITK;HHEX;PTPRC;ITGA4;IL18;NHEJ1
pancreas development (GO:0031016)	0.0115574	0.186476	-2.0235	3.39837	HHEX;MEIS2
positive regulation of cytoskeleton organization (GO:0051495)	0.0119256	0.190279	-2.05715	3.41335	PLEK;HCLS1;NCKAP1L;MYLK3
indole-containing compound metabolic process (GO:0042430)	0.0123978	0.193514	-2.09433	3.43975	KYNU;KMO
positive regulation of coagulation (GO:0050820)	0.0123978	0.193514	-1.91198	3.14026	PLEK;HPSE
sarcomere organization (GO:0045214)	0.0132642	0.202632	-2.05244	3.27644	CAPN3;MYLK3
eating behavior (GO:0042755)	0.0132642	0.202632	-1.977	3.15602	UCHL1;ATP8A2
developmental growth involved in morphogenesis (GO:0060560)	0.0135083	0.204189	-1.94604	3.09169	SALL1;BNC2;SLIT1
aromatic amino acid family metabolic process (GO:0009072)	0.0141562	0.207432	-2.0334	3.19845	KYNU;KMO
negative regulation of smoothened signaling pathway (GO:0045879)	0.0141562	0.207432	-1.92454	3.02722	SALL1;HHIP
lymphocyte migration (GO:0072676)	0.0141562	0.207432	-1.92025	3.02046	ITGA4;MYO1G
NAD metabolic process (GO:0019674)	0.0150735	0.214312	-2.05196	3.16067	KYNU;KMO
regulation of fibroblast growth factor receptor signaling pathway (GO:0040036)	0.0150735	0.214312	-1.91932	2.95638	HHIP;PRDM14
monocarboxylic acid catabolic process (GO:0072329)	0.0148721	0.214312	-1.88467	2.903	AGXT2;AKR1D1;SLC27A2
positive regulation of T cell proliferation (GO:0042102)	0.0153434	0.216011	-1.89373	2.902	PTPRC;IL18;NCKAP1L
regulation of striated muscle cell differentiation (GO:0051153)	0.0163111	0.223074	-2.01219	3.0188	CAPN3;DKK1;MYLK3
regulation of membrane lipid distribution (GO:0097035)	0.0160157	0.223074	-1.96311	2.94517	ATP8A2;ABCA4
regulation of anion transport (GO:0044070)	0.0163111	0.223074	-1.93295	2.89991	TMEM27;IL1RN;ATP8A2
regulation of actin cytoskeleton organization (GO:0032956)	0.0165681	0.22445	-2.14069	3.19841	CSF1R;PLEK;HCLS1;NCKAP1L;MYLK3
regulation of gastrulation (GO:0010470)	0.0169826	0.227915	-2.06435	3.05272	IL1RN;DKK1
regulation of protein complex assembly (GO:0043254)	0.0176454	0.234618	-2.20836	3.20168	TMEM27;PLEK;HCLS1;NCKAP1L;DKK1
negative regulation of cytokine-mediated signaling pathway (GO:0001960)	0.0179737	0.236791	-1.98479	2.85925	IL1RN;PTPRC
developmental growth (GO:0048589)	0.0186596	0.243593	-2.02941	2.86605	IGFBP1;SALL1;BNC2;SLIT1
cyclic purine nucleotide metabolic process (GO:0052652)	0.0189888	0.245657	-2.00388	2.81308	GUCY2C;GUCY1B2
organic hydroxy compound biosynthetic process (GO:1901617)	0.0197799	0.252277	-2.00877	2.76654	AKR1D1;BAAT;SLC27A2;CACNA1H
cyclic nucleotide biosynthetic process (GO:0009190)	0.0200276	0.252277	-2.00863	2.76633	GUCY2C;GUCY1B2
regulation of calcium ion-dependent exocytosis (GO:0017158)	0.0200276	0.252277	-1.87145	2.57742	TMEM27;CACNA1H
macromolecule methylation (GO:0043414)	0.020941	0.261489	-2.07258	2.78008	PRDM6;PRDM14;TDRD5;TRMT61B
regulation of actin filament-based process (GO:0032970)	0.0214651	0.263166	-2.12961	2.84296	CSF1R;PLEK;HCLS1;NCKAP1L;MYLK3
negative regulation of cellular carbohydrate metabolic process (GO:0010677)	0.0221748	0.263166	-1.95432	2.60897	PLEK;LEPR
negative regulation of response to cytokine stimulus (GO:0060761)	0.0221748	0.263166	-1.93061	2.57732	IL1RN;PTPRC
positive regulation of transcription factor import into nucleus (GO:0042993)	0.0221748	0.263166	-1.92073	2.56412	IL18;HCLS1
regulation of cytokine-mediated signaling pathway (GO:0001959)	0.021656	0.263166	-1.88117	2.5113	IL1RN;PTPRC;TREM2
positive regulation of B cell proliferation (GO:0030890)	0.0221748	0.263166	-1.8439	2.46156	PTPRC;NCKAP1L
T cell differentiation (GO:0030217)	0.0228266	0.26868	-1.88034	2.47121	ITK;PTPRC;NHEJ1
muscle filament sliding (GO:0030049)	0.0244129	0.280455	-1.87461	2.38326	TNNT3;TNNI1
actin-myosin filament sliding (GO:0033275)	0.0244129	0.280455	-1.86903	2.37617	TNNT3;TNNI1
regulation of calcium-mediated signaling (GO:0050848)	0.0244129	0.280455	-1.8233	2.31804	PLEK;TREM2
methylation (GO:0032259)	0.0254385	0.283176	-2.16578	2.73253	DMGDH;PRDM6;PRDM14;TDRD5;TRMT61B
limb morphogenesis (GO:0035108)	0.0252697	0.283176	-1.90661	2.40554	SALL1;TBX4;DKK1
appendage morphogenesis (GO:0035107)	0.0252697	0.283176	-1.9038	2.40199	SALL1;TBX4;DKK1
regulation of response to cytokine stimulus (GO:0060759)	0.0252697	0.283176	-1.86782	2.3566	IL1RN;PTPRC;TREM2
positive regulation of cell activation (GO:0050867)	0.026501	0.288745	-2.10919	2.62006	PTPRC;PLEK;IL18;CAPN3;NCKAP1L
monocarboxylic acid metabolic process (GO:0032787)	0.0263759	0.288745	-2.03467	2.52749	HPGD;AGXT2;KYNU;AKR1D1;BAAT;KMO;SLC27A2
sensory organ development (GO:0007423)	0.0265421	0.288745	-1.92614	2.39267	COL2A1;BNC2;MEIS2
detection of visible light (GO:0009584)	0.027191	0.293581	-1.85415	2.27245	ATP8A2;ABCA4;PDE6C
leukocyte activation (GO:0045321)	0.0275011	0.294713	-2.0393	2.49152	ITK;HHEX;PTPRC;ITGA4;IL18;NHEJ1
negative regulation of muscle cell differentiation (GO:0051148)	0.027935	0.297145	-1.85304	2.24873	PRDM6;DKK1
skeletal system morphogenesis (GO:0048705)	0.0285142	0.298878	-1.80151	2.17571	COL2A1;HHIP;TBX4
muscle organ development (GO:0007517)	0.0285142	0.298878	-1.78153	2.15158	CAPN3;CACNA1H;KY
regulation of wound healing (GO:0061041)	0.0291884	0.303729	-1.85761	2.21356	PLEK;CAPN3;HPSE
regulation of peptidyl-tyrosine phosphorylation (GO:0050730)	0.029749	0.307335	-1.99189	2.35007	CSF1R;PTPRC;HCLS1;TREM2
negative regulation of carbohydrate metabolic process (GO:0045912)	0.0303895	0.309066	-1.82515	2.14309	PLEK;LEPR
muscle structure development (GO:0061061)	0.0305623	0.309066	-1.76935	2.07757	CAPN3;CACNA1H;KY
regulation of organic acid transport (GO:0032890)	0.0303895	0.309066	-1.76429	2.07163	TMEM27;IL1RN
membrane docking (GO:0022406)	0.0329265	0.330646	-1.6838	1.86347	PEX5L;PLEK
positive regulation of tyrosine phosphorylation of STAT protein (GO:0042531)	0.0342251	0.334335	-1.80047	1.97261	CSF1R;HCLS1
actin-mediated cell contraction (GO:0070252)	0.0342251	0.334335	-1.75819	1.92629	TNNT3;TNNI1
leukocyte cell-cell adhesion (GO:0007159)	0.0342251	0.334335	-1.66376	1.82284	PTPRC;ITGA4
proteoglycan metabolic process (GO:0006029)	0.0342251	0.334335	-1.64715	1.80464	COL2A1;HPSE
immune response-activating cell surface receptor signaling pathway (GO:0002429)	0.0495315	0.336743	-3.16041	3.43991	ITK;PTPRC;KLHL6;NCKAP1L;MYO1G
immune response-activating signal transduction (GO:0002757)	0.0535642	0.336743	-2.94806	3.20877	ITK;PTPRC;KLHL6;NCKAP1L;PIK3AP1;MYO1G
immune response-regulating cell surface receptor signaling pathway (GO:0002768)	0.0554763	0.336743	-2.91749	3.1755	ITK;PTPRC;NRG4;KLHL6;NCKAP1L;MYO1G
regulation of homeostatic process (GO:0032844)	0.0444087	0.336743	-2.01586	2.19413	CSF1R;TMEM27;PTPRC;CAPN3;NCKAP1L
nucleotide biosynthetic process (GO:0009165)	0.0398801	0.336743	-1.99153	2.16765	GUCY2C;GUCY1B2;KYNU;KMO
nucleoside phosphate biosynthetic process (GO:1901293)	0.0404616	0.336743	-1.97971	2.15479	GUCY2C;GUCY1B2;KYNU;KMO
positive regulation of organelle organization (GO:0010638)	0.058429	0.336743	-1.95483	2.1277	TMEM27;PLEK;HCLS1;NCKAP1L;MYLK3
cellular amino acid metabolic process (GO:0006520)	0.0450404	0.336743	-1.94824	2.12054	DMGDH;AGXT2;KYNU;SDSL;BAAT;KMO
growth (GO:0040007)	0.0522192	0.336743	-1.94224	2.11401	IGFBP1;HHEX;SALL1;BNC2;SLIT1
anatomical structure homeostasis (GO:0060249)	0.0398801	0.336743	-1.92079	2.09066	CUBN;COL2A1;CAPN3;PRDM14
calcium ion transport (GO:0006816)	0.0440525	0.336743	-1.91845	2.08811	MCOLN3;PTPRC;MCOLN2;CACNA1H
positive regulation of protein complex assembly (GO:0031334)	0.0403076	0.336743	-1.91369	2.08294	TMEM27;PLEK;NCKAP1L
cell morphogenesis (GO:0000902)	0.0376025	0.336743	-1.91011	2.07903	SALL1;ITGA4;PRDM14;DKK1
positive regulation of leukocyte differentiation (GO:1902107)	0.0371595	0.336743	-1.87651	2.04246	PTPRC;HCLS1;NCKAP1L
regulation of actin polymerization or depolymerization (GO:0008064)	0.0403076	0.336743	-1.87149	2.037	PLEK;HCLS1;NCKAP1L
regulation of actin filament length (GO:0030832)	0.0411151	0.336743	-1.8616	2.02624	PLEK;HCLS1;NCKAP1L
positive regulation of lymphocyte proliferation (GO:0050671)	0.0348853	0.336743	-1.85812	2.02244	PTPRC;IL18;NCKAP1L
regulation of lipase activity (GO:0060191)	0.0403076	0.336743	-1.85574	2.01985	ITK;PDE1A;NCKAP1L
positive regulation of mononuclear cell proliferation (GO:0032946)	0.035635	0.336743	-1.85551	2.0196	PTPRC;IL18;NCKAP1L
regulation of cytoskeleton organization (GO:0051493)	0.0644288	0.336743	-1.84575	2.00898	CSF1R;PLEK;HCLS1;NCKAP1L;MYLK3
regulation of T cell proliferation (GO:0042129)	0.0427548	0.336743	-1.84456	2.00769	PTPRC;IL18;NCKAP1L
positive regulation of leukocyte proliferation (GO:0070665)	0.0379341	0.336743	-1.84424	2.00734	PTPRC;IL18;NCKAP1L
regulation of response to wounding (GO:1903034)	0.0625934	0.336743	-1.84129	2.00412	PLEK;IL18;CAPN3;HPSE;PIK3AP1
divalent metal ion transport (GO:0070838)	0.0565716	0.336743	-1.83216	1.99418	MCOLN3;PTPRC;MCOLN2;CACNA1H
positive regulation of homeostatic process (GO:0032846)	0.0469959	0.336743	-1.83069	1.99259	TMEM27;CAPN3;NCKAP1L
negative regulation of phosphate metabolic process (GO:0045936)	0.0624938	0.336743	-1.82785	1.9895	UCHL1;HHEX;PTPRC;PLEK;NCKAP1L;DKK1
negative regulation of phosphorus metabolic process (GO:0010563)	0.0624938	0.336743	-1.82528	1.9867	UCHL1;HHEX;PTPRC;PLEK;NCKAP1L;DKK1
germ cell development (GO:0007281)	0.0395082	0.336743	-1.81857	1.9794	RNF17;PRDM14;TDRD5
cellular amine metabolic process (GO:0044106)	0.0427548	0.336743	-1.79475	1.95347	DMGDH;KYNU;KMO
cellular biogenic amine metabolic process (GO:0006576)	0.0427548	0.336743	-1.78935	1.9476	DMGDH;KYNU;KMO
detection of light stimulus (GO:0009583)	0.0395082	0.336743	-1.78005	1.93748	ATP8A2;ABCA4;PDE6C
tissue homeostasis (GO:0001894)	0.0461316	0.336743	-1.77371	1.93057	CUBN;COL2A1;PRDM14
amine metabolic process (GO:0009308)	0.0505331	0.336743	-1.76242	1.91828	DMGDH;KYNU;KMO
divalent inorganic cation transport (GO:0072511)	0.0594282	0.336743	-1.75804	1.91351	MCOLN3;PTPRC;MCOLN2;CACNA1H
positive regulation of peptidyl-tyrosine phosphorylation (GO:0050731)	0.0551323	0.336743	-1.74351	1.8977	CSF1R;HCLS1;TREM2
calcium ion transmembrane transport (GO:0070588)	0.0452753	0.336743	-1.74204	1.8961	MCOLN3;MCOLN2;CACNA1H
phospholipid transport (GO:0015914)	0.0368815	0.336743	-1.73908	1.89288	ATP8A2;ABCA4
nicotinamide nucleotide metabolic process (GO:0046496)	0.0438533	0.336743	-1.7324	1.88561	KYNU;KMO
pyridine nucleotide metabolic process (GO:0019362)	0.0438533	0.336743	-1.72821	1.88105	KYNU;KMO
multicellular organismal development (GO:0007275)	0.0599294	0.336743	-1.71862	1.8706	COLEC11;CSF1R;RNF17;LEPR;TRERF1;TBX4
alcohol catabolic process (GO:0046164)	0.0410092	0.336743	-1.68738	1.83661	AKR1D1;TRERF1
positive regulation of exocytosis (GO:0045921)	0.0382385	0.336743	-1.68229	1.83107	TMEM27;CACNA1H
branching morphogenesis of an epithelial tube (GO:0048754)	0.0570264	0.336743	-1.67819	1.8266	HHEX;SALL1;HHIP
positive regulation of phosphatidylinositol 3-kinase signaling (GO:0014068)	0.0410092	0.336743	-1.66191	1.80889	HCLS1;PIK3AP1
regulation of striated muscle contraction (GO:0006942)	0.0453022	0.336743	-1.6299	1.77404	TNNT3;TNNI1
regulation of tyrosine phosphorylation of STAT protein (GO:0042509)	0.0438533	0.336743	-1.62607	1.76988	CSF1R;HCLS1
positive regulation of JAK-STAT cascade (GO:0046427)	0.0482526	0.336743	-1.6216	1.76501	CSF1R;HCLS1
regulation of tissue remodeling (GO:0034103)	0.0512711	0.336743	-1.62127	1.76465	CSF1R;IL18
cell morphogenesis involved in differentiation (GO:0000904)	0.0628924	0.336743	-1.61218	1.75475	SALL1;ITGA4;DKK1
pyridine-containing compound metabolic process (GO:0072524)	0.0559224	0.336743	-1.61128	1.75377	KYNU;KMO
regulation of B cell proliferation (GO:0030888)	0.0453022	0.336743	-1.59754	1.73882	PTPRC;NCKAP1L
activation of phospholipase C activity (GO:0007202)	0.0528053	0.336743	-1.5694	1.70819	ITK;PDE1A
actomyosin structure organization (GO:0031032)	0.0497534	0.336743	-1.54139	1.67771	CAPN3;MYLK3
positive regulation of B cell activation (GO:0050871)	0.0512711	0.336743	-1.53585	1.67167	PTPRC;NCKAP1L
regulation of skeletal muscle tissue development (GO:0048641)	0.0559224	0.336743	-1.52963	1.66491	CAPN3;DKK1
actin filament-based movement (GO:0030048)	0.0559224	0.336743	-1.52069	1.65517	TNNT3;TNNI1
spermatid development (GO:0007286)	0.0512711	0.336743	-1.49062	1.62245	RNF17;TDRD5
regulation of amine transport (GO:0051952)	0.0543559	0.336743	-1.48544	1.61681	TMEM27;IL1RN
thioester metabolic process (GO:0035383)	0.0543559	0.336743	-1.46554	1.59515	KYNU;BAAT
acyl-CoA metabolic process (GO:0006637)	0.0543559	0.336743	-1.46209	1.59139	KYNU;BAAT
oxidoreduction coenzyme metabolic process (GO:0006733)	0.0623442	0.336743	-1.43669	1.56375	KYNU;KMO
regulation of phosphatidylinositol 3-kinase signaling (GO:0014066)	0.0639873	0.336743	-1.42053	1.54616	HCLS1;PIK3AP1
organic hydroxy compound catabolic process (GO:1901616)	0.0639873	0.336743	-1.40708	1.53152	AKR1D1;TRERF1
positive regulation of T cell differentiation (GO:0045582)	0.0591027	0.336743	-1.39055	1.51353	PTPRC;NCKAP1L
response to osmotic stress (GO:0006970)	0.0607159	0.336743	-1.3831	1.50541	CAPN3;KMO
regulation of smoothened signaling pathway (GO:0008589)	0.0591027	0.336743	-1.35448	1.47426	SALL1;HHIP
limb bud formation (GO:0060174)	0.0647221	0.336743	1.85837	-2.02272	COL2A1
positive regulation of hair follicle development (GO:0051798)	0.0590136	0.336743	1.87286	-2.03848	HPSE
germinal center formation (GO:0002467)	0.0590136	0.336743	1.87499	-2.04081	KLHL6
T-helper 1 type immune response (GO:0042088)	0.0647221	0.336743	1.89466	-2.06222	IL18
mesenchymal to epithelial transition involved in metanephros morphogenesis (GO:0003337)	0.0532706	0.336743	1.92098	-2.09087	SALL1
one-carbon compound transport (GO:0019755)	0.0590136	0.336743	1.93178	-2.10262	SLC14A1
positive regulation of granulocyte macrophage colony-stimulating factor production (GO:0032725)	0.0590136	0.336743	1.9976	-2.17427	IL18
positive thymic T cell selection (GO:0045059)	0.0647221	0.336743	2.01757	-2.19599	PTPRC
negative regulation of smooth muscle cell differentiation (GO:0051151)	0.0532706	0.336743	2.03723	-2.2174	PRDM6
negative regulation of axon extension involved in axon guidance (GO:0048843)	0.0590136	0.336743	2.04937	-2.23061	SLIT1
negative regulation of amino acid transport (GO:0051956)	0.0590136	0.336743	2.06395	-2.24648	IL1RN
interferon-gamma production (GO:0032609)	0.0590136	0.336743	2.09903	-2.28466	ITK
positive regulation of actin filament depolymerization (GO:0030836)	0.0532706	0.336743	2.10351	-2.28954	PLEK
regulation of chemokine-mediated signaling pathway (GO:0070099)	0.0532706	0.336743	2.11015	-2.29677	TREM2
positive regulation of hair cycle (GO:0042635)	0.0590136	0.336743	2.11854	-2.30589	HPSE
negative regulation of gluconeogenesis (GO:0045721)	0.0647221	0.336743	2.13488	-2.32369	LEPR
negative regulation of cell fate specification (GO:0009996)	0.0590136	0.336743	2.14704	-2.33692	DKK1
negative regulation of interleukin-17 production (GO:0032700)	0.0647221	0.336743	2.16519	-2.35667	NCKAP1L
negative regulation of cell killing (GO:0031342)	0.0590136	0.336743	2.17594	-2.36838	PTPRC
regulation of sarcomere organization (GO:0060297)	0.0532706	0.336743	2.19676	-2.39103	MYLK3
hepatocyte differentiation (GO:0070365)	0.0590136	0.336743	2.19822	-2.39263	HHEX
tongue development (GO:0043586)	0.0647221	0.336743	2.19828	-2.39269	BNC2
negative regulation of phosphoprotein phosphatase activity (GO:0032515)	0.0590136	0.336743	2.204	-2.39892	NCKAP1L
regulation of granulocyte macrophage colony-stimulating factor production (GO:0032645)	0.0647221	0.336743	2.20575	-2.40081	IL18
sleep (GO:0030431)	0.0647221	0.336743	2.21093	-2.40646	IL18
positive regulation of amino acid transport (GO:0051957)	0.0590136	0.336743	2.21457	-2.41042	TMEM27
regulation of triglyceride catabolic process (GO:0010896)	0.0647221	0.336743	2.26002	-2.45989	AADAC
retinal cone cell development (GO:0046549)	0.0590136	0.336743	2.2869	-2.48915	PDE6C
regulation of isotype switching to IgG isotypes (GO:0048302)	0.0647221	0.336743	2.29182	-2.4945	PTPRC
neuron projection extension involved in neuron projection guidance (GO:1902284)	0.0532706	0.336743	2.33086	-2.537	SLIT1
regulation of integrin activation (GO:0033623)	0.0590136	0.336743	2.34138	-2.54844	PLEK
axon extension involved in axon guidance (GO:0048846)	0.0532706	0.336743	2.3781	-2.58841	SLIT1
glucocorticoid biosynthetic process (GO:0006704)	0.0647221	0.336743	2.39268	-2.60428	CACNA1H
negative regulation of protein autophosphorylation (GO:0031953)	0.0647221	0.336743	2.39309	-2.60473	PTPRC
negative regulation of leukocyte mediated cytotoxicity (GO:0001911)	0.0590136	0.336743	2.39836	-2.61046	PTPRC
aldehyde catabolic process (GO:0046185)	0.0647221	0.336743	2.41019	-2.62334	AGXT2
regulation of Wnt signaling pathway involved in heart development (GO:0003307)	0.0532706	0.336743	2.41818	-2.63204	DKK1
notochord development (GO:0030903)	0.0647221	0.336743	2.42618	-2.64074	COL2A1
glyoxylate metabolic process (GO:0046487)	0.0532706	0.336743	2.43815	-2.65378	AGXT2
negative regulation of vascular endothelial growth factor receptor signaling pathway (GO:0030948)	0.0532706	0.336743	2.45512	-2.67224	HHEX
outer ear morphogenesis (GO:0042473)	0.0532706	0.336743	2.48548	-2.70528	SALL1
primitive streak formation (GO:0090009)	0.0590136	0.336743	2.49353	-2.71405	HHEX
negative regulation of inclusion body assembly (GO:0090084)	0.0590136	0.336743	2.50404	-2.72549	SACS
negative regulation of transcription by competitive promoter binding (GO:0010944)	0.0647221	0.336743	2.5352	-2.75941	HHEX
positive regulation of granulocyte differentiation (GO:0030854)	0.0647221	0.336743	2.53944	-2.76402	HCLS1
sphingosine metabolic process (GO:0006670)	0.0647221	0.336743	2.54984	-2.77534	SGPP2
regulation of cilium movement (GO:0003352)	0.0590136	0.336743	2.55236	-2.77809	CCDC40
parturition (GO:0007567)	0.0647221	0.336743	2.56335	-2.79004	HPGD
N-acetylneuraminate metabolic process (GO:0006054)	0.0590136	0.336743	2.58732	-2.81614	NPL
regulation of antigen processing and presentation of peptide antigen (GO:0002583)	0.0532706	0.336743	2.59395	-2.82335	TREM2
neurofilament cytoskeleton organization (GO:0060052)	0.0647221	0.336743	2.59982	-2.82974	ATP8A2
histone arginine methylation (GO:0034969)	0.0647221	0.336743	2.62786	-2.86026	PRDM14
poly(A)+ mRNA export from nucleus (GO:0016973)	0.0590136	0.336743	2.62951	-2.86205	HHEX
membrane tubulation (GO:0097320)	0.0647221	0.336743	2.63859	-2.87193	BIN2
auditory receptor cell differentiation (GO:0042491)	0.0590136	0.336743	2.64173	-2.87536	MCOLN3
epithelial cilium movement involved in determination of left/right asymmetry (GO:0060287)	0.0532706	0.336743	2.65907	-2.89423	CCDC40
regulation of chemokine secretion (GO:0090196)	0.0590136	0.336743	2.66105	-2.89639	CSF1R
cell-cell junction maintenance (GO:0045217)	0.0590136	0.336743	2.72808	-2.96934	CSF1R
neuromuscular process controlling posture (GO:0050884)	0.0647221	0.336743	2.75991	-3.00398	ATP8A2
positive regulation of osteoblast proliferation (GO:0033690)	0.0590136	0.336743	2.79101	-3.03784	HPSE
positive regulation of vesicle fusion (GO:0031340)	0.0532706	0.336743	2.81532	-3.0643	TMEM27
positive regulation of chemokine secretion (GO:0090197)	0.0532706	0.336743	2.81984	-3.06921	CSF1R
interkinetic nuclear migration (GO:0022027)	0.0532706	0.336743	2.88221	-3.13711	HHEX
activation of immune response (GO:0002253)	0.0786434	0.339191	-2.48086	2.68229	ITK;PTPRC;KLHL6;NCKAP1L;PIK3AP1;MYO1G
positive regulation of cellular component biogenesis (GO:0044089)	0.0676749	0.339191	-1.74869	1.89067	TMEM27;PLEK;NCKAP1L;MYLK3
axon guidance (GO:0007411)	0.0753992	0.339191	-1.65506	1.78944	COL2A1;PTPRC;SLIT1;TREM2;CACNA1H
neuron projection guidance (GO:0097485)	0.0753992	0.339191	-1.65257	1.78675	COL2A1;PTPRC;SLIT1;TREM2;CACNA1H
negative regulation of protein phosphorylation (GO:0001933)	0.0764866	0.339191	-1.64009	1.77325	UCHL1;HHEX;PTPRC;DKK1
epithelium development (GO:0060429)	0.0732178	0.339191	-1.603	1.73315	HHEX;COL2A1;SALL1;DKK1
actin cytoskeleton organization (GO:0030036)	0.0708144	0.339191	-1.58902	1.71804	PLEK;CAPN3;NCKAP1L;MYLK3
lipid biosynthetic process (GO:0008610)	0.0810413	0.339191	-1.5864	1.7152	AKR1D1;BAAT;TRERF1;SLC27A2;SGPP2;CACNA1H
myeloid cell differentiation (GO:0030099)	0.0700763	0.339191	-1.56173	1.68854	CSF1R;HHEX;HCLS1
regulation of myeloid cell differentiation (GO:0045637)	0.0721946	0.339191	-1.5575	1.68396	HCLS1;NCKAP1L;MEIS2
regulation of cellular component size (GO:0032535)	0.0820773	0.339191	-1.48935	1.61027	PLEK;HCLS1;NCKAP1L
morphogenesis of a branching epithelium (GO:0061138)	0.0787203	0.339191	-1.44867	1.56629	HHEX;SALL1;HHIP
regulation of lymphocyte proliferation (GO:0050670)	0.0878081	0.339191	-1.43827	1.55505	PTPRC;IL18;NCKAP1L
regulation of mononuclear cell proliferation (GO:0032944)	0.0889743	0.339191	-1.43059	1.54675	PTPRC;IL18;NCKAP1L
monocarboxylic acid biosynthetic process (GO:0072330)	0.0843495	0.339191	-1.41934	1.53458	AKR1D1;BAAT;SLC27A2
heart development (GO:0007507)	0.0843495	0.339191	-1.41904	1.53426	ADAP2;SALL1;ITGA4
regulation of leukocyte proliferation (GO:0070663)	0.0949028	0.339191	-1.35936	1.46973	PTPRC;IL18;NCKAP1L
morphogenesis of a branching structure (GO:0001763)	0.0878081	0.339191	-1.34438	1.45353	HHEX;SALL1;HHIP
regulation of phospholipase C activity (GO:1900274)	0.0690033	0.339191	-1.32993	1.43791	ITK;PDE1A
positive regulation of phospholipase C activity (GO:0010863)	0.065645	0.339191	-1.32187	1.4292	ITK;PDE1A
regulation of cellular response to growth factor stimulus (GO:0090287)	0.0949028	0.339191	-1.30783	1.41402	HHEX;HHIP;PRDM14
regulation of transcription factor import into nucleus (GO:0042990)	0.0758851	0.339191	-1.30481	1.41076	IL18;HCLS1
detection of external stimulus (GO:0009581)	0.0937042	0.339191	-1.26701	1.36989	ATP8A2;ABCA4;PDE6C
detection of abiotic stimulus (GO:0009582)	0.097319	0.339191	-1.25991	1.3622	ATP8A2;ABCA4;PDE6C
positive regulation of myeloid cell differentiation (GO:0045639)	0.0776386	0.339191	-1.25904	1.36127	HCLS1;NCKAP1L
histone methylation (GO:0016571)	0.0776386	0.339191	-1.25811	1.36026	PRDM6;PRDM14
organophosphate ester transport (GO:0015748)	0.0724173	0.339191	-1.25584	1.35781	ATP8A2;ABCA4
positive regulation of lymphocyte differentiation (GO:0045621)	0.0794049	0.339191	-1.23842	1.33897	PTPRC;NCKAP1L
regulation of JAK-STAT cascade (GO:0046425)	0.0811839	0.339191	-1.22851	1.32826	CSF1R;HCLS1
palate development (GO:0060021)	0.0847786	0.339191	-1.186	1.28229	COL2A1;BNC2
striated muscle contraction (GO:0006941)	0.0724173	0.339191	-1.18356	1.27966	ATP8A2;TNNT3
regulation of carbohydrate biosynthetic process (GO:0043255)	0.086594	0.339191	-1.18336	1.27944	PLEK;LEPR
neuromuscular process (GO:0050905)	0.086594	0.339191	-1.17582	1.27129	UCHL1;ATP8A2
positive regulation of protein kinase B signaling (GO:0051897)	0.0847786	0.339191	-1.17065	1.2657	HCLS1;HPSE
glycoprotein metabolic process (GO:0009100)	0.0794049	0.339191	-1.1545	1.24824	COL2A1;HPSE
positive regulation of protein import into nucleus (GO:0042307)	0.0884211	0.339191	-1.15248	1.24605	IL18;HCLS1
regulation of hemostasis (GO:1900046)	0.086594	0.339191	-1.13175	1.22364	PLEK;HPSE
regulation of blood coagulation (GO:0030193)	0.086594	0.339191	-1.12246	1.2136	PLEK;HPSE
positive regulation of phospholipase activity (GO:0010518)	0.0884211	0.339191	-1.11645	1.2071	ITK;PDE1A
lung development (GO:0030324)	0.0921098	0.339191	-1.11265	1.20298	TBX4;CCDC40
positive regulation of protein localization to nucleus (GO:1900182)	0.0958431	0.339191	-1.07309	1.16021	IL18;HCLS1
amide transport (GO:0042886)	0.093971	0.339191	-1.05316	1.13867	SLC14A1;IL1RN
integrin-mediated signaling pathway (GO:0007229)	0.0958431	0.339191	-1.05068	1.13598	ITGA4;PLEK
regulation of coagulation (GO:0050818)	0.0977259	0.339191	-1.0243	1.10747	PLEK;HPSE
female pregnancy (GO:0007565)	0.0977259	0.339191	-1.01447	1.09684	IL1RN;HPGD
myeloid leukocyte differentiation (GO:0002573)	0.093971	0.339191	-1.01266	1.09488	CSF1R;HHEX
mesenchymal to epithelial transition (GO:0060231)	0.0927552	0.339191	1.30473	-1.41067	SALL1
regulation of smooth muscle cell apoptotic process (GO:0034391)	0.0927552	0.339191	1.40433	-1.51835	PDE1A
cardiac myofibril assembly (GO:0055003)	0.0982613	0.339191	1.44115	-1.55816	MYLK3
regulation of mesoderm development (GO:2000380)	0.0927552	0.339191	1.44967	-1.56737	DKK1
positive regulation of DNA recombination (GO:0045911)	0.0982613	0.339191	1.46639	-1.58545	PTPRC
erythrocyte development (GO:0048821)	0.0982613	0.339191	1.47199	-1.5915	NCKAP1L
hair cell differentiation (GO:0035315)	0.0927552	0.339191	1.49415	-1.61547	MCOLN3
chronic inflammatory response (GO:0002544)	0.0816431	0.339191	1.51284	-1.63567	IL1RN
regulation of DNA methylation (GO:0044030)	0.0927552	0.339191	1.51889	-1.64221	PRDM14
cyclooxygenase pathway (GO:0019371)	0.0927552	0.339191	1.52311	-1.64678	HPGD
ovulation (GO:0030728)	0.0927552	0.339191	1.52325	-1.64693	HPGD
morphogenesis of an epithelial fold (GO:0060571)	0.0927552	0.339191	1.52906	-1.65321	HHEX
positive regulation of cell adhesion mediated by integrin (GO:0033630)	0.0982613	0.339191	1.53096	-1.65527	NCKAP1L
response to auditory stimulus (GO:0010996)	0.0816431	0.339191	1.54902	-1.67479	ATP8A2
positive regulation of isotype switching (GO:0045830)	0.0872158	0.339191	1.5539	-1.68007	PTPRC
negative regulation of alcohol biosynthetic process (GO:1902931)	0.0927552	0.339191	1.56593	-1.69308	PLEK
positive regulation of cell fate commitment (GO:0010455)	0.0816431	0.339191	1.57904	-1.70724	DKK1
negative regulation of cardiac muscle tissue development (GO:0055026)	0.0982613	0.339191	1.58326	-1.71181	DKK1
muscle cell cellular homeostasis (GO:0046716)	0.0982613	0.339191	1.58708	-1.71594	CAPN3
macrophage differentiation (GO:0030225)	0.0927552	0.339191	1.59175	-1.72099	CSF1R
positive regulation of antigen processing and presentation (GO:0002579)	0.0816431	0.339191	1.60756	-1.73808	TREM2
leukocyte tethering or rolling (GO:0050901)	0.0927552	0.339191	1.61268	-1.74362	ITGA4
negative regulation of fibroblast growth factor receptor signaling pathway (GO:0040037)	0.0872158	0.339191	1.61883	-1.75026	PRDM14
embryonic heart tube development (GO:0035050)	0.0872158	0.339191	1.62054	-1.75212	HHEX
neuroblast proliferation (GO:0007405)	0.0982613	0.339191	1.62228	-1.75399	HHIP
positive regulation of humoral immune response (GO:0002922)	0.0816431	0.339191	1.62709	-1.7592	PTPRC
positive regulation of insulin secretion involved in cellular response to glucose stimulus (GO:0035774)	0.0872158	0.339191	1.64854	-1.78239	TMEM27
regulation of heterotypic cell-cell adhesion (GO:0034114)	0.0927552	0.339191	1.65066	-1.78468	IL1RN
cartilage development involved in endochondral bone morphogenesis (GO:0060351)	0.0872158	0.339191	1.65433	-1.78865	COL2A1
embryonic skeletal joint morphogenesis (GO:0060272)	0.0816431	0.339191	1.66488	-1.80006	COL2A1
negative regulation of cell fate commitment (GO:0010454)	0.0816431	0.339191	1.6729	-1.80873	DKK1
regulation of axon extension involved in axon guidance (GO:0048841)	0.0927552	0.339191	1.67386	-1.80977	SLIT1
regulation of humoral immune response mediated by circulating immunoglobulin (GO:0002923)	0.0760366	0.339191	1.69066	-1.82793	PTPRC
regulation of hair follicle development (GO:0051797)	0.0816431	0.339191	1.71248	-1.85152	HPSE
response to muscle activity (GO:0014850)	0.0816431	0.339191	1.71708	-1.85649	CAPN3
forebrain neuron differentiation (GO:0021879)	0.0927552	0.339191	1.71866	-1.8582	SALL1
inner ear receptor cell differentiation (GO:0060113)	0.0927552	0.339191	1.72142	-1.86119	MCOLN3
detection of light stimulus involved in visual perception (GO:0050908)	0.0982613	0.339191	1.72701	-1.86723	ATP8A2
regulation of inclusion body assembly (GO:0090083)	0.0927552	0.339191	1.73489	-1.87576	SACS
amino sugar catabolic process (GO:0046348)	0.0816431	0.339191	1.74101	-1.88236	NPL
glucocorticoid metabolic process (GO:0008211)	0.0982613	0.339191	1.74152	-1.88292	CACNA1H
positive regulation of toll-like receptor signaling pathway (GO:0034123)	0.0872158	0.339191	1.74386	-1.88545	PIK3AP1
sphingoid metabolic process (GO:0046519)	0.0816431	0.339191	1.76699	-1.91045	SGPP2
protein kinase C signaling (GO:0070528)	0.0816431	0.339191	1.77725	-1.92155	PLEK
fibril organization (GO:0097435)	0.0872158	0.339191	1.78387	-1.92871	MFAP5
endoderm formation (GO:0001706)	0.0872158	0.339191	1.78389	-1.92873	DKK1
cAMP catabolic process (GO:0006198)	0.0982613	0.339191	1.78536	-1.93031	PDE1A
positive regulation of antigen receptor-mediated signaling pathway (GO:0050857)	0.0816431	0.339191	1.79664	-1.94252	PTPRC
regulation of microtubule-based movement (GO:0060632)	0.0927552	0.339191	1.79892	-1.94498	CCDC40
negative T cell selection (GO:0043383)	0.0816431	0.339191	1.80142	-1.94768	PTPRC
sulfate transport (GO:0008272)	0.0927552	0.339191	1.80704	-1.95376	SLC13A4
negative regulation of membrane potential (GO:0045837)	0.0816431	0.339191	1.80837	-1.9552	IL1RN
negative regulation of skeletal muscle tissue development (GO:0048642)	0.0703964	0.339191	1.8159	-1.96334	DKK1
detection of light stimulus involved in sensory perception (GO:0050962)	0.0982613	0.339191	1.81673	-1.96424	ATP8A2
face development (GO:0060324)	0.0760366	0.339191	1.81783	-1.96543	ITGA4
positive regulation of protein depolymerization (GO:1901881)	0.0927552	0.339191	1.82204	-1.96997	PLEK
protein targeting to peroxisome (GO:0006625)	0.0982613	0.339191	1.82474	-1.97289	PEX5L
tRNA methylation (GO:0030488)	0.0872158	0.339191	1.82518	-1.97337	TRMT61B
negative regulation of T cell mediated immunity (GO:0002710)	0.0760366	0.339191	1.8261	-1.97436	PTPRC
phagocytosis, engulfment (GO:0006911)	0.0816431	0.339191	1.83273	-1.98154	BIN2
lipoprotein transport (GO:0042953)	0.0816431	0.339191	1.8485	-1.99858	CUBN
positive regulation of interleukin-17 production (GO:0032740)	0.0703964	0.339191	1.85244	-2.00285	IL18
regulation of B cell receptor signaling pathway (GO:0050855)	0.0816431	0.339191	1.86028	-2.01133	PTPRC
extracellular negative regulation of signal transduction (GO:1900116)	0.0927552	0.339191	1.86363	-2.01495	DKK1
lipoxygenase pathway (GO:0019372)	0.0816431	0.339191	1.86651	-2.01806	HPGD
clathrin coat assembly (GO:0048268)	0.0927552	0.339191	1.87085	-2.02275	SNAP91
extracellular regulation of signal transduction (GO:1900115)	0.0927552	0.339191	1.88428	-2.03727	DKK1
positive T cell selection (GO:0043368)	0.0816431	0.339191	1.8874	-2.04064	PTPRC
negative thymic T cell selection (GO:0045060)	0.0760366	0.339191	1.89413	-2.04792	PTPRC
serine family amino acid biosynthetic process (GO:0009070)	0.0872158	0.339191	1.90515	-2.05983	AGXT2
serine family amino acid catabolic process (GO:0009071)	0.0872158	0.339191	1.91202	-2.06726	DMGDH
establishment of protein localization to peroxisome (GO:0072663)	0.0982613	0.339191	1.91324	-2.06858	PEX5L
regulation of glutamate secretion (GO:0014048)	0.0760366	0.339191	1.94445	-2.10232	IL1RN
adenosine metabolic process (GO:0046085)	0.0816431	0.339191	1.95623	-2.11506	TRMT61B
protein localization to peroxisome (GO:0072662)	0.0982613	0.339191	1.96052	-2.1197	PEX5L
extracellular fibril organization (GO:0043206)	0.0760366	0.339191	1.97285	-2.13303	MFAP5
positive regulation of B cell differentiation (GO:0045579)	0.0703964	0.339191	1.97731	-2.13786	NCKAP1L
positive regulation of actin cytoskeleton reorganization (GO:2000251)	0.0760366	0.339191	2.00527	-2.16808	HCLS1
positive regulation of macrophage differentiation (GO:0045651)	0.0703964	0.339191	2.0061	-2.16898	HCLS1
regulation of acrosome reaction (GO:0060046)	0.0760366	0.339191	2.00806	-2.1711	CACNA1H
axonemal dynein complex assembly (GO:0070286)	0.0872158	0.339191	2.03989	-2.20551	CCDC40
vitamin D metabolic process (GO:0042359)	0.0760366	0.339191	2.04445	-2.21044	CUBN
C21-steroid hormone biosynthetic process (GO:0006700)	0.0760366	0.339191	2.06615	-2.23391	CACNA1H
establishment of nucleus localization (GO:0040023)	0.0703964	0.339191	2.07861	-2.24738	SLIT1
glycoprotein catabolic process (GO:0006516)	0.0760366	0.339191	2.0888	-2.2584	HPSE
regulation of inositol phosphate biosynthetic process (GO:0010919)	0.0703964	0.339191	2.13844	-2.31206	PLEK
G-protein coupled purinergic nucleotide receptor signaling pathway (GO:0035589)	0.0703964	0.339191	2.13967	-2.3134	P2RY14
negative regulation of axon guidance (GO:1902668)	0.0703964	0.339191	2.17627	-2.35296	SLIT1
angiogenesis involved in wound healing (GO:0060055)	0.0703964	0.339191	2.21493	-2.39477	HPSE
negative regulation of pathway-restricted SMAD protein phosphorylation (GO:0060394)	0.0703964	0.339191	2.22163	-2.40201	DKK1
cell junction maintenance (GO:0034331)	0.0703964	0.339191	2.30458	-2.4917	CSF1R
protein import into peroxisome matrix (GO:0016558)	0.0703964	0.339191	2.32751	-2.51649	PEX5L
diol metabolic process (GO:0034311)	0.0703964	0.339191	2.33319	-2.52263	SGPP2
receptor guanylyl cyclase signaling pathway (GO:0007168)	0.0703964	0.339191	2.5046	-2.70795	GUCY2C
embryonic appendage morphogenesis (GO:0035113)	0.0996193	0.339323	-1.038	1.12188	TBX4;DKK1
embryonic limb morphogenesis (GO:0030326)	0.0996193	0.339323	-1.03488	1.1185	TBX4;DKK1
positive regulation of Wnt signaling pathway (GO:0030177)	0.0996193	0.339323	-1.00751	1.08892	HHEX;SALL1
dicarboxylic acid metabolic process (GO:0043648)	0.101523	0.339323	-0.995397	1.07583	KYNU;KMO
feeding behavior (GO:0007631)	0.101523	0.339323	-0.984836	1.06441	UCHL1;ATP8A2
long-chain fatty acid metabolic process (GO:0001676)	0.0996193	0.339323	-0.916194	0.990226	HPGD;SLC27A2
monocyte differentiation (GO:0030224)	0.103734	0.339323	1.36363	-1.47381	CSF1R
regulation of smooth muscle cell differentiation (GO:0051150)	0.103734	0.339323	1.37649	-1.48772	PRDM6
organ formation (GO:0048645)	0.103734	0.339323	1.38862	-1.50083	HHEX
negative regulation of organic acid transport (GO:0032891)	0.103734	0.339323	1.40189	-1.51517	IL1RN
negative regulation of peptidyl-serine phosphorylation (GO:0033137)	0.103734	0.339323	1.45071	-1.56793	DKK1
regulation of cell fate specification (GO:0042659)	0.103734	0.339323	1.49143	-1.61194	DKK1
positive regulation of triglyceride metabolic process (GO:0090208)	0.103734	0.339323	1.4941	-1.61483	AADAC
myoblast fusion (GO:0007520)	0.103734	0.339323	1.55756	-1.68342	CACNA1H
regulation of axon guidance (GO:1902667)	0.103734	0.339323	1.55925	-1.68524	SLIT1
G-protein coupled purinergic receptor signaling pathway (GO:0035588)	0.103734	0.339323	1.59995	-1.72923	P2RY14
regulation of protein sumoylation (GO:0033233)	0.103734	0.339323	1.62249	-1.7536	CAPN3
regulation of granulocyte differentiation (GO:0030852)	0.103734	0.339323	1.62895	-1.76057	HCLS1
cellular modified amino acid catabolic process (GO:0042219)	0.103734	0.339323	1.67743	-1.81297	KYNU
amino-acid betaine metabolic process (GO:0006577)	0.103734	0.339323	1.74316	-1.88402	DMGDH
regulation of vesicle fusion (GO:0031338)	0.103734	0.339323	1.79944	-1.94484	TMEM27
peroxisomal transport (GO:0043574)	0.103734	0.339323	1.87482	-2.02632	PEX5L
DNA methylation involved in gamete generation (GO:0043046)	0.103734	0.339323	1.91968	-2.0748	TDRD5
negative regulation of protein modification process (GO:0031400)	0.104953	0.342303	-1.3346	1.43077	UCHL1;HHEX;PTPRC;CAPN3;DKK1
regulation of phospholipase activity (GO:0010517)	0.105361	0.342303	-0.95641	1.02533	ITK;PDE1A
phototransduction, visible light (GO:0007603)	0.105361	0.342303	-0.905796	0.971066	ABCA4;PDE6C
positive regulation of ion transport (GO:0043270)	0.107231	0.343052	-1.21713	1.30218	TMEM27;ATP8A2;CAPN3
microtubule-based movement (GO:0007018)	0.108497	0.343052	-1.17077	1.25257	UCHL1;DNHD1;CCDC40
epithelial tube morphogenesis (GO:0060562)	0.107294	0.343052	-0.971788	1.03969	CSF1R;CCDC40
positive regulation of lipase activity (GO:0060193)	0.107294	0.343052	-0.969324	1.03705	ITK;PDE1A
embryonic digestive tract development (GO:0048566)	0.109175	0.343052	1.29659	-1.38719	SALL1
positive regulation of neutrophil chemotaxis (GO:0090023)	0.109175	0.343052	1.36391	-1.45921	NCKAP1L
regulation of antigen processing and presentation (GO:0002577)	0.109175	0.343052	1.40598	-1.50422	TREM2
positive regulation of neutrophil migration (GO:1902624)	0.109175	0.343052	1.41091	-1.50949	NCKAP1L
ventricular septum development (GO:0003281)	0.109175	0.343052	1.46082	-1.56289	SALL1
regulation of protein homodimerization activity (GO:0043496)	0.109175	0.343052	1.49499	-1.59945	ITGA4
cytokine biosynthetic process (GO:0042089)	0.109175	0.343052	1.56152	-1.67063	IL18
non-recombinational repair (GO:0000726)	0.109175	0.343052	1.60158	-1.71349	NHEJ1
olfactory bulb development (GO:0021772)	0.109175	0.343052	1.61937	-1.73252	SALL1
double-strand break repair via nonhomologous end joining (GO:0006303)	0.109175	0.343052	1.64502	-1.75996	NHEJ1
cyclic nucleotide catabolic process (GO:0009214)	0.109175	0.343052	1.6687	-1.7853	PDE1A
regulation of protein serine/threonine kinase activity (GO:0071900)	0.1123	0.344226	-1.222	1.30321	CSF1R;IL1RN;UCHL1;HHEX;PTPRC
negative regulation of protein kinase activity (GO:0006469)	0.111047	0.344226	-1.17897	1.25732	HHEX;UCHL1;PTPRC
positive regulation of T cell activation (GO:0050870)	0.111047	0.344226	-1.15997	1.23705	PTPRC;IL18;NCKAP1L
positive regulation of growth (GO:0045927)	0.111047	0.344226	-1.15325	1.22989	IGFBP1;ATP8A2;CAPN3
regulation of B cell activation (GO:0050864)	0.11119	0.344226	-0.899979	0.959788	PTPRC;NCKAP1L
regulation of cardiac muscle cell differentiation (GO:2000725)	0.114582	0.344226	1.29337	-1.37932	DKK1
regulation of macrophage differentiation (GO:0045649)	0.114582	0.344226	1.31362	-1.40092	HCLS1
thyroid gland development (GO:0030878)	0.114582	0.344226	1.35036	-1.44009	HHEX
spinal cord development (GO:0021510)	0.114582	0.344226	1.3596	-1.44995	SLIT1
membrane invagination (GO:0010324)	0.114582	0.344226	1.43531	-1.53069	BIN2
myeloid cell homeostasis (GO:0002262)	0.114582	0.344226	1.45332	-1.5499	NCKAP1L
negative chemotaxis (GO:0050919)	0.114582	0.344226	1.45664	-1.55344	SLIT1
limb development (GO:0060173)	0.114582	0.344226	1.49295	-1.59217	SALL1
appendage development (GO:0048736)	0.114582	0.344226	1.50321	-1.60311	SALL1
regulation of hair cycle (GO:0042634)	0.114582	0.344226	1.51366	-1.61425	HPSE
cellular component maintenance (GO:0043954)	0.114582	0.344226	1.55991	-1.66358	CSF1R
syncytium formation by plasma membrane fusion (GO:0000768)	0.114582	0.344226	1.56091	-1.66464	CACNA1H
retina layer formation (GO:0010842)	0.114582	0.344226	1.56265	-1.6665	ATP8A2
retinal ganglion cell axon guidance (GO:0031290)	0.114582	0.344226	1.6069	-1.71369	SLIT1
acetyl-CoA metabolic process (GO:0006084)	0.114582	0.344226	1.63972	-1.74869	KYNU
purinergic nucleotide receptor signaling pathway (GO:0035590)	0.114582	0.344226	1.64583	-1.75521	P2RY14
positive regulation of nucleocytoplasmic transport (GO:0046824)	0.115123	0.345128	-0.888223	0.944926	IL18;HCLS1
regulation of cell activation (GO:0050865)	0.115644	0.345768	-1.26269	1.34096	PTPRC;PLEK;IL18;CAPN3;NCKAP1L
regulation of vesicle-mediated transport (GO:0060627)	0.119112	0.345768	-1.17437	1.24716	TMEM27;NCKAP1L;DKK1;CACNA1H
lipid transport (GO:0006869)	0.116216	0.345768	-1.08147	1.14851	ATP8A2;ABCA4;SLC27A2
muscle contraction (GO:0006936)	0.118835	0.345768	-1.06841	1.13464	ATP8A2;TNNT3;CACNA1H
coenzyme metabolic process (GO:0006732)	0.120152	0.345768	-1.03546	1.09965	KYNU;KMO;BAAT
visual perception (GO:0007601)	0.118835	0.345768	-1.00043	1.06244	COL2A1;ABCA4;PDE6C
cellular hormone metabolic process (GO:0034754)	0.117103	0.345768	-0.898669	0.954375	AKR1D1;CACNA1H
homeostasis of number of cells (GO:0048872)	0.119091	0.345768	-0.883304	0.938057	PRDM14;NCKAP1L
positive regulation of granulocyte chemotaxis (GO:0071624)	0.119957	0.345768	1.29859	-1.37909	NCKAP1L
inflammatory response to antigenic stimulus (GO:0002437)	0.119957	0.345768	1.30019	-1.38079	IL1RN
positive regulation of lipid catabolic process (GO:0050996)	0.119957	0.345768	1.44386	-1.53336	AADAC
thymic T cell selection (GO:0045061)	0.119957	0.345768	1.44717	-1.53687	PTPRC
negative regulation of striated muscle cell differentiation (GO:0051154)	0.119957	0.345768	1.46035	-1.55088	DKK1
positive regulation of organelle assembly (GO:1902117)	0.119957	0.345768	1.4698	-1.56091	MYLK3
regulation of osteoblast proliferation (GO:0033688)	0.119957	0.345768	1.48961	-1.58195	HPSE
T cell mediated immunity (GO:0002456)	0.119957	0.345768	1.5149	-1.60881	MYO1G
cellular response to osmotic stress (GO:0071470)	0.119957	0.345768	1.55914	-1.65578	CAPN3
mitochondrial RNA metabolic process (GO:0000959)	0.119957	0.345768	1.60238	-1.7017	TRMT61B
cobalamin metabolic process (GO:0009235)	0.119957	0.345768	1.6351	-1.73645	CUBN
epithelial cilium movement (GO:0003351)	0.119957	0.345768	1.66933	-1.77281	CCDC40
regeneration (GO:0031099)	0.121088	0.347071	-0.822053	0.869918	IGFBP1;BAAT
regulation of T cell differentiation (GO:0045580)	0.121088	0.347071	-0.79501	0.8413	PTPRC;NCKAP1L
T cell activation (GO:0042110)	0.122803	0.350024	-1.00818	1.05834	ITK;PTPRC;NHEJ1
sensory perception of light stimulus (GO:0050953)	0.122803	0.350024	-0.965333	1.01336	COL2A1;ABCA4;PDE6C
regulation of peptidyl-serine phosphorylation (GO:0033135)	0.123094	0.350024	-0.846578	0.888697	HCLS1;DKK1
coenzyme biosynthetic process (GO:0009108)	0.123094	0.350024	-0.784525	0.823557	KYNU;KMO
cellular component morphogenesis (GO:0032989)	0.130384	0.350575	-1.10205	1.15515	SALL1;ATP8A2;ITGA4;PRDM14;DKK1
negative regulation of kinase activity (GO:0033673)	0.12817	0.350575	-1.0514	1.10206	UCHL1;HHEX;PTPRC
protein methylation (GO:0006479)	0.129158	0.350575	-0.83462	0.874833	PRDM6;PRDM14
protein alkylation (GO:0008213)	0.129158	0.350575	-0.825877	0.865668	PRDM6;PRDM14
tube morphogenesis (GO:0035239)	0.129158	0.350575	-0.824904	0.864648	CSF1R;CCDC40
cell-matrix adhesion (GO:0007160)	0.127129	0.350575	-0.818671	0.858115	ITGA4;HPSE
cellular response to metal ion (GO:0071248)	0.125107	0.350575	-0.814704	0.853957	CAPN3;CACNA1H
T cell receptor signaling pathway (GO:0050852)	0.125107	0.350575	-0.811146	0.850228	ITK;PTPRC
regulation of embryonic development (GO:0045995)	0.129158	0.350575	-0.737017	0.772526	IL1RN;DKK1
regulation of isotype switching (GO:0045191)	0.130611	0.350575	1.23507	-1.29458	PTPRC
positive regulation of phosphatase activity (GO:0010922)	0.130611	0.350575	1.26641	-1.32743	PLEK
response to ischemia (GO:0002931)	0.130611	0.350575	1.27294	-1.33427	UCHL1
negative regulation of amine transport (GO:0051953)	0.130611	0.350575	1.278	-1.33957	IL1RN
positive regulation of natural killer cell activation (GO:0032816)	0.130611	0.350575	1.33361	-1.39787	IL18
cellular response to BMP stimulus (GO:0071773)	0.130611	0.350575	1.34836	-1.41333	COL2A1
positive regulation of CD4-positive, alpha-beta T cell differentiation (GO:0043372)	0.1253	0.350575	1.35062	-1.41569	NCKAP1L
negative regulation of axon extension (GO:0030517)	0.130611	0.350575	1.38447	-1.45117	SLIT1
positive regulation of T cell mediated cytotoxicity (GO:0001916)	0.1253	0.350575	1.4013	-1.46881	PTPRC
negative regulation of toll-like receptor signaling pathway (GO:0034122)	0.130611	0.350575	1.40806	-1.4759	PIK3AP1
negative regulation of cyclin-dependent protein serine/threonine kinase activity (GO:0045736)	0.130611	0.350575	1.41411	-1.48224	HHEX
positive regulation of erythrocyte differentiation (GO:0045648)	0.1253	0.350575	1.41698	-1.48525	NCKAP1L
positive regulation of protein complex disassembly (GO:0043243)	0.1253	0.350575	1.4221	-1.49061	PLEK
regulation of hormone biosynthetic process (GO:0046885)	0.130611	0.350575	1.43215	-1.50115	TRERF1
response to BMP (GO:0071772)	0.130611	0.350575	1.43637	-1.50558	COL2A1
mechanoreceptor differentiation (GO:0042490)	0.1253	0.350575	1.43696	-1.50619	MCOLN3
cytokine metabolic process (GO:0042107)	0.130611	0.350575	1.45108	-1.521	IL18
homeostasis of number of cells within a tissue (GO:0048873)	0.1253	0.350575	1.49562	-1.56768	PRDM14
cranial nerve development (GO:0021545)	0.130611	0.350575	1.50351	-1.57595	SALL1
pyrimidine nucleoside catabolic process (GO:0046135)	0.130611	0.350575	1.52898	-1.60265	AGXT2
cytolysis (GO:0019835)	0.130611	0.350575	1.53352	-1.6074	CAPN3
regulation of phosphatase activity (GO:0010921)	0.131195	0.351485	-0.769754	0.804846	PLEK;NCKAP1L
response to radiation (GO:0009314)	0.134877	0.3516	-1.07412	1.12274	ATP8A2;PTPRC;ABCA4;PDE6C;NHEJ1
inorganic cation transmembrane transport (GO:0098662)	0.133071	0.3516	-1.02032	1.0665	MCOLN3;SLC13A4;KCNQ4;MCOLN2;CACNA1H
anion transport (GO:0006820)	0.135784	0.3516	-0.995153	1.04019	ATP8A2;SLC13A4;ABCA4;BAAT;SLC27A2
regulation of actin filament polymerization (GO:0030833)	0.135291	0.3516	-0.805233	0.841678	HCLS1;NCKAP1L
negative regulation of cellular response to growth factor stimulus (GO:0090288)	0.135291	0.3516	-0.752036	0.786073	HHEX;PRDM14
monocarboxylic acid transport (GO:0015718)	0.135291	0.3516	-0.696517	0.728041	BAAT;SLC27A2
positive regulation vascular endothelial growth factor production (GO:0010575)	0.13589	0.3516	1.13906	-1.19061	HPSE
B cell homeostasis (GO:0001782)	0.13589	0.3516	1.1722	-1.22525	NCKAP1L
regulation of neutrophil migration (GO:1902622)	0.13589	0.3516	1.18185	-1.23534	NCKAP1L
regulation of neutrophil chemotaxis (GO:0090022)	0.13589	0.3516	1.24966	-1.30622	NCKAP1L
positive regulation of activated T cell proliferation (GO:0042104)	0.13589	0.3516	1.25911	-1.31609	IL18
positive regulation of organic acid transport (GO:0032892)	0.13589	0.3516	1.27771	-1.33554	TMEM27
positive regulation of NF-kappaB import into nucleus (GO:0042346)	0.13589	0.3516	1.31599	-1.37556	IL18
positive regulation of amine transport (GO:0051954)	0.13589	0.3516	1.33008	-1.39028	TMEM27
regulation of cAMP-mediated signaling (GO:0043949)	0.13589	0.3516	1.38832	-1.45116	PEX5L
prostanoid metabolic process (GO:0006692)	0.13589	0.3516	1.42665	-1.49123	HPGD
cartilage condensation (GO:0001502)	0.13589	0.3516	1.44045	-1.50565	COL2A1
prostaglandin metabolic process (GO:0006693)	0.13589	0.3516	1.44308	-1.50839	HPGD
cell aggregation (GO:0098743)	0.13589	0.3516	1.45166	-1.51736	COL2A1
negative regulation of phosphorylation (GO:0042326)	0.139202	0.357448	-1.03182	1.0615	UCHL1;HHEX;PTPRC;DKK1
regulation of leukocyte differentiation (GO:1902105)	0.139151	0.357448	-0.929487	0.956223	PTPRC;HCLS1;NCKAP1L
hematopoietic progenitor cell differentiation (GO:0002244)	0.139416	0.357448	-0.665369	0.684508	PTPRC;PLEK
endoderm development (GO:0007492)	0.141137	0.357448	1.20413	-1.23877	HHEX
positive regulation of cytokine-mediated signaling pathway (GO:0001961)	0.141137	0.357448	1.21623	-1.25121	TREM2
negative regulation of embryonic development (GO:0045992)	0.141137	0.357448	1.22487	-1.2601	DKK1
positive regulation of CD4-positive, alpha-beta T cell activation (GO:2000516)	0.141137	0.357448	1.2271	-1.2624	NCKAP1L
adrenal gland development (GO:0030325)	0.141137	0.357448	1.26791	-1.30438	SALL1
positive regulation of release of sequestered calcium ion into cytosol (GO:0051281)	0.141137	0.357448	1.29761	-1.33493	CAPN3
syncytium formation (GO:0006949)	0.141137	0.357448	1.41219	-1.45281	CACNA1H
bile acid and bile salt transport (GO:0015721)	0.141137	0.357448	1.42736	-1.46841	BAAT
heparan sulfate proteoglycan metabolic process (GO:0030201)	0.141137	0.357448	1.44247	-1.48396	HPSE
organic anion transport (GO:0015711)	0.142494	0.360249	-0.932875	0.952427	ATP8A2;ABCA4;BAAT;SLC27A2
regulation of Wnt signaling pathway (GO:0030111)	0.144759	0.360486	-0.894954	0.913125	HHEX;SALL1;DKK1
phototransduction (GO:0007602)	0.145655	0.360486	-0.645616	0.658724	ABCA4;PDE6C
central nervous system development (GO:0007417)	0.143569	0.360486	-0.614437	0.626912	COL2A1;NHEJ1
cardiac septum development (GO:0003279)	0.146353	0.360486	1.15937	-1.18291	SALL1
T cell homeostasis (GO:0043029)	0.146353	0.360486	1.16973	-1.19348	NCKAP1L
positive regulation of response to cytokine stimulus (GO:0060760)	0.146353	0.360486	1.21244	-1.23706	TREM2
negative regulation of lymphocyte mediated immunity (GO:0002707)	0.146353	0.360486	1.22385	-1.24869	PTPRC
positive regulation of calcium-mediated signaling (GO:0050850)	0.146353	0.360486	1.23688	-1.26199	TREM2
regulation of T cell mediated cytotoxicity (GO:0001914)	0.146353	0.360486	1.25434	-1.2798	PTPRC
osteoclast differentiation (GO:0030316)	0.146353	0.360486	1.25931	-1.28488	CSF1R
purinergic receptor signaling pathway (GO:0035587)	0.146353	0.360486	1.28703	-1.31316	P2RY14
motor neuron axon guidance (GO:0008045)	0.146353	0.360486	1.33389	-1.36097	SLIT1
peroxisome organization (GO:0007031)	0.146353	0.360486	1.37192	-1.39978	PEX5L
very long-chain fatty acid metabolic process (GO:0000038)	0.146353	0.360486	1.39414	-1.42245	SLC27A2
actin filament polymerization (GO:0030041)	0.146353	0.360486	1.4101	-1.43873	HCLS1
positive regulation of protein kinase activity (GO:0045860)	0.147824	0.362863	-0.947985	0.961002	IGFBP1;CSF1R;IL1RN;PTPRC;NCKAP1L
cellular response to inorganic substance (GO:0071241)	0.147748	0.362863	-0.674131	0.683388	CAPN3;CACNA1H
positive regulation of intracellular transport (GO:0032388)	0.149014	0.364538	-0.925523	0.933969	IL18;CAPN3;HCLS1
sensory perception (GO:0007600)	0.148769	0.364538	-0.901154	0.909378	UCHL1;COL2A1;ABCA4;KCNQ4;PDE6C
regulation of cell adhesion (GO:0030155)	0.151423	0.365273	-0.936589	0.943248	IL1RN;PTPRC;IL18;NCKAP1L
gland development (GO:0048732)	0.153309	0.365273	-0.817215	0.823025	HHEX;SALL1;BAAT
regulation of striated muscle tissue development (GO:0016202)	0.151952	0.365273	-0.668795	0.67355	CAPN3;DKK1
regulation of muscle tissue development (GO:1901861)	0.154063	0.365273	-0.668635	0.673389	CAPN3;DKK1
regulation of muscle organ development (GO:0048634)	0.156179	0.365273	-0.663091	0.667806	CAPN3;DKK1
regulation of muscle contraction (GO:0006937)	0.156179	0.365273	-0.630934	0.63542	TNNT3;TNNI1
regulation of exocytosis (GO:0017157)	0.151952	0.365273	-0.626889	0.631346	TMEM27;CACNA1H
regulation of protein kinase B signaling (GO:0051896)	0.156179	0.365273	-0.618551	0.622949	HCLS1;HPSE
regulation of vascular endothelial growth factor production (GO:0010574)	0.156691	0.365273	1.06421	-1.07178	HPSE
positive regulation of epidermis development (GO:0045684)	0.151538	0.365273	1.09133	-1.09909	HPSE
positive regulation of immunoglobulin mediated immune response (GO:0002891)	0.156691	0.365273	1.09792	-1.10572	PTPRC
positive regulation of B cell mediated immunity (GO:0002714)	0.156691	0.365273	1.11073	-1.11862	PTPRC
regulation of myoblast differentiation (GO:0045661)	0.156691	0.365273	1.12957	-1.1376	CAPN3
positive regulation of immunoglobulin production (GO:0002639)	0.156691	0.365273	1.13006	-1.1381	PTPRC
regulation of platelet activation (GO:0010543)	0.156691	0.365273	1.13296	-1.14101	PLEK
positive regulation of tyrosine phosphorylation of Stat3 protein (GO:0042517)	0.156691	0.365273	1.14033	-1.14844	CSF1R
negative regulation of chemotaxis (GO:0050922)	0.156691	0.365273	1.14667	-1.15482	SLIT1
negative regulation of adaptive immune response based on somatic recombination of immune receptors built from immunoglobulin superfamily domains (GO:0002823)	0.156691	0.365273	1.16373	-1.172	PTPRC
regulation of vascular permeability (GO:0043114)	0.156691	0.365273	1.16966	-1.17798	MYLK3
developmental induction (GO:0031128)	0.156691	0.365273	1.17002	-1.17834	SALL1
T cell selection (GO:0045058)	0.156691	0.365273	1.20404	-1.21261	PTPRC
bone morphogenesis (GO:0060349)	0.156691	0.365273	1.21602	-1.22466	PAPPA2
regulation of triglyceride metabolic process (GO:0090207)	0.151538	0.365273	1.21799	-1.22665	AADAC
positive regulation of tissue remodeling (GO:0034105)	0.151538	0.365273	1.22514	-1.23386	IL18
temperature homeostasis (GO:0001659)	0.156691	0.365273	1.23902	-1.24783	IL1RN
positive regulation of protein localization to plasma membrane (GO:1903078)	0.151538	0.365273	1.23941	-1.24822	TREM2
endodermal cell differentiation (GO:0035987)	0.151538	0.365273	1.35923	-1.3689	ITGA4
ketone biosynthetic process (GO:0042181)	0.151538	0.365273	1.38662	-1.39648	CACNA1H
intracellular protein transmembrane import (GO:0044743)	0.151538	0.365273	1.40336	-1.41334	PEX5L
positive regulation of ERK1 and ERK2 cascade (GO:0070374)	0.158302	0.367833	-0.643989	0.644069	CSF1R;TREM2
negative regulation of cell adhesion (GO:0007162)	0.158302	0.367833	-0.587864	0.587937	IL1RN;PTPRC
leukocyte migration (GO:0050900)	0.162018	0.372848	-0.706286	0.696811	ITGA4;NCKAP1L;MYO1G
stem cell development (GO:0048864)	0.161813	0.372848	1.07455	-1.06014	PTPRC
regulation of CD4-positive, alpha-beta T cell differentiation (GO:0043370)	0.161813	0.372848	1.10184	-1.08706	NCKAP1L
cell-cell signaling involved in cell fate commitment (GO:0045168)	0.161813	0.372848	1.12411	-1.10903	SALL1
regulation of vascular endothelial growth factor receptor signaling pathway (GO:0030947)	0.161813	0.372848	1.15697	-1.14145	HHEX
tissue regeneration (GO:0042246)	0.161813	0.372848	1.31842	-1.30073	IGFBP1
cellular process involved in reproduction in multicellular organism (GO:0022412)	0.164954	0.377442	-0.796016	0.775589	RNF17;PRDM14;TDRD5
regulation of hormone levels (GO:0010817)	0.166428	0.377442	-0.77528	0.755386	IL1RN;AKR1D1;CACNA1H
embryonic organ development (GO:0048568)	0.166845	0.377442	-0.573461	0.558746	COL2A1;SALL1
negative regulation of protein serine/threonine kinase activity (GO:0071901)	0.164701	0.377442	-0.550039	0.535925	HHEX;UCHL1
lipopolysaccharide-mediated signaling pathway (GO:0031663)	0.166905	0.377442	1.05561	-1.02852	IL18
pituitary gland development (GO:0021983)	0.166905	0.377442	1.08864	-1.06071	SALL1
regulation of receptor internalization (GO:0002090)	0.166905	0.377442	1.1449	-1.11552	DKK1
regulation of protein autophosphorylation (GO:0031952)	0.166905	0.377442	1.14522	-1.11584	PTPRC
morphogenesis of embryonic epithelium (GO:0016331)	0.166905	0.377442	1.15189	-1.12233	HHEX
vesicle docking involved in exocytosis (GO:0006904)	0.166905	0.377442	1.20176	-1.17092	PLEK
vitamin transport (GO:0051180)	0.166905	0.377442	1.29777	-1.26447	CUBN
positive regulation of kinase activity (GO:0033674)	0.171203	0.378167	-0.808044	0.785757	IGFBP1;CSF1R;IL1RN;PTPRC;NCKAP1L
positive regulation of protein transport (GO:0051222)	0.169388	0.378167	-0.799049	0.777011	CSF1R;IL18;HCLS1
regulation of anatomical structure size (GO:0090066)	0.170874	0.378167	-0.791915	0.770073	PLEK;HCLS1;NCKAP1L
lipid catabolic process (GO:0016042)	0.170874	0.378167	-0.700497	0.681177	AKR1D1;TRERF1;SLC27A2
regulation of chemotaxis (GO:0050920)	0.168993	0.378167	-0.596217	0.579772	SLIT1;NCKAP1L
multi-multicellular organism process (GO:0044706)	0.171147	0.378167	-0.506036	0.492079	IL1RN;HPGD
regulation of granulocyte chemotaxis (GO:0071622)	0.171966	0.378167	0.992916	-0.965531	NCKAP1L
dendritic cell differentiation (GO:0097028)	0.171966	0.378167	1.03995	-1.01127	TREM2
regulation of cell fate commitment (GO:0010453)	0.171966	0.378167	1.05976	-1.03053	DKK1
negative regulation of sequestering of calcium ion (GO:0051283)	0.171966	0.378167	1.075	-1.04535	PTPRC
negative regulation of adaptive immune response (GO:0002820)	0.171966	0.378167	1.07713	-1.04742	PTPRC
regulation of hormone metabolic process (GO:0032350)	0.171966	0.378167	1.07994	-1.05015	TRERF1
regulation of natural killer cell activation (GO:0032814)	0.171966	0.378167	1.11216	-1.08149	IL18
release of sequestered calcium ion into cytosol (GO:0051209)	0.171966	0.378167	1.1215	-1.09056	PTPRC
axon extension (GO:0048675)	0.171966	0.378167	1.17242	-1.14008	SLIT1
endochondral ossification (GO:0001958)	0.171966	0.378167	1.18866	-1.15588	COL2A1
replacement ossification (GO:0036075)	0.171966	0.378167	1.20211	-1.16896	COL2A1
photoreceptor cell maintenance (GO:0045494)	0.171966	0.378167	1.24506	-1.21072	ABCA4
regulation of gene expression, epigenetic (GO:0040029)	0.173305	0.380528	-0.546961	0.528471	PRDM14;TDRD5
Wnt signaling pathway (GO:0016055)	0.173857	0.381158	-0.679264	0.655178	HHEX;CPZ;DKK1
extracellular matrix organization (GO:0030198)	0.178232	0.38153	-0.722074	0.695766	MFAP5;COL2A1;ITGA4;HAPLN1
extracellular structure organization (GO:0043062)	0.179433	0.38153	-0.718895	0.692703	MFAP5;COL2A1;ITGA4;HAPLN1
angiogenesis (GO:0001525)	0.176855	0.38153	-0.667631	0.643307	IL18;HPSE;TBX4
single organismal cell-cell adhesion (GO:0016337)	0.175354	0.38153	-0.66342	0.639249	PTPRC;ITGA4;PLEK
muscle system process (GO:0003012)	0.17836	0.38153	-0.661804	0.637693	ATP8A2;TNNT3;CACNA1H
regulation of dephosphorylation (GO:0035303)	0.181981	0.38153	-0.551454	0.531362	PLEK;NCKAP1L
phosphatidylinositol metabolic process (GO:0046488)	0.179805	0.38153	-0.514513	0.495768	CSF1R;PLEK
purine ribonucleotide biosynthetic process (GO:0009152)	0.181981	0.38153	-0.505752	0.487326	GUCY2C;GUCY1B2
sensory perception of sound (GO:0007605)	0.177634	0.38153	-0.504624	0.486239	COL2A1;KCNQ4
regulation of lymphocyte differentiation (GO:0045619)	0.177634	0.38153	-0.493122	0.475156	PTPRC;NCKAP1L
negative regulation of striated muscle tissue development (GO:0045843)	0.181997	0.38153	0.999304	-0.962896	DKK1
positive regulation of nitric oxide biosynthetic process (GO:0045429)	0.181997	0.38153	1.00062	-0.96416	AGXT2
negative regulation of interleukin-6 production (GO:0032715)	0.176997	0.38153	1.01221	-0.975336	NCKAP1L
regulation of activated T cell proliferation (GO:0046006)	0.181997	0.38153	1.05797	-1.01943	IL18
regulation of CD4-positive, alpha-beta T cell activation (GO:2000514)	0.181997	0.38153	1.0592	-1.02061	NCKAP1L
response to interleukin-4 (GO:0070670)	0.181997	0.38153	1.07561	-1.03642	IL1RN
regulation of cell size (GO:0008361)	0.181997	0.38153	1.09379	-1.05394	PLEK
positive regulation of protein tyrosine kinase activity (GO:0061098)	0.181997	0.38153	1.10294	-1.06275	CSF1R
regulation of sequestering of calcium ion (GO:0051282)	0.181997	0.38153	1.10442	-1.06418	PTPRC
regulation of phosphoprotein phosphatase activity (GO:0043666)	0.181997	0.38153	1.11302	-1.07247	NCKAP1L
calcium ion import (GO:0070509)	0.181997	0.38153	1.13449	-1.09316	CACNA1H
heterophilic cell-cell adhesion via plasma membrane cell adhesion molecules (GO:0007157)	0.181997	0.38153	1.14391	-1.10223	ITGA4
myeloid cell development (GO:0061515)	0.181997	0.38153	1.14458	-1.10288	NCKAP1L
androgen metabolic process (GO:0008209)	0.181997	0.38153	1.15402	-1.11198	AKR1D1
eye photoreceptor cell development (GO:0042462)	0.181997	0.38153	1.18193	-1.13887	PDE6C
fat-soluble vitamin metabolic process (GO:0006775)	0.181997	0.38153	1.19151	-1.1481	CUBN
sulfur compound transport (GO:0072348)	0.181997	0.38153	1.24274	-1.19747	SLC13A4
pyrimidine nucleobase metabolic process (GO:0006206)	0.181997	0.38153	1.24918	-1.20367	AGXT2
cilium movement (GO:0003341)	0.176997	0.38153	1.26949	-1.22323	CCDC40
intracellular protein transmembrane transport (GO:0065002)	0.181997	0.38153	1.2875	-1.24059	PEX5L
regulation of protein polymerization (GO:0032271)	0.18416	0.383823	-0.509627	0.488005	HCLS1;NCKAP1L
cofactor biosynthetic process (GO:0051188)	0.18416	0.383823	-0.451946	0.432772	KYNU;KMO
sensory perception of mechanical stimulus (GO:0050954)	0.18416	0.383823	-0.44884	0.429797	COL2A1;KCNQ4
response to ionizing radiation (GO:0010212)	0.18416	0.383823	-0.403538	0.386417	PTPRC;NHEJ1
behavior (GO:0007610)	0.185478	0.384649	-0.663215	0.63365	UCHL1;IL1RN;MCOLN3;ATP8A2;AFF2
negative regulation of muscle tissue development (GO:1901862)	0.186967	0.384649	1.01937	-0.973934	DKK1
positive regulation of reproductive process (GO:2000243)	0.186967	0.384649	1.05526	-1.00822	CACNA1H
regulation of tyrosine phosphorylation of Stat3 protein (GO:0042516)	0.186967	0.384649	1.08848	-1.03996	CSF1R
regulation of bone resorption (GO:0045124)	0.186967	0.384649	1.12233	-1.0723	CSF1R
regulation of insulin secretion involved in cellular response to glucose stimulus (GO:0061178)	0.186967	0.384649	1.13549	-1.08488	TMEM27
regulation of lipoprotein lipase activity (GO:0051004)	0.186967	0.384649	1.14483	-1.09379	NCKAP1L
negative regulation of peptidyl-tyrosine phosphorylation (GO:0050732)	0.186967	0.384649	1.16897	-1.11686	PTPRC
histone deacetylation (GO:0016575)	0.186967	0.384649	1.19389	-1.14067	SALL1
positive regulation of lymphocyte activation (GO:0051251)	0.187462	0.385115	-0.614906	0.586752	PTPRC;IL18;NCKAP1L
organelle localization (GO:0051640)	0.188531	0.386757	-0.383709	0.364508	HHEX;SLIT1
positive regulation of T cell mediated immunity (GO:0002711)	0.191908	0.388141	1.02563	-0.970644	PTPRC
negative regulation of muscle organ development (GO:0048635)	0.191908	0.388141	1.02894	-0.973779	DKK1
face morphogenesis (GO:0060325)	0.191908	0.388141	1.0519	-0.995501	DKK1
negative regulation of leukocyte mediated immunity (GO:0002704)	0.191908	0.388141	1.05377	-0.997275	PTPRC
positive regulation of multicellular organism growth (GO:0040018)	0.191908	0.388141	1.05558	-0.998989	ATP8A2
alpha-beta T cell differentiation (GO:0046632)	0.191908	0.388141	1.08123	-1.02326	ITK
neuromuscular junction development (GO:0007528)	0.191908	0.388141	1.10327	-1.04412	KY
vesicle docking (GO:0048278)	0.191908	0.388141	1.14339	-1.08209	PLEK
photoreceptor cell development (GO:0042461)	0.191908	0.388141	1.16237	-1.10006	PDE6C
regulation of ARF GTPase activity (GO:0032312)	0.191908	0.388141	1.21399	-1.14891	ADAP2
positive regulation of secretion by cell (GO:1903532)	0.193597	0.3893	-0.566338	0.534286	CSF1R;TMEM27;CACNA1H
positive regulation of intracellular protein transport (GO:0090316)	0.192916	0.3893	-0.463008	0.436804	IL18;HCLS1
purine nucleotide biosynthetic process (GO:0006164)	0.195113	0.3893	-0.419486	0.395745	GUCY2C;GUCY1B2
positive regulation of alpha-beta T cell differentiation (GO:0046638)	0.196819	0.3893	0.998886	-0.942354	NCKAP1L
regulation of skeletal muscle fiber development (GO:0048742)	0.196819	0.3893	1.04613	-0.98692	CAPN3
regulation of antigen receptor-mediated signaling pathway (GO:0050854)	0.196819	0.3893	1.07235	-1.01166	PTPRC
negative regulation of extrinsic apoptotic signaling pathway in absence of ligand (GO:2001240)	0.196819	0.3893	1.08419	-1.02283	COL2A1
cAMP metabolic process (GO:0046058)	0.196819	0.3893	1.0925	-1.03067	PDE1A
negative regulation of signal transduction in absence of ligand (GO:1901099)	0.196819	0.3893	1.09293	-1.03108	COL2A1
positive regulation of phagocytosis (GO:0050766)	0.196819	0.3893	1.0939	-1.03199	NCKAP1L
mesoderm formation (GO:0001707)	0.196819	0.3893	1.10938	-1.0466	DKK1
skin development (GO:0043588)	0.196819	0.3893	1.12299	-1.05943	ATP8A2
neuron projection extension (GO:1990138)	0.196819	0.3893	1.13088	-1.06688	SLIT1
nerve development (GO:0021675)	0.196819	0.3893	1.13986	-1.07535	SALL1
pyrimidine-containing compound catabolic process (GO:0072529)	0.196819	0.3893	1.17187	-1.10555	AGXT2
insulin secretion (GO:0030073)	0.196819	0.3893	1.19913	-1.13126	IL1RN
regulation of developmental growth (GO:0048638)	0.197314	0.389743	-0.336066	0.316664	SLIT1;CAPN3
blood vessel remodeling (GO:0001974)	0.2017	0.394607	0.966797	-0.898991	ITGA4
regulation of gluconeogenesis (GO:0006111)	0.2017	0.394607	1.00515	-0.934655	LEPR
receptor clustering (GO:0043113)	0.2017	0.394607	1.02679	-0.954777	ITGA4
regulation of erythrocyte differentiation (GO:0045646)	0.2017	0.394607	1.03097	-0.958658	NCKAP1L
B cell proliferation (GO:0042100)	0.2017	0.394607	1.03561	-0.962974	PTPRC
regulation of cell adhesion mediated by integrin (GO:0033628)	0.2017	0.394607	1.03611	-0.963442	NCKAP1L
protein deacetylation (GO:0006476)	0.2017	0.394607	1.1326	-1.05316	SALL1
inositol lipid-mediated signaling (GO:0048017)	0.203936	0.397896	-0.375058	0.345639	CSF1R;NRG4
phosphatidylinositol-mediated signaling (GO:0048015)	0.203936	0.397896	-0.37239	0.343181	CSF1R;NRG4
cofactor metabolic process (GO:0051186)	0.206018	0.398133	-0.502259	0.462565	KYNU;KMO;BAAT
regulation of cellular carbohydrate metabolic process (GO:0010675)	0.206149	0.398133	-0.329942	0.303867	PLEK;LEPR
positive regulation of dephosphorylation (GO:0035306)	0.206552	0.398133	0.962662	-0.886582	PLEK
positive regulation of calcium ion transport into cytosol (GO:0010524)	0.206552	0.398133	0.996115	-0.917391	CAPN3
positive regulation of leukocyte mediated cytotoxicity (GO:0001912)	0.206552	0.398133	1.00309	-0.923818	PTPRC
regulation of toll-like receptor signaling pathway (GO:0034121)	0.206552	0.398133	1.05056	-0.967535	PIK3AP1
substrate adhesion-dependent cell spreading (GO:0034446)	0.206552	0.398133	1.07323	-0.988408	ITGA4
RNA methylation (GO:0001510)	0.206552	0.398133	1.11334	-1.02535	TRMT61B
intermediate filament cytoskeleton organization (GO:0045104)	0.206552	0.398133	1.1198	-1.0313	ATP8A2
cellular protein complex assembly (GO:0043623)	0.207583	0.399584	-0.530318	0.486477	HCLS1;SNAP91;CCDC40
positive regulation of protein serine/threonine kinase activity (GO:0071902)	0.209152	0.399914	-0.464296	0.42553	CSF1R;IL1RN;PTPRC
regulation of muscle cell apoptotic process (GO:0010660)	0.211375	0.399914	0.946649	-0.867609	PDE1A
hindlimb morphogenesis (GO:0035137)	0.211375	0.399914	0.948278	-0.869102	SALL1
epithelial cell morphogenesis (GO:0003382)	0.211375	0.399914	1.01593	-0.931102	SALL1
ventricular cardiac muscle tissue morphogenesis (GO:0055010)	0.211375	0.399914	1.03226	-0.946075	TNNI1
adult walking behavior (GO:0007628)	0.211375	0.399914	1.04417	-0.956992	UCHL1
cellular response to calcium ion (GO:0071277)	0.211375	0.399914	1.05561	-0.967475	CAPN3
regulation of pathway-restricted SMAD protein phosphorylation (GO:0060393)	0.211375	0.399914	1.05665	-0.968428	DKK1
long-chain fatty acid transport (GO:0015909)	0.211375	0.399914	1.0753	-0.985523	SLC27A2
hair follicle development (GO:0001942)	0.211375	0.399914	1.10606	-1.01371	DKK1
intermediate filament-based process (GO:0045103)	0.211375	0.399914	1.1248	-1.03088	ATP8A2
membrane depolarization during action potential (GO:0086010)	0.211375	0.399914	1.12607	-1.03205	CACNA1H
amino sugar metabolic process (GO:0006040)	0.211375	0.399914	1.1445	-1.04894	NPL
regulation of T cell activation (GO:0050863)	0.212297	0.399981	-0.480654	0.440441	PTPRC;IL18;NCKAP1L
single organism cell adhesion (GO:0098602)	0.212297	0.399981	-0.424939	0.389388	PTPRC;ITGA4;PLEK
ribonucleotide biosynthetic process (GO:0009260)	0.212803	0.399981	-0.296095	0.271323	GUCY2C;GUCY1B2
cell-substrate adhesion (GO:0031589)	0.212803	0.399981	-0.26174	0.239842	ITGA4;HPSE
multi-organism reproductive process (GO:0044703)	0.212803	0.399981	-0.256306	0.234862	IL1RN;HPGD
positive regulation of leukocyte activation (GO:0002696)	0.217034	0.400572	-0.428018	0.391577	PTPRC;IL18;NCKAP1L
chemotaxis (GO:0006935)	0.218619	0.400572	-0.419225	0.383533	BIN2;SLIT1;NCKAP1L
taxis (GO:0042330)	0.218619	0.400572	-0.416678	0.381203	BIN2;SLIT1;NCKAP1L
positive regulation of MAPK cascade (GO:0043410)	0.223085	0.400572	-0.392311	0.35891	CSF1R;IL1RN;PTPRC;TREM2
regulation of membrane potential (GO:0042391)	0.223386	0.400572	-0.379949	0.347601	PEX5L;IL1RN;CACNA1H
regulation of protein import into nucleus (GO:0042306)	0.219479	0.400572	-0.28959	0.264934	IL18;HCLS1
ribose phosphate biosynthetic process (GO:0046390)	0.221709	0.400572	-0.244459	0.223646	GUCY2C;GUCY1B2
regulation of muscle system process (GO:0090257)	0.221709	0.400572	-0.236006	0.215913	TNNT3;TNNI1
regulation of carbohydrate metabolic process (GO:0006109)	0.22394	0.400572	-0.208341	0.190603	PLEK;LEPR
regulation of immunoglobulin production (GO:0002637)	0.216169	0.400572	0.951219	-0.870233	PTPRC
positive regulation of striated muscle cell differentiation (GO:0051155)	0.216169	0.400572	0.966722	-0.884416	MYLK3
negative regulation of leukocyte apoptotic process (GO:2000107)	0.225671	0.400572	0.978678	-0.895354	HCLS1
ureteric bud development (GO:0001657)	0.220934	0.400572	0.978689	-0.895365	SALL1
regulation of immunoglobulin mediated immune response (GO:0002889)	0.220934	0.400572	0.995836	-0.911051	PTPRC
cellular response to monosaccharide stimulus (GO:0071326)	0.225671	0.400572	0.995911	-0.91112	SLC2A5
positive regulation of chemokine production (GO:0032722)	0.225671	0.400572	0.997281	-0.912374	CSF1R
forelimb morphogenesis (GO:0035136)	0.220934	0.400572	1.01396	-0.92763	SALL1
cellular response to hexose stimulus (GO:0071331)	0.220934	0.400572	1.01713	-0.930536	SLC2A5
alpha-beta T cell activation (GO:0046631)	0.220934	0.400572	1.01801	-0.931336	ITK
heart morphogenesis (GO:0003007)	0.216169	0.400572	1.02205	-0.935033	COL2A1
regulation of NF-kappaB import into nucleus (GO:0042345)	0.216169	0.400572	1.02365	-0.936496	IL18
regulation of synapse assembly (GO:0051963)	0.225671	0.400572	1.0311	-0.943311	SLIT1
negative regulation of cell-cell adhesion (GO:0022408)	0.225671	0.400572	1.03524	-0.947102	IL1RN
regulation of B cell mediated immunity (GO:0002712)	0.225671	0.400572	1.04228	-0.953545	PTPRC
regulation of bone remodeling (GO:0046850)	0.220934	0.400572	1.0497	-0.960331	CSF1R
chondrocyte differentiation (GO:0002062)	0.225671	0.400572	1.05072	-0.961263	COL2A1
negative regulation of behavior (GO:0048521)	0.225671	0.400572	1.05092	-0.961442	SLIT1
bone mineralization (GO:0030282)	0.216169	0.400572	1.06967	-0.978598	GPNMB
collagen fibril organization (GO:0030199)	0.225671	0.400572	1.06976	-0.978681	COL2A1
water transport (GO:0006833)	0.225671	0.400572	1.07092	-0.979745	SLC14A1
regulation of alcohol biosynthetic process (GO:1902930)	0.225671	0.400572	1.071	-0.979818	PLEK
axon cargo transport (GO:0008088)	0.220934	0.400572	1.08002	-0.988065	UCHL1
regulation of actin filament depolymerization (GO:0030834)	0.216169	0.400572	1.08774	-0.995135	PLEK
acute-phase response (GO:0006953)	0.216169	0.400572	1.09357	-1.00047	IL1RN
muscle fiber development (GO:0048747)	0.220934	0.400572	1.09594	-1.00263	UCHL1
negative regulation of BMP signaling pathway (GO:0030514)	0.220934	0.400572	1.09659	-1.00323	DKK1
platelet aggregation (GO:0070527)	0.220934	0.400572	1.10936	-1.01491	PLEK
protein deacylation (GO:0035601)	0.216169	0.400572	1.11897	-1.0237	SALL1
actin polymerization or depolymerization (GO:0008154)	0.225671	0.400572	1.13065	-1.03439	HCLS1
actin cytoskeleton reorganization (GO:0031532)	0.225671	0.400572	1.13111	-1.0348	PLEK
T cell proliferation (GO:0042098)	0.225671	0.400572	1.13375	-1.03723	PTPRC
neurogenesis (GO:0022008)	0.216169	0.400572	1.13507	-1.03843	PRDM6
macromolecule deacylation (GO:0098732)	0.225671	0.400572	1.13696	-1.04016	SALL1
tRNA modification (GO:0006400)	0.216169	0.400572	1.16665	-1.06732	TRMT61B
vesicle coating (GO:0006901)	0.225671	0.400572	1.18641	-1.0854	SNAP91
purine-containing compound biosynthetic process (GO:0072522)	0.226174	0.40097	-0.201887	0.184498	GUCY2C;GUCY1B2
regulation of alpha-beta T cell differentiation (GO:0046637)	0.230379	0.404925	1.01487	-0.917498	NCKAP1L
positive regulation of cell killing (GO:0031343)	0.230379	0.404925	1.05589	-0.954579	PTPRC
calcium ion transport into cytosol (GO:0060402)	0.230379	0.404925	1.06053	-0.958776	PTPRC
regulation of ATPase activity (GO:0043462)	0.230379	0.404925	1.11482	-1.00786	TNNT3
regulation of ATP catabolic process (GO:1903289)	0.230379	0.404925	1.12735	-1.01918	TNNT3
DNA alkylation (GO:0006305)	0.230379	0.404925	1.15325	-1.0426	TDRD5
DNA methylation (GO:0006306)	0.230379	0.404925	1.17335	-1.06077	TDRD5
positive regulation of secretion (GO:0051047)	0.234591	0.410138	-0.312777	0.278766	CSF1R;TMEM27;CACNA1H
regulation of MAP kinase activity (GO:0043405)	0.234591	0.410138	-0.297197	0.26488	UCHL1;IL1RN;PTPRC
cytosolic calcium ion transport (GO:0060401)	0.235058	0.410138	1.03908	-0.926089	PTPRC
response to activity (GO:0014823)	0.235058	0.410138	1.04095	-0.92776	CAPN3
positive regulation of actin filament bundle assembly (GO:0032233)	0.235058	0.410138	1.07075	-0.95432	PLEK
sulfur compound catabolic process (GO:0044273)	0.235058	0.410138	1.12682	-1.00429	HPSE
peptidyl-tyrosine phosphorylation (GO:0018108)	0.239607	0.411259	-0.140184	0.124558	ITK;CSF1R
regulation of nitric oxide biosynthetic process (GO:0045428)	0.23971	0.411259	0.937187	-0.832722	AGXT2
mesonephric tubule development (GO:0072164)	0.23971	0.411259	0.970193	-0.862049	SALL1
lymphocyte homeostasis (GO:0002260)	0.23971	0.411259	0.982968	-0.8734	NCKAP1L
branching involved in ureteric bud morphogenesis (GO:0001658)	0.23971	0.411259	1.01555	-0.902351	SALL1
response to gamma radiation (GO:0010332)	0.23971	0.411259	1.02304	-0.909008	PTPRC
positive regulation of lipid transport (GO:0032370)	0.23971	0.411259	1.02416	-0.91	ATP8A2
regulation of lipid catabolic process (GO:0050994)	0.23971	0.411259	1.02874	-0.914068	AADAC
regulation of leukocyte mediated cytotoxicity (GO:0001910)	0.23971	0.411259	1.03533	-0.91993	PTPRC
neutrophil chemotaxis (GO:0030593)	0.23971	0.411259	1.04084	-0.924819	NCKAP1L
multicellular organismal homeostasis (GO:0048871)	0.23971	0.411259	1.05669	-0.938907	IL1RN
hormone biosynthetic process (GO:0042446)	0.23971	0.411259	1.0995	-0.97694	CACNA1H
lipoprotein metabolic process (GO:0042157)	0.23971	0.411259	1.10187	-0.979046	CUBN
protein transmembrane transport (GO:0071806)	0.23971	0.411259	1.14146	-1.01423	PEX5L
organelle assembly (GO:0070925)	0.242657	0.415818	-0.325061	0.285243	BIN2;CAPN3;MYLK3
peptidyl-tyrosine modification (GO:0018212)	0.244094	0.416207	-0.108417	0.0950354	ITK;CSF1R
mesonephric epithelium development (GO:0072163)	0.244333	0.416207	0.991235	-0.868889	SALL1
cellular response to interleukin-1 (GO:0071347)	0.244333	0.416207	1.02686	-0.900119	MYLK3
regulation of humoral immune response (GO:0002920)	0.244333	0.416207	1.05341	-0.923387	PTPRC
neutrophil migration (GO:1990266)	0.244333	0.416207	1.05636	-0.925978	NCKAP1L
positive regulation of cell migration (GO:0030335)	0.245897	0.417879	-0.276992	0.241693	CSF1R;PTPRC;NCKAP1L
fatty acid metabolic process (GO:0006631)	0.245897	0.417879	-0.263364	0.229802	HPGD;BAAT;SLC27A2
regulation of protein localization to nucleus (GO:1900180)	0.248586	0.418085	-0.137491	0.119902	IL18;HCLS1
cell chemotaxis (GO:0060326)	0.24634	0.418085	-0.0919794	0.0802126	BIN2;NCKAP1L
inner ear development (GO:0048839)	0.248929	0.418085	0.992517	-0.865545	COL2A1
negative regulation of developmental growth (GO:0048640)	0.248929	0.418085	1.01033	-0.88108	SLIT1
regulation of T cell mediated immunity (GO:0002709)	0.248929	0.418085	1.01804	-0.887799	PTPRC
fluid transport (GO:0042044)	0.248929	0.418085	1.02085	-0.890254	SLC14A1
artery morphogenesis (GO:0048844)	0.248929	0.418085	1.03338	-0.901182	HPGD
positive regulation of Rac GTPase activity (GO:0032855)	0.248929	0.418085	1.07341	-0.936088	NCKAP1L
cellular aldehyde metabolic process (GO:0006081)	0.248929	0.418085	1.07351	-0.936178	AGXT2
formation of primary germ layer (GO:0001704)	0.248929	0.418085	1.07369	-0.936335	DKK1
negative regulation of transferase activity (GO:0051348)	0.252398	0.423282	-0.241809	0.207887	UCHL1;HHEX;PTPRC
hormone metabolic process (GO:0042445)	0.253081	0.423282	-0.0949319	0.0816146	AKR1D1;CACNA1H
positive regulation of myeloid leukocyte differentiation (GO:0002763)	0.253497	0.423282	1.01422	-0.871942	HCLS1
neural precursor cell proliferation (GO:0061351)	0.253497	0.423282	1.05645	-0.908245	HHIP
fatty acid beta-oxidation (GO:0006635)	0.253497	0.423282	1.08341	-0.931429	SLC27A2
positive regulation of cell motility (GO:2000147)	0.257291	0.426893	-0.236345	0.201182	CSF1R;PTPRC;NCKAP1L
regulation of ion homeostasis (GO:2000021)	0.257578	0.426893	-0.0886788	0.0754854	PTPRC;CAPN3
regulation of cardiac muscle tissue development (GO:0055024)	0.258038	0.426893	0.975331	-0.830224	DKK1
erythrocyte differentiation (GO:0030218)	0.258038	0.426893	0.988754	-0.84165	HCLS1
stem cell proliferation (GO:0072089)	0.258038	0.426893	0.994643	-0.846662	HHIP
negative regulation of axonogenesis (GO:0050771)	0.258038	0.426893	1.01483	-0.863848	SLIT1
natural killer cell activation (GO:0030101)	0.258038	0.426893	1.02905	-0.875952	IL18
regulation of protein localization to plasma membrane (GO:1903076)	0.258038	0.426893	1.033	-0.879317	TREM2
regulation of ERK1 and ERK2 cascade (GO:0070372)	0.259827	0.428864	-0.0926528	0.0784413	CSF1R;TREM2
regulation of extrinsic apoptotic signaling pathway (GO:2001236)	0.259827	0.428864	-0.0815309	0.0690253	COL2A1;PTPRC
developmental cell growth (GO:0048588)	0.262552	0.432367	0.98683	-0.827438	SLIT1
fatty acid transport (GO:0015908)	0.262552	0.432367	1.03416	-0.867119	SLC27A2
fibroblast growth factor receptor signaling pathway (GO:0008543)	0.264326	0.434791	-0.072214	0.0601463	NRG4;PDE1A
histone modification (GO:0016570)	0.267116	0.435391	-0.199221	0.165655	SALL1;PRDM6;PRDM14
tube development (GO:0035295)	0.266576	0.435391	-0.0618052	0.0513918	HHEX;SALL1
regulation of cell killing (GO:0031341)	0.267038	0.435391	0.955678	-0.794658	PTPRC
cellular response to carbohydrate stimulus (GO:0071322)	0.267038	0.435391	0.961886	-0.799819	SLC2A5
sensory perception of pain (GO:0019233)	0.267038	0.435391	0.97858	-0.813701	UCHL1
cardiac muscle tissue morphogenesis (GO:0055008)	0.267038	0.435391	0.997331	-0.829292	TNNI1
negative regulation of protein binding (GO:0032091)	0.267038	0.435391	1.008	-0.838162	ITGA4
determination of left/right symmetry (GO:0007368)	0.267038	0.435391	1.02404	-0.851503	CCDC40
regulation of endocytosis (GO:0030100)	0.268826	0.437681	-0.0266735	0.0220394	NCKAP1L;DKK1
covalent chromatin modification (GO:0016569)	0.272047	0.439437	-0.182688	0.150217	SALL1;PRDM6;PRDM14
positive regulation of cellular component movement (GO:0051272)	0.272047	0.439437	-0.175113	0.143988	CSF1R;PTPRC;NCKAP1L
regulation of behavior (GO:0050795)	0.271076	0.439437	-0.0476851	0.0392096	SLIT1;NCKAP1L
leukocyte homeostasis (GO:0001776)	0.271497	0.439437	0.958433	-0.788081	NCKAP1L
regulation of axon extension (GO:0030516)	0.271497	0.439437	0.9857	-0.810502	SLIT1
positive regulation of insulin secretion (GO:0032024)	0.271497	0.439437	0.9967	-0.819547	TMEM27
organ regeneration (GO:0031100)	0.271497	0.439437	1.01495	-0.834554	BAAT
regulation of protein targeting (GO:1903533)	0.273326	0.441007	-0.0660141	0.0540453	IL18;HCLS1
positive regulation of interferon-gamma production (GO:0032729)	0.27593	0.443216	0.936794	-0.762268	IL18
regulation of phagocytosis (GO:0050764)	0.27593	0.443216	0.954632	-0.776782	NCKAP1L
positive regulation of production of molecular mediator of immune response (GO:0002702)	0.27593	0.443216	0.958318	-0.779782	PTPRC
regulation of DNA recombination (GO:0000018)	0.27593	0.443216	0.999612	-0.813383	PTPRC
organophosphate biosynthetic process (GO:0090407)	0.277323	0.444957	-0.165132	0.13372	GUCY2C;GUCY1B2;KYNU;KMO
MAPK cascade (GO:0000165)	0.280075	0.446299	0.0274051	-0.0221096	DOK5;IL18
regulation of epidermis development (GO:0045682)	0.280335	0.446299	0.960304	-0.774741	HPSE
granulocyte chemotaxis (GO:0071621)	0.280335	0.446299	0.979563	-0.790278	NCKAP1L
regulation of protein tyrosine kinase activity (GO:0061097)	0.280335	0.446299	0.991754	-0.800114	CSF1R
determination of bilateral symmetry (GO:0009855)	0.280335	0.446299	0.997946	-0.805109	CCDC40
lymphocyte mediated immunity (GO:0002449)	0.280335	0.446299	1.02099	-0.823699	MYO1G
forebrain development (GO:0030900)	0.280335	0.446299	1.03159	-0.832255	DKK1
digestive tract development (GO:0048565)	0.284715	0.45127	0.914647	-0.727776	SALL1
specification of symmetry (GO:0009799)	0.284715	0.45127	0.973287	-0.774435	CCDC40
pyrimidine nucleoside metabolic process (GO:0006213)	0.284715	0.45127	0.994306	-0.79116	AGXT2
peptide hormone secretion (GO:0030072)	0.284715	0.45127	1.01524	-0.807816	IL1RN
positive regulation of locomotion (GO:0040017)	0.285245	0.451612	-0.121624	0.096683	CSF1R;PTPRC;NCKAP1L
heart looping (GO:0001947)	0.289068	0.454656	0.915965	-0.721976	CCDC40
embryonic digit morphogenesis (GO:0042733)	0.289068	0.454656	0.946351	-0.745927	SALL1
regulation of release of sequestered calcium ion into cytosol (GO:0051279)	0.289068	0.454656	0.956831	-0.754187	CAPN3
mesenchyme development (GO:0060485)	0.289068	0.454656	0.957378	-0.754619	BNC2
granulocyte migration (GO:0097530)	0.289068	0.454656	0.96947	-0.76415	NCKAP1L
arachidonic acid metabolic process (GO:0019369)	0.289068	0.454656	1.00834	-0.794789	HPGD
hematopoietic or lymphoid organ development (GO:0048534)	0.291313	0.457686	0.0706116	-0.0551881	CSF1R;PTPRC
response to mechanical stimulus (GO:0009612)	0.293558	0.458206	0.0687981	-0.0536926	ATP8A2;MEIS2
positive regulation of leukocyte chemotaxis (GO:0002690)	0.293394	0.458206	0.932748	-0.727951	NCKAP1L
regulation of chemokine production (GO:0032642)	0.293394	0.458206	0.938521	-0.732456	CSF1R
muscle tissue morphogenesis (GO:0060415)	0.293394	0.458206	0.991882	-0.774101	TNNI1
peptide secretion (GO:0002790)	0.293394	0.458206	0.997674	-0.778622	IL1RN
DNA methylation or demethylation (GO:0044728)	0.293394	0.458206	1.01339	-0.790887	TDRD5
negative regulation of immune system process (GO:0002683)	0.296841	0.462152	-0.0759431	0.0586176	PTPRC;PIK3AP1;MEIS2
regulation of myotube differentiation (GO:0010830)	0.297695	0.462152	0.940278	-0.725765	CAPN3
positive regulation of extrinsic apoptotic signaling pathway (GO:2001238)	0.297695	0.462152	0.949482	-0.73287	PTPRC
positive regulation of actin filament polymerization (GO:0030838)	0.297695	0.462152	0.972884	-0.750933	NCKAP1L
homotypic cell-cell adhesion (GO:0034109)	0.297695	0.462152	1.01271	-0.781671	PLEK
regulation of nucleocytoplasmic transport (GO:0046822)	0.298047	0.462198	0.0477611	-0.0368602	IL18;HCLS1
sulfur compound metabolic process (GO:0006790)	0.30182	0.46677	-0.0466009	0.0355062	KYNU;HPSE;BAAT
regulation of extrinsic apoptotic signaling pathway in absence of ligand (GO:2001239)	0.30197	0.46677	0.965716	-0.735798	COL2A1
histone lysine methylation (GO:0034968)	0.30197	0.46677	1.01082	-0.770166	PRDM6
acute inflammatory response (GO:0002526)	0.306219	0.472321	0.976591	-0.732538	IL1RN
tetrapyrrole metabolic process (GO:0033013)	0.306219	0.472321	1.01754	-0.76325	CUBN
locomotory behavior (GO:0007626)	0.309249	0.475462	0.0531351	-0.0395043	UCHL1;MCOLN3
cellular response to fibroblast growth factor stimulus (GO:0044344)	0.309249	0.475462	0.0609947	-0.0453476	NRG4;PDE1A
negative regulation of cellular component movement (GO:0051271)	0.309249	0.475462	0.0769517	-0.0572111	IL1RN;SLIT1
cellular defense response (GO:0006968)	0.310443	0.476277	0.969859	-0.719398	ITK
glycosaminoglycan catabolic process (GO:0006027)	0.310443	0.476277	0.991595	-0.73552	HPSE
response to light stimulus (GO:0009416)	0.315121	0.481398	-0.0293369	0.0214471	ATP8A2;ABCA4;PDE6C
regulation of cell growth (GO:0001558)	0.315121	0.481398	-0.00646202	0.00472413	IGFBP1;SLIT1;PAPPA2
positive regulation of JUN kinase activity (GO:0043507)	0.314641	0.481398	0.937267	-0.685199	IL1RN
cell fate specification (GO:0001708)	0.314641	0.481398	0.986695	-0.721334	PRDM14
nitrogen compound transport (GO:0071705)	0.315575	0.481579	-0.0462238	0.0337751	CUBN;SLC14A1;IL1RN;HHEX
cellular component assembly involved in morphogenesis (GO:0010927)	0.315955	0.481647	0.0583557	-0.0426314	CAPN3;MYLK3
response to fibroblast growth factor (GO:0071774)	0.318187	0.48242	0.0746697	-0.0544298	NRG4;PDE1A
embryonic heart tube morphogenesis (GO:0003143)	0.318814	0.48242	0.901771	-0.657338	CCDC40
kidney epithelium development (GO:0072073)	0.318814	0.48242	0.916756	-0.66826	SALL1
stem cell differentiation (GO:0048863)	0.318814	0.48242	0.927758	-0.67628	HHEX
regulation of actin filament bundle assembly (GO:0032231)	0.318814	0.48242	0.94682	-0.690176	PLEK
regulation of extent of cell growth (GO:0061387)	0.318814	0.48242	0.958094	-0.698393	SLIT1
negative regulation of G-protein coupled receptor protein signaling pathway (GO:0045744)	0.318814	0.48242	1.00689	-0.733966	PLEK
sphingolipid biosynthetic process (GO:0030148)	0.322961	0.488182	1.00772	-0.722604	SGPP2
cellular response to cytokine stimulus (GO:0071345)	0.325228	0.488246	-0.00154938	0.00111081	CSF1R;LEPR;HCLS1;MYLK3
positive regulation of cytokine production (GO:0001819)	0.323445	0.488246	0.0120836	-0.00866319	CSF1R;IL18;HPSE
blood coagulation (GO:0007596)	0.326609	0.488246	0.0123369	-0.00884473	GUCY1B2;ITGA4;PDE1A;PLEK
coagulation (GO:0050817)	0.326609	0.488246	0.0148948	-0.0106786	GUCY1B2;ITGA4;PDE1A;PLEK
regulation of synapse organization (GO:0050807)	0.327084	0.488246	0.91823	-0.658311	SLIT1
positive regulation of stem cell proliferation (GO:2000648)	0.327084	0.488246	0.940133	-0.674015	PTPRC
regulation of receptor-mediated endocytosis (GO:0048259)	0.327084	0.488246	0.940425	-0.674223	DKK1
negative regulation of angiogenesis (GO:0016525)	0.327084	0.488246	0.952558	-0.682923	HHEX
protein polymerization (GO:0051258)	0.327084	0.488246	0.989501	-0.709408	HCLS1
fatty acid oxidation (GO:0019395)	0.327084	0.488246	0.993746	-0.712451	SLC27A2
fatty acid catabolic process (GO:0009062)	0.327084	0.488246	1.00114	-0.71775	SLC27A2
activation of signaling protein activity involved in unfolded protein response (GO:0006987)	0.327084	0.488246	1.01957	-0.730963	IGFBP1
positive regulation of peptide hormone secretion (GO:0090277)	0.331182	0.491807	0.923819	-0.655605	TMEM27
regulation of neural precursor cell proliferation (GO:2000177)	0.331182	0.491807	0.927843	-0.65846	SALL1
negative regulation of phosphatase activity (GO:0010923)	0.331182	0.491807	0.975244	-0.6921	NCKAP1L
striated muscle cell development (GO:0055002)	0.331182	0.491807	0.983824	-0.698188	UCHL1
lipid oxidation (GO:0034440)	0.331182	0.491807	0.98842	-0.701451	SLC27A2
epidermal growth factor receptor signaling pathway (GO:0007173)	0.331546	0.491838	0.145149	-0.102998	NRG4;PDE1A
hemostasis (GO:0007599)	0.334904	0.495295	0.0476958	-0.0335111	GUCY1B2;ITGA4;PDE1A;PLEK
negative regulation of blood vessel morphogenesis (GO:2000181)	0.335256	0.495295	0.954769	-0.670822	HHEX
dorsal/ventral pattern formation (GO:0009953)	0.335256	0.495295	0.981003	-0.689254	HHIP
positive regulation of nuclease activity (GO:0032075)	0.335256	0.495295	1.00191	-0.703943	IGFBP1
ERBB signaling pathway (GO:0038127)	0.338199	0.497693	0.15502	-0.108168	NRG4;PDE1A
positive regulation of peptide secretion (GO:0002793)	0.339304	0.497693	0.93225	-0.650499	TMEM27
vasculogenesis (GO:0001570)	0.339304	0.497693	0.946417	-0.660384	HHEX
regulation of protein depolymerization (GO:1901879)	0.339304	0.497693	0.968903	-0.676074	PLEK
aminoglycan catabolic process (GO:0006026)	0.339304	0.497693	0.970323	-0.677065	HPSE
protein secretion (GO:0009306)	0.339304	0.497693	0.971321	-0.677761	PLEK
nucleobase metabolic process (GO:0009112)	0.339304	0.497693	0.973819	-0.679504	AGXT2
regulation of cytokine production (GO:0001817)	0.340441	0.498341	0.0675252	-0.0470293	CSF1R;IL18;NCKAP1L;HPSE
positive regulation of MAP kinase activity (GO:0043406)	0.340413	0.498341	0.204642	-0.142527	IL1RN;PTPRC
learning or memory (GO:0007611)	0.342624	0.500528	0.201743	-0.139625	IL1RN;AFF2
regulation of leukocyte chemotaxis (GO:0002688)	0.343329	0.500528	0.952545	-0.659249	NCKAP1L
cytokine production (GO:0001816)	0.343329	0.500528	0.97855	-0.677247	ITK
glucose transport (GO:0015758)	0.343329	0.500528	0.979882	-0.678168	SLC2A5
cellular modified amino acid metabolic process (GO:0006575)	0.344834	0.501271	0.200375	-0.138381	KYNU;KMO
positive regulation of lymphocyte mediated immunity (GO:0002708)	0.347329	0.501271	0.927227	-0.640351	PTPRC
negative regulation of myeloid cell differentiation (GO:0045638)	0.347329	0.501271	0.949094	-0.655453	MEIS2
molting cycle process (GO:0022404)	0.347329	0.501271	0.958882	-0.662212	DKK1
positive regulation of cytokine secretion (GO:0050715)	0.347329	0.501271	0.963695	-0.665537	CSF1R
hair cycle process (GO:0022405)	0.347329	0.501271	0.974608	-0.673073	DKK1
positive regulation of protein polymerization (GO:0032273)	0.347329	0.501271	0.976103	-0.674106	NCKAP1L
hexose transport (GO:0008645)	0.347329	0.501271	0.998473	-0.689555	SLC2A5
alpha-amino acid biosynthetic process (GO:1901607)	0.347329	0.501271	1.00484	-0.693949	AGXT2
mRNA export from nucleus (GO:0006406)	0.347329	0.501271	1.03008	-0.711381	HHEX
positive regulation of response to external stimulus (GO:0032103)	0.349245	0.50353	0.20404	-0.139994	IL18;NCKAP1L
regulation of lymphocyte activation (GO:0051249)	0.351742	0.503591	0.124704	-0.0855462	PTPRC;IL18;NCKAP1L
signal transduction by phosphorylation (GO:0023014)	0.351448	0.503591	0.266976	-0.183143	DOK5;IL18
positive regulation of muscle cell differentiation (GO:0051149)	0.351305	0.503591	0.947833	-0.650205	MYLK3
negative regulation of vasculature development (GO:1901343)	0.351305	0.503591	0.967208	-0.663497	HHEX
negative regulation of dephosphorylation (GO:0035305)	0.351305	0.503591	0.981085	-0.673015	NCKAP1L
leukocyte mediated immunity (GO:0002443)	0.351305	0.503591	1.00135	-0.686919	MYO1G
hormone secretion (GO:0046879)	0.351305	0.503591	1.00936	-0.692412	IL1RN
positive regulation of adaptive immune response based on somatic recombination of immune receptors built from immunoglobulin superfamily domains (GO:0002824)	0.355257	0.505098	0.910915	-0.622157	PTPRC
tissue remodeling (GO:0048771)	0.355257	0.505098	0.944773	-0.645282	ITGA4
regulation of leukocyte apoptotic process (GO:2000106)	0.355257	0.505098	0.952626	-0.650646	HCLS1
positive regulation of developmental growth (GO:0048639)	0.355257	0.505098	0.96765	-0.660907	CAPN3
biomineral tissue development (GO:0031214)	0.355257	0.505098	0.981917	-0.670652	GPNMB
response to interleukin-1 (GO:0070555)	0.355257	0.505098	0.987041	-0.674151	MYLK3
monosaccharide transport (GO:0015749)	0.355257	0.505098	1.00282	-0.684929	SLC2A5
negative regulation of locomotion (GO:0040013)	0.355845	0.505433	0.248518	-0.169573	IL1RN;SLIT1
regulation of multicellular organism growth (GO:0040014)	0.359185	0.507168	0.974209	-0.661402	ATP8A2
regulation of calcium ion transport into cytosol (GO:0010522)	0.359185	0.507168	0.977708	-0.663778	CAPN3
peptide transport (GO:0015833)	0.359185	0.507168	0.991239	-0.672964	IL1RN
smoothened signaling pathway (GO:0007224)	0.359185	0.507168	1.00165	-0.680031	HHIP
DNA modification (GO:0006304)	0.359185	0.507168	1.00251	-0.680618	TDRD5
regulation of nuclease activity (GO:0032069)	0.359185	0.507168	1.02002	-0.692504	IGFBP1
toll-like receptor 2 signaling pathway (GO:0034134)	0.36309	0.510673	0.984702	-0.661745	PIK3AP1
toll-like receptor 9 signaling pathway (GO:0034162)	0.36309	0.510673	0.991538	-0.666339	PIK3AP1
regulation of BMP signaling pathway (GO:0030510)	0.36309	0.510673	0.99251	-0.666992	DKK1
regulation of RNA splicing (GO:0043484)	0.36309	0.510673	1.0251	-0.688895	AFF2
Fc receptor signaling pathway (GO:0038093)	0.365028	0.512897	-0.369717	0.246853	ITK;NRG4;MYO1G
positive regulation of adaptive immune response (GO:0002821)	0.366971	0.513617	0.916741	-0.610804	PTPRC
blood vessel morphogenesis (GO:0048514)	0.366971	0.513617	0.973567	-0.648666	HPGD
collagen catabolic process (GO:0030574)	0.366971	0.513617	1.01796	-0.678247	COL2A1
negative regulation of MAP kinase activity (GO:0043407)	0.366971	0.513617	1.02641	-0.683873	UCHL1
response to vitamin (GO:0033273)	0.370829	0.516499	0.95598	-0.631599	KYNU
regulation of JUN kinase activity (GO:0043506)	0.370829	0.516499	0.978423	-0.646426	IL1RN
muscle cell development (GO:0055001)	0.370829	0.516499	0.995053	-0.657414	UCHL1
cartilage development (GO:0051216)	0.370829	0.516499	1.00454	-0.663679	COL2A1
hormone transport (GO:0009914)	0.370829	0.516499	1.00833	-0.666183	IL1RN
positive regulation of cell development (GO:0010720)	0.374968	0.519743	0.206215	-0.134952	SALL1;ATP8A2;MYLK3
neural tube closure (GO:0001843)	0.374664	0.519743	0.957266	-0.626455	SALL1
myeloid leukocyte migration (GO:0097529)	0.374664	0.519743	0.959294	-0.627782	NCKAP1L
epidermal cell differentiation (GO:0009913)	0.374664	0.519743	0.986232	-0.645411	MCOLN3
RNA export from nucleus (GO:0006405)	0.374664	0.519743	1.02275	-0.669306	HHEX
regulation of I-kappaB kinase/NF-kappaB signaling (GO:0043122)	0.3755	0.519978	0.315613	-0.206401	IL18;CAPN3
tube closure (GO:0060606)	0.378475	0.522587	0.951013	-0.617174	SALL1
regulation of DNA binding (GO:0051101)	0.378475	0.522587	0.969959	-0.629469	RUNX1T1
regulation of smooth muscle cell proliferation (GO:0048660)	0.378475	0.522587	0.973701	-0.631898	PDE1A
single-organism behavior (GO:0044708)	0.381579	0.525795	0.237292	-0.152542	UCHL1;IL1RN;AFF2
positive regulation of leukocyte mediated immunity (GO:0002705)	0.382263	0.525795	0.939251	-0.603791	PTPRC
positive regulation of leukocyte migration (GO:0002687)	0.382263	0.525795	0.953346	-0.612852	NCKAP1L
positive regulation of peptidyl-serine phosphorylation (GO:0033138)	0.382263	0.525795	0.976339	-0.627633	HCLS1
positive regulation of neuron differentiation (GO:0045666)	0.38416	0.527898	0.324344	-0.207208	SALL1;ATP8A2
regulation of binding (GO:0051098)	0.386317	0.528335	0.33934	-0.216508	ITGA4;RUNX1T1
regulation of interferon-gamma production (GO:0032649)	0.386029	0.528335	0.931108	-0.594071	IL18
regulation of production of molecular mediator of immune response (GO:0002700)	0.386029	0.528335	0.933511	-0.595604	PTPRC
eye development (GO:0001654)	0.386029	0.528335	0.996548	-0.635823	MEIS2
multicellular organism growth (GO:0035264)	0.386029	0.528335	1.00887	-0.643682	HHEX
regulation of intracellular protein transport (GO:0033157)	0.388471	0.530533	0.307396	-0.19485	IL18;HCLS1
regulation of protein complex disassembly (GO:0043244)	0.389772	0.530533	0.984364	-0.623961	PLEK
regulation of organelle assembly (GO:1902115)	0.389772	0.530533	0.998374	-0.632842	MYLK3
multicellular organismal catabolic process (GO:0044243)	0.389772	0.530533	1.00445	-0.636692	COL2A1
protein deubiquitination (GO:0016579)	0.389772	0.530533	1.02603	-0.650372	UCHL1
negative regulation of immune effector process (GO:0002698)	0.393492	0.532067	0.97473	-0.615041	PTPRC
lymphocyte proliferation (GO:0046651)	0.393492	0.532067	1.00883	-0.63656	PTPRC
ethanolamine-containing compound metabolic process (GO:0042439)	0.393492	0.532067	1.01075	-0.637771	DMGDH
embryonic skeletal system morphogenesis (GO:0048704)	0.393492	0.532067	1.01102	-0.637942	COL2A1
pyrimidine-containing compound metabolic process (GO:0072527)	0.393492	0.532067	1.01247	-0.638852	AGXT2
platelet degranulation (GO:0002576)	0.393492	0.532067	1.02417	-0.646235	PLEK
retinoid metabolic process (GO:0001523)	0.393492	0.532067	1.02811	-0.648726	ABCA4
neuron differentiation (GO:0030182)	0.394914	0.533487	0.370242	-0.232631	MCOLN3;SALL1
regulation of system process (GO:0044057)	0.396401	0.534992	0.2811	-0.175829	TNNT3;TNNI1;CACNA1H
sodium ion transmembrane transport (GO:0035725)	0.39719	0.535554	1.04057	-0.649785	SLC13A4
carboxylic acid transport (GO:0046942)	0.399193	0.537749	0.37207	-0.230819	BAAT;SLC27A2
regulation of lipid transport (GO:0032368)	0.400866	0.537985	0.966243	-0.598998	ATP8A2
collagen metabolic process (GO:0032963)	0.400866	0.537985	1.01505	-0.629258	COL2A1
mononuclear cell proliferation (GO:0032943)	0.400866	0.537985	1.01506	-0.629263	PTPRC
endoplasmic reticulum unfolded protein response (GO:0030968)	0.400866	0.537985	1.01517	-0.629328	IGFBP1
organic acid transport (GO:0015849)	0.403457	0.540957	0.380348	-0.233692	BAAT;SLC27A2
inflammatory response (GO:0006954)	0.404598	0.541475	0.316669	-0.194263	CSF1R;IL1RN;IL18
regulation of interleukin-6 production (GO:0032675)	0.40452	0.541475	0.975437	-0.598389	NCKAP1L
cognition (GO:0050890)	0.405585	0.54229	0.402731	-0.246453	IL1RN;AFF2
response to lipopolysaccharide (GO:0032496)	0.407708	0.544623	0.39671	-0.241066	IL1RN;IL18
regulation of protein transport (GO:0051223)	0.409502	0.545972	0.295118	-0.178602	CSF1R;IL18;HCLS1
glycerophospholipid metabolic process (GO:0006650)	0.409829	0.545972	0.394096	-0.238502	CSF1R;PLEK
regulation of stem cell proliferation (GO:0072091)	0.411761	0.545972	0.933578	-0.564989	PTPRC
liver development (GO:0001889)	0.411761	0.545972	0.980511	-0.593392	BAAT
regulation of reproductive process (GO:2000241)	0.411761	0.545972	0.983384	-0.595131	CACNA1H
cellular response to unfolded protein (GO:0034620)	0.411761	0.545972	0.998242	-0.604123	IGFBP1
negative regulation of homeostatic process (GO:0032845)	0.411761	0.545972	0.999062	-0.604619	PTPRC
vascular process in circulatory system (GO:0003018)	0.411761	0.545972	1.00368	-0.607415	MYLK3
regulation of peptide transport (GO:0090087)	0.414058	0.548512	0.40115	-0.240909	TMEM27;IL18
central nervous system neuron differentiation (GO:0021953)	0.415348	0.549208	1.0064	-0.603115	SALL1
diterpenoid metabolic process (GO:0016101)	0.415348	0.549208	1.03142	-0.618108	ABCA4
pattern specification process (GO:0007389)	0.419275	0.55085	0.37556	-0.223944	HHEX;HHIP;CCDC40
adult locomotory behavior (GO:0008344)	0.418915	0.55085	0.965234	-0.575562	UCHL1
positive regulation of inflammatory response (GO:0050729)	0.418915	0.55085	0.969099	-0.577867	IL18
negative regulation of cell morphogenesis involved in differentiation (GO:0010771)	0.418915	0.55085	0.974541	-0.581112	SLIT1
membrane lipid biosynthetic process (GO:0046467)	0.418915	0.55085	1.00997	-0.602237	SGPP2
fatty acid derivative metabolic process (GO:1901568)	0.418915	0.55085	1.01103	-0.602869	HPGD
icosanoid metabolic process (GO:0006690)	0.418915	0.55085	1.01987	-0.608142	HPGD
multicellular organismal macromolecule metabolic process (GO:0044259)	0.422459	0.55301	1.0034	-0.594393	COL2A1
leukocyte proliferation (GO:0070661)	0.422459	0.55301	1.01714	-0.602532	PTPRC
RNA modification (GO:0009451)	0.422459	0.55301	1.01949	-0.603925	TRMT61B
regulation of cyclin-dependent protein serine/threonine kinase activity (GO:0000079)	0.422459	0.55301	1.02359	-0.606356	HHEX
positive regulation of chemotaxis (GO:0050921)	0.425983	0.555596	0.955231	-0.561403	NCKAP1L
positive regulation of endocytosis (GO:0045807)	0.425983	0.555596	0.969872	-0.570007	NCKAP1L
memory (GO:0007613)	0.425983	0.555596	0.990216	-0.581964	IL1RN
water-soluble vitamin metabolic process (GO:0006767)	0.425983	0.555596	1.03496	-0.60826	CUBN
regulation of leukocyte activation (GO:0002694)	0.427381	0.556913	0.386819	-0.226423	PTPRC;IL18;NCKAP1L
positive regulation of calcium ion transport (GO:0051928)	0.429485	0.557127	0.955289	-0.558807	CAPN3
negative regulation of protein complex assembly (GO:0031333)	0.429485	0.557127	0.960643	-0.561939	DKK1
negative regulation of neuron projection development (GO:0010977)	0.429485	0.557127	0.977801	-0.571976	SLIT1
positive regulation of hormone secretion (GO:0046887)	0.429485	0.557127	0.978017	-0.572102	TMEM27
negative regulation of canonical Wnt signaling pathway (GO:0090090)	0.429485	0.557127	0.983937	-0.575565	DKK1
positive regulation of ligase activity (GO:0051351)	0.432966	0.56063	0.965336	-0.558634	NHEJ1
cellular response to topologically incorrect protein (GO:0035967)	0.432966	0.56063	0.991909	-0.574012	IGFBP1
regulation of intracellular transport (GO:0032386)	0.433838	0.561253	0.381206	-0.220178	IL18;HCLS1;CAPN3
protein modification by small protein removal (GO:0070646)	0.436426	0.564093	1.01915	-0.5835	UCHL1
response to molecule of bacterial origin (GO:0002237)	0.439117	0.565484	0.469803	-0.267822	IL1RN;IL18
negative regulation of ion transport (GO:0043271)	0.439865	0.565484	0.952197	-0.542822	IL1RN
ER-nucleus signaling pathway (GO:0006984)	0.439865	0.565484	0.985696	-0.561919	IGFBP1
regulation of cell-cell adhesion (GO:0022407)	0.439865	0.565484	0.995107	-0.567284	IL1RN
multicellular organismal metabolic process (GO:0044236)	0.439865	0.565484	0.996368	-0.568003	COL2A1
regulation of glucose metabolic process (GO:0010906)	0.439865	0.565484	1.01324	-0.577621	LEPR
regulation of lymphocyte mediated immunity (GO:0002706)	0.443283	0.567845	0.970858	-0.549415	PTPRC
microtubule-based transport (GO:0010970)	0.443283	0.567845	0.976964	-0.55287	UCHL1
negative regulation of binding (GO:0051100)	0.443283	0.567845	0.992178	-0.56148	ITGA4
hemopoiesis (GO:0030097)	0.443283	0.567845	1.01658	-0.575289	CSF1R
regionalization (GO:0003002)	0.447344	0.571518	0.473687	-0.265009	HHEX;HHIP
regulation of inflammatory response (GO:0050727)	0.447344	0.571518	0.481674	-0.269478	IL18;PIK3AP1
fat cell differentiation (GO:0045444)	0.446681	0.571518	0.991755	-0.554847	RUNX1T1
negative regulation of extrinsic apoptotic signaling pathway (GO:2001237)	0.450058	0.573454	0.955623	-0.5314	COL2A1
toll-like receptor 4 signaling pathway (GO:0034142)	0.450058	0.573454	0.981798	-0.545955	PIK3AP1
terpenoid metabolic process (GO:0006721)	0.450058	0.573454	1.00074	-0.556491	ABCA4
regulation of neuron differentiation (GO:0045664)	0.451461	0.574223	0.457764	-0.253939	SALL1;ATP8A2;SLIT1
organ morphogenesis (GO:0009887)	0.451461	0.574223	0.461644	-0.256091	COL2A1;HHIP;TBX4
osteoblast differentiation (GO:0001649)	0.453415	0.57518	0.967351	-0.535015	GPNMB
regulation of myeloid leukocyte differentiation (GO:0002761)	0.453415	0.57518	0.983191	-0.543776	HCLS1
tRNA processing (GO:0008033)	0.453415	0.57518	1.01427	-0.560964	TRMT61B
polyol metabolic process (GO:0019751)	0.456751	0.578391	0.998593	-0.546736	SGPP2
DNA conformation change (GO:0071103)	0.456751	0.578391	1.00583	-0.550696	HHEX
leukocyte chemotaxis (GO:0030595)	0.460068	0.580033	0.963779	-0.524942	NCKAP1L
establishment or maintenance of cell polarity (GO:0007163)	0.460068	0.580033	0.998934	-0.54409	NCKAP1L
unsaturated fatty acid metabolic process (GO:0033559)	0.460068	0.580033	0.999117	-0.54419	HPGD
response to calcium ion (GO:0051592)	0.460068	0.580033	1.0115	-0.550937	CAPN3
fertilization (GO:0009566)	0.460068	0.580033	1.039	-0.565911	PRDM14
response to metal ion (GO:0010038)	0.463597	0.582946	0.529744	-0.285882	CAPN3;CACNA1H
protein localization to nucleus (GO:0034504)	0.463364	0.582946	0.970813	-0.523909	HHEX
protein import (GO:0017038)	0.463364	0.582946	0.971077	-0.524052	PEX5L
carbohydrate transport (GO:0008643)	0.466641	0.585748	0.971914	-0.519843	SLC2A5
peptidyl-tyrosine dephosphorylation (GO:0035335)	0.466641	0.585748	1.01293	-0.541783	PTPRC
regulation of adaptive immune response based on somatic recombination of immune receptors built from immunoglobulin superfamily domains (GO:0002822)	0.469898	0.588294	0.95549	-0.506915	PTPRC
positive regulation of lipid metabolic process (GO:0045834)	0.469898	0.588294	0.96257	-0.510671	AADAC
negative regulation of immune response (GO:0050777)	0.469898	0.588294	0.975239	-0.517393	PTPRC
cytoskeleton-dependent intracellular transport (GO:0030705)	0.473135	0.591315	0.965145	-0.507093	UCHL1
alcohol biosynthetic process (GO:0046165)	0.473135	0.591315	0.967907	-0.508544	CACNA1H
regulation of cytokine secretion (GO:0050707)	0.47955	0.59622	0.941097	-0.486684	CSF1R
cell growth (GO:0016049)	0.47955	0.59622	0.949802	-0.491186	SLIT1
negative regulation of cell projection organization (GO:0031345)	0.47955	0.59622	0.966261	-0.499697	SLIT1
positive regulation of protein secretion (GO:0050714)	0.47955	0.59622	0.968856	-0.50104	CSF1R
cellular amino acid biosynthetic process (GO:0008652)	0.47955	0.59622	0.987337	-0.510597	AGXT2
membrane depolarization (GO:0051899)	0.47955	0.59622	0.996265	-0.515214	CACNA1H
positive regulation of behavior (GO:0048520)	0.482729	0.598101	0.949352	-0.487963	NCKAP1L
positive regulation of cell growth (GO:0030307)	0.482729	0.598101	0.970581	-0.498874	IGFBP1
positive regulation of JNK cascade (GO:0046330)	0.482729	0.598101	0.981247	-0.504357	IL1RN
negative regulation of transmembrane receptor protein serine/threonine kinase signaling pathway (GO:0090101)	0.482729	0.598101	0.989127	-0.508407	DKK1
regulation of DNA metabolic process (GO:0051052)	0.483522	0.598566	0.533187	-0.273641	PTPRC;PRDM14
regulation of ligase activity (GO:0051340)	0.485889	0.599945	0.945208	-0.482923	NHEJ1
maintenance of protein location (GO:0045185)	0.485889	0.599945	0.991159	-0.5064	PEX5L
response to interferon-gamma (GO:0034341)	0.485889	0.599945	0.996936	-0.509351	KYNU
stem cell maintenance (GO:0019827)	0.489029	0.602786	0.949885	-0.480825	PRDM14
axonogenesis (GO:0007409)	0.489029	0.602786	0.98785	-0.500042	ATP8A2
protein catabolic process (GO:0030163)	0.491366	0.604558	0.572104	-0.287915	UCHL1;HPSE
regulation of leukocyte migration (GO:0002685)	0.492151	0.604558	0.947492	-0.476832	NCKAP1L
cellular response to lipopolysaccharide (GO:0071222)	0.492151	0.604558	0.955334	-0.480779	IL18
nuclear export (GO:0051168)	0.492151	0.604558	0.993828	-0.500151	HHEX
response to retinoic acid (GO:0032526)	0.495254	0.606812	0.954931	-0.477022	DKK1
synapse organization (GO:0050808)	0.495254	0.606812	0.957939	-0.478524	KY
response to hexose (GO:0009746)	0.495254	0.606812	0.959549	-0.479329	SLC2A5
positive regulation of defense response (GO:0031349)	0.4972	0.608514	0.588494	-0.292326	IL18;PIK3AP1
gonad development (GO:0008406)	0.498338	0.608514	0.945019	-0.469424	SALL1
regulation of adaptive immune response (GO:0002819)	0.498338	0.608514	0.954965	-0.474365	PTPRC
regulation of cell shape (GO:0008360)	0.498338	0.608514	0.974467	-0.484052	CSF1R
microtubule-based process (GO:0007017)	0.501412	0.611229	0.504994	-0.2486	UCHL1;DNHD1;CCDC40
neurotrophin TRK receptor signaling pathway (GO:0048011)	0.501067	0.611229	0.591426	-0.291149	NRG4;PDE1A
regulation of neuron projection development (GO:0010975)	0.502993	0.612333	0.601418	-0.294983	ATP8A2;SLIT1
tube formation (GO:0035148)	0.50445	0.612333	0.941954	-0.462009	SALL1
double-strand break repair (GO:0006302)	0.50445	0.612333	0.967847	-0.474709	NHEJ1
regulation of axonogenesis (GO:0050770)	0.50445	0.612333	0.99262	-0.486859	SLIT1
isoprenoid metabolic process (GO:0006720)	0.50445	0.612333	0.99617	-0.4886	ABCA4
protein localization to membrane (GO:0072657)	0.504915	0.61238	0.616745	-0.302453	ITGA4;CAPN3
dephosphorylation (GO:0016311)	0.508744	0.615501	0.578231	-0.280627	PTPRC;SGPP2
regulation of establishment of protein localization (GO:0070201)	0.509017	0.615501	0.579135	-0.281065	CSF1R;IL18;HCLS1
neurotrophin signaling pathway (GO:0038179)	0.508744	0.615501	0.61013	-0.296108	NRG4;PDE1A
response to monosaccharide (GO:0034284)	0.510488	0.615501	0.959912	-0.465864	SLC2A5
cellular response to molecule of bacterial origin (GO:0071219)	0.510488	0.615501	0.962284	-0.467015	IL18
ossification (GO:0001503)	0.510488	0.615501	0.984324	-0.477711	COL2A1
extracellular matrix disassembly (GO:0022617)	0.510488	0.615501	0.990322	-0.480622	COL2A1
positive regulation of stress-activated MAPK cascade (GO:0032874)	0.516454	0.622171	0.981262	-0.465648	IL1RN
positive regulation of neurogenesis (GO:0050769)	0.518234	0.623792	0.619104	-0.292179	SALL1;ATP8A2
negative regulation of protein modification by small protein conjugation or removal (GO:1903321)	0.51941	0.624161	0.969125	-0.456794	CAPN3
positive regulation of stress-activated protein kinase signaling cascade (GO:0070304)	0.51941	0.624161	0.972471	-0.458371	IL1RN
regulation of leukocyte mediated immunity (GO:0002703)	0.522348	0.626643	0.964118	-0.450608	PTPRC
epidermis development (GO:0008544)	0.522348	0.626643	0.978344	-0.457257	DKK1
neuron development (GO:0048666)	0.525268	0.628571	0.949476	-0.440847	PDE6C
embryonic organ morphogenesis (GO:0048562)	0.525268	0.628571	0.954661	-0.443255	COL2A1
plasma membrane organization (GO:0007009)	0.525268	0.628571	0.956403	-0.444064	BIN2
phospholipid metabolic process (GO:0006644)	0.527603	0.629945	0.626253	-0.289406	CSF1R;PLEK
toll-like receptor signaling pathway (GO:0002224)	0.528171	0.629945	0.948576	-0.438359	PIK3AP1
kidney development (GO:0001822)	0.528171	0.629945	0.969705	-0.448123	SALL1
vitamin metabolic process (GO:0006766)	0.528171	0.629945	0.971212	-0.448819	CUBN
positive regulation of multi-organism process (GO:0043902)	0.531056	0.63286	0.923748	-0.42262	CACNA1H
regulation of microtubule-based process (GO:0032886)	0.533924	0.634698	0.928684	-0.422186	CCDC40
positive regulation of DNA metabolic process (GO:0051054)	0.533924	0.634698	0.931244	-0.42335	PTPRC
signal release (GO:0023061)	0.533924	0.634698	0.954083	-0.433732	IL1RN
negative regulation of Wnt signaling pathway (GO:0030178)	0.539607	0.639865	0.934862	-0.417415	DKK1
vesicle organization (GO:0016050)	0.539607	0.639865	0.947161	-0.422906	SNAP91
positive regulation of NF-kappaB transcription factor activity (GO:0051092)	0.539607	0.639865	0.976842	-0.436158	CAPN3
Fc-epsilon receptor signaling pathway (GO:0038095)	0.540516	0.640414	0.219995	-0.0980389	ITK;NRG4
glycerolipid metabolic process (GO:0046486)	0.542341	0.641614	0.674218	-0.299196	CSF1R;PLEK
inorganic anion transport (GO:0015698)	0.542423	0.641614	0.972753	-0.431677	SLC13A4
regulation of protein binding (GO:0043393)	0.545222	0.643864	0.944648	-0.415898	ITGA4
sphingolipid metabolic process (GO:0006665)	0.545222	0.643864	0.963078	-0.424012	SGPP2
potassium ion transmembrane transport (GO:0071805)	0.548004	0.646087	0.972132	-0.424648	KCNQ4
cellular potassium ion transport (GO:0071804)	0.548004	0.646087	0.974689	-0.425765	KCNQ4
circulatory system process (GO:0003013)	0.550769	0.647752	0.944164	-0.410001	MYLK3
negative regulation of MAPK cascade (GO:0043409)	0.550769	0.647752	0.946131	-0.410855	UCHL1
response to glucocorticoid (GO:0051384)	0.550769	0.647752	0.954333	-0.414417	IL1RN
Notch signaling pathway (GO:0007219)	0.553518	0.649919	0.924635	-0.398432	NEURL1B
cellular lipid catabolic process (GO:0044242)	0.553518	0.649919	0.957784	-0.412715	SLC27A2
epithelial cell differentiation (GO:0030855)	0.554978	0.651102	0.694891	-0.29817	HHEX;MCOLN3
negative regulation of cellular component organization (GO:0051129)	0.556233	0.651529	0.715265	-0.306444	SLIT1;SACS;DKK1
cellular response to biotic stimulus (GO:0071216)	0.55625	0.651529	0.948579	-0.406403	IL18
chromatin modification (GO:0016568)	0.557666	0.652655	0.635318	-0.271094	SALL1;PRDM6;PRDM14
activation of MAPK activity (GO:0000187)	0.558965	0.653111	0.957758	-0.408013	PTPRC
positive regulation of immune effector process (GO:0002699)	0.558965	0.653111	0.957961	-0.408099	PTPRC
mRNA transport (GO:0051028)	0.561664	0.654136	0.951444	-0.403832	HHEX
transforming growth factor beta receptor signaling pathway (GO:0007179)	0.561664	0.654136	0.955193	-0.405423	HPGD
lipid modification (GO:0030258)	0.561664	0.654136	0.960795	-0.4078	SLC27A2
cell fate commitment (GO:0045165)	0.561664	0.654136	0.971991	-0.412552	PRDM14
response to unfolded protein (GO:0006986)	0.564346	0.656195	0.957944	-0.403579	IGFBP1
negative regulation of secretion by cell (GO:1903531)	0.564346	0.656195	0.976951	-0.411586	IL1RN
regulation of G-protein coupled receptor protein signaling pathway (GO:0008277)	0.569663	0.661841	0.977411	-0.403406	PLEK
positive regulation of nervous system development (GO:0051962)	0.572608	0.664725	0.733124	-0.299395	SALL1;ATP8A2
regulation of ion transmembrane transport (GO:0034765)	0.574343	0.666201	0.72945	-0.296276	KCNQ4;CACNA1H
response to carbohydrate (GO:0009743)	0.574915	0.666326	0.945153	-0.383709	SLC2A5
regulation of heart contraction (GO:0008016)	0.577518	0.668264	0.944019	-0.380508	CACNA1H
response to corticosteroid (GO:0031960)	0.577518	0.668264	0.974736	-0.392889	IL1RN
adult behavior (GO:0030534)	0.580104	0.670177	0.943667	-0.377668	UCHL1
sodium ion transport (GO:0006814)	0.580104	0.670177	0.973167	-0.389475	SLC13A4
response to toxic substance (GO:0009636)	0.582675	0.672066	0.941444	-0.374129	GUCY2C
pattern recognition receptor signaling pathway (GO:0002221)	0.582675	0.672066	0.948811	-0.377057	PIK3AP1
response to topologically incorrect protein (GO:0035966)	0.585231	0.674471	0.955703	-0.376381	IGFBP1
single-organism cellular localization (GO:1902580)	0.587121	0.675771	0.757985	-0.297055	PEX5L;ITGA4;CAPN3
innate immune response-activating signal transduction (GO:0002758)	0.587771	0.675771	0.949979	-0.372297	PIK3AP1
positive regulation of neuron projection development (GO:0010976)	0.587771	0.675771	0.994621	-0.389792	ATP8A2
response to endoplasmic reticulum stress (GO:0034976)	0.590295	0.677589	0.952727	-0.370815	IGFBP1
ribonucleoprotein complex subunit organization (GO:0071826)	0.590295	0.677589	0.967856	-0.376704	TDRD5
tRNA metabolic process (GO:0006399)	0.592804	0.679926	0.956931	-0.369157	TRMT61B
negative regulation of neuron differentiation (GO:0045665)	0.595299	0.681698	0.968241	-0.371	SLIT1
defense response to virus (GO:0051607)	0.595299	0.681698	0.976072	-0.374001	PTPRC
ATP catabolic process (GO:0006200)	0.596443	0.681921	0.755701	-0.289314	TNNT3;ABCA4
regulation of transmembrane transport (GO:0034762)	0.596443	0.681921	0.767648	-0.293888	KCNQ4;CACNA1H
insulin receptor signaling pathway (GO:0008286)	0.597778	0.68236	0.965469	-0.369001	IGFBP1
regulation of JNK cascade (GO:0046328)	0.597778	0.68236	1.00034	-0.382327	IL1RN
positive regulation of Rho GTPase activity (GO:0032321)	0.600241	0.684628	0.975194	-0.369481	NCKAP1L
anterior/posterior pattern specification (GO:0009952)	0.602691	0.685244	0.941486	-0.355863	HHEX
actin filament organization (GO:0007015)	0.602691	0.685244	0.950414	-0.359237	HCLS1
negative regulation of cell growth (GO:0030308)	0.602691	0.685244	0.986523	-0.372886	SLIT1
regulation of organ morphogenesis (GO:2000027)	0.602691	0.685244	1.00408	-0.379522	DKK1
ribonucleoside monophosphate catabolic process (GO:0009158)	0.604716	0.685337	0.774689	-0.292712	TNNT3;ABCA4
purine ribonucleoside monophosphate catabolic process (GO:0009169)	0.604716	0.685337	0.777194	-0.293659	TNNT3;ABCA4
purine nucleoside monophosphate catabolic process (GO:0009128)	0.606355	0.685337	0.78012	-0.294764	TNNT3;ABCA4
activation of innate immune response (GO:0002218)	0.605125	0.685337	0.979096	-0.369947	PIK3AP1
regulation of canonical Wnt signaling pathway (GO:0060828)	0.607544	0.685337	0.988917	-0.373658	DKK1
positive regulation of cytosolic calcium ion concentration (GO:0007204)	0.607544	0.685337	0.997045	-0.376729	PTPRC
receptor-mediated endocytosis (GO:0006898)	0.607544	0.685337	1.00411	-0.3794	CUBN
potassium ion transport (GO:0006813)	0.605125	0.685337	1.00737	-0.380629	KCNQ4
negative regulation of secretion (GO:0051048)	0.607544	0.685337	1.00919	-0.381317	IL1RN
maintenance of location (GO:0051235)	0.607544	0.685337	1.02181	-0.386085	PEX5L
nucleoside monophosphate catabolic process (GO:0009125)	0.609619	0.685894	0.790866	-0.298182	TNNT3;ABCA4
RNA transport (GO:0050658)	0.609949	0.685894	0.996401	-0.375675	HHEX
nucleic acid transport (GO:0050657)	0.609949	0.685894	0.999022	-0.376663	HHEX
establishment of RNA localization (GO:0051236)	0.609949	0.685894	1.00162	-0.377642	HHEX
cytokine-mediated signaling pathway (GO:0019221)	0.620881	0.697641	0.845102	-0.304279	CSF1R;LEPR
energy reserve metabolic process (GO:0006112)	0.621756	0.698078	1.02093	-0.366948	LEPR
negative regulation of intracellular signal transduction (GO:1902532)	0.625632	0.701881	0.836599	-0.296149	UCHL1;PLEK
cell-cell junction organization (GO:0045216)	0.62867	0.703641	1.01357	-0.356256	CSF1R
regulation of protein secretion (GO:0050708)	0.62867	0.703641	1.03011	-0.362072	CSF1R
protein dephosphorylation (GO:0006470)	0.62867	0.703641	1.04119	-0.365966	PTPRC
skeletal system development (GO:0001501)	0.630947	0.704541	1.00736	-0.352785	COL2A1
membrane lipid metabolic process (GO:0006643)	0.630947	0.704541	1.00943	-0.35351	SGPP2
glycosaminoglycan metabolic process (GO:0030203)	0.630947	0.704541	1.0329	-0.36173	HPSE
regulation of Ras GTPase activity (GO:0032318)	0.631896	0.705053	0.827025	-0.289031	ADAP2;NCKAP1L
response to nutrient (GO:0007584)	0.63321	0.70597	1.02447	-0.3567	KYNU
negative regulation of hydrolase activity (GO:0051346)	0.639613	0.710689	0.825545	-0.28194	LEPR;NCKAP1L
response to drug (GO:0042493)	0.639613	0.710689	0.913084	-0.311836	IL1RN;NCKAP1L
negative regulation of cell migration (GO:0030336)	0.639917	0.710689	1.00997	-0.344924	IL1RN
cellular response to transforming growth factor beta stimulus (GO:0071560)	0.639917	0.710689	1.01231	-0.345725	HPGD
response to transforming growth factor beta (GO:0071559)	0.639917	0.710689	1.01477	-0.346565	HPGD
ubiquitin-dependent protein catabolic process (GO:0006511)	0.641141	0.711498	0.809147	-0.275419	UCHL1;USP50
response to wounding (GO:0009611)	0.642126	0.712041	1.05954	-0.359839	HHEX
regulation of apoptotic signaling pathway (GO:2001233)	0.642664	0.712088	0.882259	-0.299574	COL2A1;PTPRC
positive regulation of apoptotic signaling pathway (GO:2001235)	0.644321	0.712275	1.00213	-0.340015	PTPRC
positive regulation of I-kappaB kinase/NF-kappaB signaling (GO:0043123)	0.644321	0.712275	1.06035	-0.359769	IL18
establishment of organelle localization (GO:0051656)	0.644321	0.712275	1.06815	-0.362415	SLIT1
regulation of insulin secretion (GO:0050796)	0.646503	0.714137	1.0481	-0.352875	TMEM27
negative regulation of cell motility (GO:2000146)	0.648672	0.714883	1.02192	-0.342995	IL1RN
protein autophosphorylation (GO:0046777)	0.648672	0.714883	1.04417	-0.35046	CSF1R
regulation of stress-activated MAPK cascade (GO:0032872)	0.648672	0.714883	1.07441	-0.360611	IL1RN
regulation of calcium ion transport (GO:0051924)	0.650827	0.715064	1.02959	-0.345308	CAPN3
positive regulation of cell adhesion (GO:0045785)	0.650827	0.715064	1.04263	-0.349682	NCKAP1L
aminoglycan metabolic process (GO:0006022)	0.650827	0.715064	1.0635	-0.356681	HPSE
regulation of stress-activated protein kinase signaling cascade (GO:0070302)	0.650827	0.715064	1.07658	-0.361067	IL1RN
modification-dependent protein catabolic process (GO:0019941)	0.65467	0.718187	0.844163	-0.279439	UCHL1;USP50
response to peptide hormone (GO:0043434)	0.65467	0.718187	0.906421	-0.300048	IGFBP1;HHEX
regulation of Rho GTPase activity (GO:0032319)	0.657216	0.720429	1.0464	-0.343124	NCKAP1L
neuron projection morphogenesis (GO:0048812)	0.65932	0.722184	1.06168	-0.345551	ATP8A2
modification-dependent macromolecule catabolic process (GO:0043632)	0.660554	0.722984	0.847262	-0.274825	UCHL1;USP50
cytosolic calcium ion homeostasis (GO:0051480)	0.661411	0.723371	1.07533	-0.348228	PTPRC
response to inorganic substance (GO:0010035)	0.663466	0.725066	0.940595	-0.302394	CAPN3;CACNA1H
regulation of cellular ketone metabolic process (GO:0010565)	0.665554	0.726796	1.05634	-0.33709	LEPR
mitochondrion organization (GO:0007005)	0.667608	0.72793	1.04241	-0.331018	TRMT61B
regulation of angiogenesis (GO:0045765)	0.667608	0.72793	1.10381	-0.350513	HHEX
nucleobase-containing compound transport (GO:0015931)	0.669648	0.729602	1.03619	-0.326664	HHEX
generation of precursor metabolites and energy (GO:0006091)	0.670659	0.730149	0.917356	-0.288514	LEPR;RUNX1T1
ATP metabolic process (GO:0046034)	0.673502	0.732134	0.900444	-0.280751	TNNT3;ABCA4
carbohydrate derivative biosynthetic process (GO:1901137)	0.673502	0.732134	0.903254	-0.281627	GUCY2C;GUCY1B2
negative regulation of cytokine production (GO:0001818)	0.679667	0.738277	1.08755	-0.330001	NCKAP1L
monovalent inorganic cation transport (GO:0015672)	0.683298	0.73974	0.899259	-0.271087	SLC13A4;KCNQ4
response to peptide (GO:1901652)	0.683298	0.73974	0.950672	-0.286586	IGFBP1;HHEX
brain development (GO:0007420)	0.68359	0.73974	1.06583	-0.321301	AFF2
negative regulation of apoptotic signaling pathway (GO:2001234)	0.68359	0.73974	1.07832	-0.325066	COL2A1
regulation of transmembrane receptor protein serine/threonine kinase signaling pathway (GO:0090092)	0.681635	0.73974	1.08951	-0.328438	DKK1
regulation of peptide hormone secretion (GO:0090276)	0.687466	0.742815	1.08161	-0.321573	TMEM27
cell junction organization (GO:0034330)	0.687466	0.742815	1.08485	-0.322535	CSF1R
cell-cell adhesion via plasma-membrane adhesion molecules (GO:0098742)	0.689386	0.74377	1.08252	-0.320452	ITGA4
positive regulation of innate immune response (GO:0045089)	0.689386	0.74377	1.08971	-0.32258	PIK3AP1
proteolysis involved in cellular protein catabolic process (GO:0051603)	0.692857	0.745077	0.90121	-0.265198	UCHL1;USP50
regulation of cell projection organization (GO:0031344)	0.692857	0.745077	0.977769	-0.287727	ATP8A2;SLIT1
cell-cell adhesion (GO:0098609)	0.691294	0.745077	1.08588	-0.319541	ITGA4
regulation of peptide secretion (GO:0002791)	0.693191	0.745077	1.09278	-0.32157	TMEM27
negative regulation of neurogenesis (GO:0050768)	0.693191	0.745077	1.09961	-0.32358	SLIT1
cellular response to insulin stimulus (GO:0032869)	0.698813	0.749996	1.07704	-0.30985	IGFBP1
positive regulation of cell projection organization (GO:0031346)	0.698813	0.749996	1.11255	-0.320067	ATP8A2
protein localization to organelle (GO:0033365)	0.69954	0.750216	0.959232	-0.275677	PEX5L;HHEX
DNA recombination (GO:0006310)	0.700664	0.750301	1.08228	-0.310919	NHEJ1
transmembrane receptor protein serine/threonine kinase signaling pathway (GO:0007178)	0.700664	0.750301	1.09416	-0.314332	HPGD
regulation of vasculature development (GO:1901342)	0.702504	0.75171	1.14	-0.32536	HHEX
energy derivation by oxidation of organic compounds (GO:0015980)	0.704332	0.753106	1.11307	-0.315609	LEPR
purine ribonucleoside monophosphate metabolic process (GO:0009167)	0.707403	0.755826	0.960194	-0.2688	TNNT3;ABCA4
purine nucleoside monophosphate metabolic process (GO:0009126)	0.708697	0.756646	0.959505	-0.267567	TNNT3;ABCA4
Fc-gamma receptor signaling pathway involved in phagocytosis (GO:0038096)	0.713311	0.758964	0.763861	-0.210674	MYO1G
immune response-regulating cell surface receptor signaling pathway involved in phagocytosis (GO:0002433)	0.713311	0.758964	0.767169	-0.211586	MYO1G
Fc-gamma receptor signaling pathway (GO:0038094)	0.713311	0.758964	0.770953	-0.21263	MYO1G
Fc receptor mediated stimulatory signaling pathway (GO:0002431)	0.715074	0.758964	0.778138	-0.214611	MYO1G
regulation of cell morphogenesis (GO:0022604)	0.715096	0.758964	1.00837	-0.278108	CSF1R;SLIT1
nucleocytoplasmic transport (GO:0006913)	0.715074	0.758964	1.10309	-0.304233	HHEX
regulation of blood circulation (GO:1903522)	0.715074	0.758964	1.11749	-0.308205	CACNA1H
aging (GO:0007568)	0.715074	0.758964	1.12327	-0.309798	ATP8A2
proteasome-mediated ubiquitin-dependent protein catabolic process (GO:0043161)	0.716826	0.759677	1.10571	-0.303917	UCHL1
platelet activation (GO:0030168)	0.716826	0.759677	1.14007	-0.313363	PLEK
secretion by cell (GO:0032940)	0.72386	0.766001	1.0257	-0.273423	IL1RN;PLEK
nuclear transport (GO:0051169)	0.72373	0.766001	1.11429	-0.29704	HHEX
ribonucleoside monophosphate metabolic process (GO:0009161)	0.725093	0.766741	0.993524	-0.263886	TNNT3;ABCA4
negative regulation of nervous system development (GO:0051961)	0.727119	0.768317	1.14364	-0.30141	SLIT1
proteasomal protein catabolic process (GO:0010498)	0.728798	0.769525	1.12425	-0.294533	UCHL1
positive regulation of sequence-specific DNA binding transcription factor activity (GO:0051091)	0.732125	0.77247	1.1726	-0.302721	CAPN3
negative regulation of response to external stimulus (GO:0032102)	0.733774	0.773641	1.11173	-0.285321	SLIT1
nucleoside monophosphate metabolic process (GO:0009123)	0.738361	0.777907	0.99858	-0.250792	TNNT3;ABCA4
negative regulation of cell cycle (GO:0045786)	0.741885	0.781046	1.06101	-0.262197	HHEX;HPGD
protein folding (GO:0006457)	0.743457	0.781555	1.112	-0.274074	SACS
negative regulation of growth (GO:0045926)	0.743457	0.781555	1.16978	-0.288315	SLIT1
in utero embryonic development (GO:0001701)	0.745037	0.782643	1.12974	-0.276876	HHEX
chordate embryonic development (GO:0043009)	0.75126	0.788603	1.12126	-0.26629	HHEX
cell projection morphogenesis (GO:0048858)	0.754315	0.790078	1.12808	-0.265803	ATP8A2
positive regulation of proteolysis (GO:0045862)	0.754315	0.790078	1.14243	-0.269183	CAPN3
regulation of protein modification by small protein conjugation or removal (GO:1903320)	0.754315	0.790078	1.16549	-0.274617	CAPN3
embryo development ending in birth or egg hatching (GO:0009792)	0.757333	0.791507	1.12357	-0.262709	HHEX
protein homooligomerization (GO:0051260)	0.757333	0.791507	1.13206	-0.264695	TRMT61B
regulation of hormone secretion (GO:0046883)	0.757333	0.791507	1.15602	-0.270296	TMEM27
cellular response to abiotic stimulus (GO:0071214)	0.760314	0.794045	1.13109	-0.260847	CAPN3
exocytosis (GO:0006887)	0.761791	0.795009	1.14934	-0.26366	PLEK
negative regulation of cell development (GO:0010721)	0.770466	0.803478	1.15243	-0.252156	SLIT1
positive regulation of protein maturation (GO:1903319)	0.771882	0.803787	1.15056	-0.251306	CAPN3
positive regulation of protein processing (GO:0010954)	0.771882	0.803787	1.15289	-0.251815	CAPN3
ncRNA processing (GO:0034470)	0.773288	0.804668	1.12596	-0.244699	TRMT61B
cellular response to hormone stimulus (GO:0032870)	0.77704	0.807986	1.09142	-0.232702	IGFBP1;CACNA1H
regulation of lipid metabolic process (GO:0019216)	0.778829	0.809261	1.17882	-0.249479	AADAC
response to insulin (GO:0032868)	0.780193	0.810092	1.14168	-0.240445	IGFBP1
cell part morphogenesis (GO:0032990)	0.782897	0.811725	1.14382	-0.238592	ATP8A2
regulation of cell morphogenesis involved in differentiation (GO:0010769)	0.782897	0.811725	1.15259	-0.240422	SLIT1
transcription from RNA polymerase II promoter (GO:0006366)	0.785157	0.812734	1.07091	-0.222055	TRERF1;MEIS2
regulation of metal ion transport (GO:0010959)	0.785567	0.812734	1.15831	-0.240178	CAPN3
response to virus (GO:0009615)	0.785567	0.812734	1.15937	-0.240397	PTPRC
activation of protein kinase activity (GO:0032147)	0.788205	0.814876	1.18442	-0.242474	PTPRC
regulation of innate immune response (GO:0045088)	0.790811	0.816982	1.17013	-0.236528	PIK3AP1
positive regulation of GTPase activity (GO:0043547)	0.796854	0.822633	1.03719	-0.202507	ADAP2;NCKAP1L
positive regulation of GTP catabolic process (GO:0033126)	0.797803	0.823021	1.03831	-0.202236	ADAP2;NCKAP1L
cellular response to peptide hormone stimulus (GO:0071375)	0.799685	0.823779	1.14206	-0.221392	IGFBP1
cellular calcium ion homeostasis (GO:0006874)	0.799685	0.823779	1.17811	-0.228379	PTPRC
humoral immune response (GO:0006959)	0.802152	0.825728	0.867079	-0.166037	TREM2
regulation of immune effector process (GO:0002697)	0.803374	0.826393	1.17443	-0.223946	PTPRC
reproductive structure development (GO:0048608)	0.804588	0.82705	1.15391	-0.219117	SALL1
cellular divalent inorganic cation homeostasis (GO:0072503)	0.811721	0.833784	1.18439	-0.215299	PTPRC
protein targeting (GO:0006605)	0.81404	0.834973	1.12067	-0.20212	PEX5L
cellular response to peptide (GO:1901653)	0.81404	0.834973	1.14716	-0.206897	IGFBP1
calcium ion homeostasis (GO:0055074)	0.81519	0.835555	1.17599	-0.211278	PTPRC
response to acid chemical (GO:0001101)	0.816332	0.836129	1.15746	-0.207154	DKK1
embryo development (GO:0009790)	0.817467	0.836695	1.14842	-0.204758	HHEX
nervous system development (GO:0007399)	0.818596	0.837253	1.13512	-0.20163	DOK5
cell cycle phase transition (GO:0044770)	0.821939	0.840075	1.14896	-0.200222	PTPRC
establishment of protein localization to organelle (GO:0072594)	0.834716	0.850108	1.14047	-0.185203	PEX5L
positive regulation of Ras GTPase activity (GO:0032320)	0.834716	0.850108	1.14795	-0.186418	NCKAP1L
cellular response to organic cyclic compound (GO:0071407)	0.833687	0.850108	1.16751	-0.189594	IL18
response to nutrient levels (GO:0031667)	0.833687	0.850108	1.18307	-0.192122	KYNU
divalent inorganic cation homeostasis (GO:0072507)	0.833687	0.850108	1.18796	-0.192915	PTPRC
regulation of multi-organism process (GO:0043900)	0.848481	0.863514	1.1649	-0.170943	CACNA1H
RNA splicing (GO:0008380)	0.854932	0.868848	1.11595	-0.156889	AFF2
response to extracellular stimulus (GO:0009991)	0.854932	0.868848	1.19485	-0.167981	KYNU
cellular response to lipid (GO:0071396)	0.856724	0.870054	1.20024	-0.167073	IL18
endocytosis (GO:0006897)	0.863679	0.876497	1.17033	-0.154276	CUBN
defense response to other organism (GO:0098542)	0.867855	0.880113	1.17706	-0.150317	PTPRC
ncRNA metabolic process (GO:0034660)	0.871104	0.882785	1.12267	-0.139967	TRMT61B
regulation of sequence-specific DNA binding transcription factor activity (GO:0051090)	0.875831	0.886949	1.22611	-0.147093	CAPN3
cellular component disassembly (GO:0022411)	0.884777	0.895376	1.18154	-0.130573	COL2A1
cellular metal ion homeostasis (GO:0006875)	0.892415	0.901836	1.21941	-0.125993	PTPRC
negative regulation of transport (GO:0051051)	0.892415	0.901836	1.23976	-0.128096	IL1RN
protein oligomerization (GO:0051259)	0.89572	0.904539	1.18693	-0.119085	TRMT61B
response to steroid hormone (GO:0048545)	0.897654	0.905855	1.25343	-0.123935	IL1RN
cellular cation homeostasis (GO:0030003)	0.909674	0.91734	1.22293	-0.105511	PTPRC
mRNA processing (GO:0006397)	0.914081	0.921137	1.14129	-0.0937534	AFF2
DNA repair (GO:0006281)	0.917246	0.922904	1.12212	-0.0900281	NHEJ1
regulation of cellular response to stress (GO:0080135)	0.917762	0.922904	1.21971	-0.0978579	IL1RN
cellular ion homeostasis (GO:0006873)	0.916727	0.922904	1.22272	-0.098099	PTPRC
cellular response to organonitrogen compound (GO:0071417)	0.921288	0.925801	1.20476	-0.0928827	IGFBP1
metal ion homeostasis (GO:0055065)	0.926528	0.930416	1.22466	-0.0883274	PTPRC
synaptic transmission (GO:0007268)	0.931852	0.935108	1.19597	-0.0802415	KCNQ4
cellular response to nitrogen compound (GO:1901699)	0.93354	0.936148	1.21419	-0.0801138	IGFBP1
cellular chemical homeostasis (GO:0055082)	0.939131	0.941097	1.23803	-0.0751598	PTPRC
response to other organism (GO:0051707)	0.942837	0.944152	1.22052	-0.0701413	PTPRC
cation homeostasis (GO:0055080)	0.943904	0.944562	1.23282	-0.0703121	PTPRC
multicellular organismal reproductive process (GO:0048609)	0.952369	0.952369	1.15125	-0.0561844	HPGD

## Sheet: GO Walliver + Eupla
GO analysis of genes shared between the tammar liver and the eutherian placenta (168 genes)
Term	P-value	Adjusted P-value	Old P-value	Old Adjusted P-value	Z-score	Combined Score	Genes
axon guidance (GO:0007411)	1.41739e-05	0.0112966	2.40437e-05	0.0191628	-2.41284	10.8174	SEMA3B;SEMA3E;GATA3;SPTB;ANK1;CACNA1H;CACNA1G;RPS6KA6;COL2A1;FLRT3;KIF5C;CHN1;NCAM1
neuron projection guidance (GO:0097485)	1.41739e-05	0.0112966	2.40437e-05	0.0191628	-2.41039	10.8064	SEMA3B;SEMA3E;GATA3;SPTB;ANK1;CACNA1H;CACNA1G;RPS6KA6;COL2A1;FLRT3;KIF5C;CHN1;NCAM1
mitotic sister chromatid segregation (GO:0000070)	0.000597478	0.136054	0.000975482	0.222131	-2.69226	5.37025	ESPL1;KIFC1;NDC80
protein depolymerization (GO:0051261)	0.000597478	0.136054	0.000975482	0.222131	-2.62939	5.24485	VIL1;DNAJC6;KIF24
sister chromatid segregation (GO:0000819)	0.000911178	0.147619	0.00140538	0.224018	-2.61914	5.01074	ESPL1;KIFC1;NDC80
microtubule-based process (GO:0007017)	0.000334231	0.126752	0.000497491	0.189333	-2.42483	5.00853	PSRC1;ESPL1;KIF5C;KIFC1;TUBB1;LCA5;SPIRE1;KIF24;TTK;KIF22;NDC80;CCDC40
cellular response to alcohol (GO:0097306)	0.000306889	0.126752	0.000467429	0.189333	-2.24401	4.63505	TRIM63;RAMP3;MSX2;VDR;TNC
morphogenesis of an epithelium (GO:0002009)	0.000917261	0.147619	0.00129476	0.224018	-2.33518	4.46749	JAG2;STIL;WNT11;MSX2;VDR;TIMELESS;TNC;SEMA3E;CCDC40
spindle organization (GO:0007051)	0.000397591	0.126752	0.000593892	0.189333	-2.15656	4.45442	ESPL1;KIFC1;TUBB1;TTK;NDC80
establishment of spindle localization (GO:0051293)	0.00131321	0.174439	0.00193829	0.257469	-2.49261	4.35256	ESPL1;SPIRE1;NDC80
microtubule cytoskeleton organization (GO:0000226)	0.00111931	0.162199	0.00155945	0.225979	-2.37084	4.3124	PSRC1;ESPL1;KIFC1;TUBB1;KIF24;SPIRE1;TTK;NDC80
chromosome segregation (GO:0007059)	0.000926092	0.147619	0.00130554	0.224018	-2.15537	4.12348	ESPL1;STAG3;KIFC1;BUB1;NDC80
calcium ion import (GO:0070509)	0.0024145	0.213817	0.00334385	0.296116	-2.54151	3.92062	CACNA1A;CACNA1H;CACNA1G

## Sheet: GO Waltest + Eupla
GO analysis of genes shared between the tammar testis and the eutherian placenta (788 genes)
Term	P-value	Adjusted P-value	Old P-value	Old Adjusted P-value	Z-score	Combined Score	Genes
tRNA aminoacylation for protein translation (GO:0006418)	3.10066e-07	0.000599555	4.7683e-06	0.00775589	-2.25488	16.7297	RARS2;YARS;LARS2;AARS2;TARSL2;LARS;MARS2;NARS2;DARS2;IARS2;YARS2;FDXACB1
amino acid activation (GO:0043038)	6.2216e-07	0.000599555	8.04831e-06	0.00775589	-2.22316	16.4944	YARS;RARS2;LARS2;AARS2;TARSL2;LARS;MARS2;NARS2;DARS2;IARS2;YARS2;FDXACB1
tRNA aminoacylation (GO:0043039)	6.2216e-07	0.000599555	8.04831e-06	0.00775589	-2.21852	16.4599	RARS2;YARS;LARS2;AARS2;TARSL2;LARS;MARS2;NARS2;DARS2;IARS2;YARS2;FDXACB1
ncRNA metabolic process (GO:0034660)	3.16072e-06	0.00228441	3.12293e-05	0.0219992	-2.32897	14.164	ZCCHC11;AARS2;TARSL2;MEPCE;TSEN2;TFB1M;YARS2;RRP9;EXOSC5;LARS;CLP1;NARS2;UTP20;IARS2;DCAF13;FDXACB1;RARS2;YARS;UTP15;KRR1;MARS2;INTS3;NSUN2;DARS2;CDKAL1;PUS7;LARS2;SEPSECS;TBL3;LAS1L;TRMT6;GEMIN4
mitotic nuclear envelope disassembly (GO:0007077)	1.0071e-05	0.00485253	7.74148e-05	0.037301	-2.48592	13.2456	NUP93;NEK9;NUP107;NUP133;NUP43;NUP54;AAAS;NUPL2;RAE1
tRNA metabolic process (GO:0006399)	4.82106e-06	0.00278754	3.80478e-05	0.0219992	-2.24357	13.198	RARS2;YARS;AARS2;TARSL2;MARS2;NSUN2;DARS2;CDKAL1;TSEN2;PUS7;YARS2;LARS2;SEPSECS;LARS;CLP1;NARS2;TRMT6;IARS2;FDXACB1
nuclear envelope disassembly (GO:0051081)	1.59848e-05	0.00567208	0.000109667	0.0396309	-2.48363	12.8458	NUP93;NEK9;NUP107;NUP133;NUP43;NUP54;AAAS;NUPL2;RAE1
membrane disassembly (GO:0030397)	1.59848e-05	0.00567208	0.000109667	0.0396309	-2.4778	12.8157	NUP93;NEK9;NUP107;NUP133;NUP43;NUP54;AAAS;NUPL2;RAE1
positive regulation of GTPase activity (GO:0043547)	1.87232e-05	0.00567208	0.000155917	0.0452264	-2.3874	12.3481	DOCK6;ARHGAP9;TBC1D19;FAM13B;DENND5B;KNDC1;RASAL2;RASGRP3;FGD4;FGD5;ADAP2;WNT11;HERC1;TBC1D13;NCKAP1L;FNIP1;TBC1D22B;TBC1D16;FARP2;EIF2B5;DENND2C;EIF2B2;ARHGEF15;STARD8;GBF1;DENND2A;PLEKHG6;ARAP3;SCRIB;MYO9A;RGP1;SGSM1;DEPDC1B;RABIF;TBC1D2;RASA1;RANBP10;PLXNB1;RAPGEF5
positive regulation of GTP catabolic process (GO:0033126)	1.96198e-05	0.00567208	0.000162223	0.0452264	-2.38664	12.3442	ARHGAP9;DOCK6;TBC1D19;FAM13B;DENND5B;KNDC1;RASAL2;RASGRP3;FGD4;FGD5;ADAP2;WNT11;HERC1;TBC1D13;NCKAP1L;FNIP1;TBC1D22B;TBC1D16;FARP2;EIF2B5;DENND2C;EIF2B2;ARHGEF15;STARD8;GBF1;DENND2A;PLEKHG6;ARAP3;SCRIB;MYO9A;SGSM1;RGP1;DEPDC1B;RABIF;TBC1D2;RASA1;RANBP10;PLXNB1;RAPGEF5
nuclear envelope organization (GO:0006998)	2.9996e-05	0.0078835	0.000172082	0.0452264	-2.11751	10.2551	NUP93;NEK9;NUP107;NUP133;NUP43;NUP54;AAAS;NUPL2;RAE1;ZMPSTE24
protein depolymerization (GO:0051261)	8.85179e-05	0.02034	0.000486436	0.11673	-2.57724	10.0388	VIL1;KIF18A;KIF18B;DNAJC6;MICAL1;MICAL2
positive regulation of Ras GTPase activity (GO:0032320)	9.8499e-05	0.02034	0.000524901	0.11673	-2.34288	9.12591	TBC1D19;DENND5B;KNDC1;RASAL2;RASGRP3;FGD4;FGD5;WNT11;TBC1D13;NCKAP1L;TBC1D22B;TBC1D16;FARP2;DENND2C;ARHGEF15;DENND2A;PLEKHG6;ARAP3;SCRIB;RGP1;SGSM1;TBC1D2;RASA1;RANBP10;PLXNB1;RAPGEF5
mitotic chromosome condensation (GO:0007076)	9.26548e-05	0.02034	0.000582771	0.120342	-2.33282	9.08671	PHF13;NCAPD2;NCAPD3;SMC4;NCAPH
protein palmitoylation (GO:0018345)	0.00034173	0.0493971	0.00131051	0.210482	-2.57025	7.73095	ZDHHC9;ZDHHC5;ZDHHC7;ZDHHC8;ZDHHC1;ZDHHC17
nucleocytoplasmic transport (GO:0006913)	0.000171202	0.0329963	0.000765215	0.147482	-2.22692	7.59682	IPO13;AHCYL1;NUP107;NUP133;ZFYVE9;POLDIP3;ZC3H3;STRADB;THOC1;AAAS;IPO7;SMG5;MALT1;IPO9;NUP54;CAMK1;NUPL2;CCHCR1;RAE1;TNPO3
chromatin modification (GO:0016568)	0.000306708	0.0492607	0.00157189	0.230798	-2.36215	7.11155	HDAC4;HDAC10;KDM1A;KDM1B;CHD8;DOT1L;ARID4B;MYSM1;TAF5L;MBTD1;WDR92;HLCS;ATXN7;RBBP5;MYC;SAP130;MYB;MBIP;TLK1;EPC2;ARID2;BPTF;PRMT6;USP49;PRMT3;TET1;TADA2A;H2AFY2;BRE;PSME4;FAM175A;PHF13;TAF5;BCOR;RCOR1
nuclear transport (GO:0051169)	0.000236772	0.0427817	0.0010067	0.181755	-2.23554	7.04563	IPO13;AHCYL1;NUP107;NUP133;ZFYVE9;POLDIP3;ZC3H3;STRADB;THOC1;AAAS;IPO7;SMG5;MALT1;IPO9;NUP54;CAMK1;NUPL2;CCHCR1;RAE1;TNPO3
mitotic cell cycle (GO:0000278)	0.000334623	0.0493971	0.00159667	0.230798	-2.26078	6.80012	NUP107;NCAPG2;PDS5B;AAAS;SMC4;NCAPH;PPP1CB;CDC23;CDC26;NUP43;CEP290;NINL;RAE1;CEP78;OFD1;NEK9;CEP135;NUP133;TUBG1;NUP93;KIF18A;KIF18B;TAOK1;PSME4;PHF13;NCAPD2;TUBGCP3;NUP54;NCAPD3;DNA2;NUPL2
regulation of organelle assembly (GO:1902115)	0.000290684	0.0492607	0.00106878	0.181755	-2.16815	6.52751	SENP6;ATXN2L;TBC1D2;TBC1D19;IFT140;TBC1D13;SPICE1;TRIM37;TBC1D22B;BBS4;TBC1D16
organelle assembly (GO:0070925)	0.000686327	0.0876742	0.00260105	0.326941	-2.38164	5.79721	IQCB1;OFD1;FARP2;SRPX;CEP135;INTU;IFT140;SPICE1;HAUS6;WIPI2;RPGRIP1L;ATG14;HAUS1;ATXN2L;TMEM17;OGFOD1;TUBB1;NEK1;TSR1;BBS9;CEP290;BBS4;RAB8B
regulation of cilium assembly (GO:1902017)	0.000622467	0.085693	0.0020131	0.277137	-2.35947	5.79719	TBC1D2;TBC1D19;IFT140;TBC1D13;TBC1D22B;BBS4;TBC1D16
regulation of Ras GTPase activity (GO:0032318)	0.000697512	0.0876742	0.00280373	0.337732	-2.343	5.70315	TBC1D19;DENND5B;KNDC1;RASAL2;RASGRP3;FGD4;FGD5;ADAP2;WNT11;TBC1D13;NCKAP1L;TBC1D22B;TBC1D16;FARP2;DENND2C;ARHGEF15;DENND2A;PLEKHG6;ARAP3;SCRIB;SGSM1;RGP1;TBC1D2;RASA1;RANBP10;PLXNB1;RAPGEF5
chromosome condensation (GO:0030261)	0.000801381	0.096533	0.00252004	0.326941	-2.32042	5.42484	NCAPG2;PHF13;NCAPD2;NCAPD3;SMC4;NCAPH
nuclear export (GO:0051168)	0.0013189	0.149334	0.00381597	0.424306	-2.15771	4.10304	AHCYL1;NUP107;NUP133;POLDIP3;STRADB;ZC3H3;THOC1;NUPL2;CCHCR1;RAE1;SMG5;MALT1
glucose transport (GO:0015758)	0.00134302	0.149334	0.00374439	0.424306	-2.13945	4.06832	NUP93;G6PC3;NUP107;NUP133;NUP43;NUP54;AAAS;NUPL2;RAE1
microtubule cytoskeleton organization (GO:0000226)	0.0017504	0.176173	0.00549748	0.529774	-2.3278	4.04173	OFD1;MAP1S;CEP120;SPICE1;HAUS6;HOOK3;TUBG1;HAUS1;KIF18A;PSRC1;KIF18B;ATXN7;TTLL1;TUBB1;TBCE;RANBP10;SPIRE1;TUBGCP3;MARK4;BBS4
hexose transport (GO:0008645)	0.00149156	0.159707	0.00408534	0.437434	-2.13167	3.91037	NUP93;NUP107;G6PC3;NUP133;NUP54;NUP43;AAAS;NUPL2;RAE1
cell projection assembly (GO:0030031)	0.0019919	0.185761	0.00594406	0.538451	-2.22746	3.74947	IQCB1;OFD1;INTU;ITGB4;IFT140;MTSS1L;RPGRIP1L;CCDC88A;FGD4;FGD5;TMEM17;TTLL1;NEK1;BBS9;CEP290;WASF3;BBS4;RAB8B
microtubule-based process (GO:0007017)	0.00239694	0.203645	0.00832619	0.62793	-2.35495	3.74761	CEP120;IFT52;RHOT2;ATXN7;TUBB1;MARK4;BBS4;OFD1;CEP135;IFT140;MAP1S;SPICE1;HAUS6;KIF22;HOOK3;TUBG1;HAUS1;DYNC1LI1;KIF18A;KIF18B;PSRC1;KATNAL1;NME7;TTLL1;TBCE;RANBP10;SPIRE1;TUBGCP3;KIF20B;CCDC40
DNA conformation change (GO:0071103)	0.00178141	0.176173	0.00484878	0.483373	-2.15188	3.73629	SETX;BRIP1;CHD8;NCAPG2;PHF13;NCAPD2;NCAPD3;ASCC3;DNA2;SMC4;NCAPH
monosaccharide transport (GO:0015749)	0.00182815	0.176173	0.00483966	0.483373	-2.11016	3.66385	NUP93;NUP107;G6PC3;NUP133;NUP54;NUP43;AAAS;NUPL2;RAE1
DNA packaging (GO:0006323)	0.0026004	0.208827	0.00641939	0.543178	-2.28581	3.58014	NCAPG2;PHF13;NCAPD2;NCAPD3;SMC4;NCAPH
